# Supplementary material for: Social inequalities in pregnancy metabolic profile: findings from the multi-ethnic Born in Bradford cohort study
Source: BMC Pregnancy Childbirth. 2024 Apr 30;24:333. doi: 10.1186/s12884-024-06538-4 (PMC11061950; doi:10.1186/s12884-024-06538-4)
Supplement: Supplementary file 5 — Supplementary Material 5. [file 12884_2024_6538_MOESM5_ESM.csv]

Additional File 5: Data Set 2. P-values and FDR-adjusted P-values for SEP and for SEP by ethnicity interaction term for each metabolic trait.
out	P_SEP	FDR_P_SEP	P_interaction	FDR_P_interaction
Concentration of chylomicrons and extremely large VLDL particles	2.00E-07	4.62E-07	0.073614659	0.205565463
Total lipids in chylomicrons and extremely large VLDL	2.40E-07	5.46E-07	0.078563931	0.215323366
Phospholipids in chylomicrons and extremely large VLDL	4.74E-07	1.02E-06	0.09357519	0.230407017
Cholesterol in chylomicrons and extremely large VLDL	5.38E-06	1.11E-05	0.164397921	0.300381387
Cholesteryl esters in chylomicrons and extremely large VLDL	1.12E-04	2.02E-04	0.211114966	0.354676812
Free cholesterol in chylomicrons and extremely large VLDL	1.20E-07	2.83E-07	0.100399081	0.231904448
Triglycerides in chylomicrons and extremely large VLDL	8.26E-08	1.97E-07	0.057943971	0.175014443
Concentration of very large VLDL particles	2.06E-10	6.34E-10	0.04188312	0.147588138
Total lipids in very large VLDL	3.45E-10	1.00E-09	0.045815493	0.157690535
Phospholipids in very large VLDL	3.12E-09	8.39E-09	0.064375279	0.188417665
Cholesterol in very large VLDL	2.74E-08	6.95E-08	0.096108559	0.230407017
Cholesteryl esters in very large VLDL	1.15E-08	3.04E-08	0.095607139	0.230407017
Free cholesterol in very large VLDL	7.64E-08	1.85E-07	0.098273046	0.230863663
Triglycerides in very large VLDL	5.13E-11	1.69E-10	0.031829396	0.12396712
Concentration of large VLDL particles	3.05E-12	1.16E-11	0.021695106	0.100339864
Total lipids in large VLDL	4.65E-12	1.68E-11	0.0239908	0.107595102
Phospholipids in large VLDL	1.63E-11	5.59E-11	0.033806488	0.128291287
Cholesterol in large VLDL	7.88E-11	2.54E-10	0.049027797	0.161246976
Cholesteryl esters in large VLDL	2.69E-11	9.03E-11	0.051522907	0.162242346
Free cholesterol in large VLDL	2.70E-10	8.00E-10	0.048897134	0.161246976
Triglycerides in large VLDL	1.11E-12	4.58E-12	0.015833911	0.083693528
Concentration of medium VLDL particles	3.66E-14	1.69E-13	0.015128265	0.082925305
Total lipids in medium VLDL	1.03E-13	4.60E-13	0.018744513	0.09247293
Phospholipids in medium VLDL	3.02E-13	1.28E-12	0.0247825	0.107876763
Cholesterol in medium VLDL	1.09E-09	3.03E-09	0.09478985	0.230407017
Cholesteryl esters in medium VLDL	2.64E-07	5.92E-07	0.17544442	0.313509482
Free cholesterol in medium VLDL	3.25E-12	1.20E-11	0.036843933	0.135672527
Triglycerides in medium VLDL	6.95E-16	3.68E-15	0.006071547	0.039069083
Concentration of small VLDL particles	2.07E-13	9.02E-13	0.05046921	0.162242346
Total lipids in small VLDL	1.20E-12	4.79E-12	0.064927709	0.188417665
Phospholipids in small VLDL	1.83E-12	7.12E-12	0.070858078	0.20167299
Cholesterol in small VLDL	3.90E-07	8.48E-07	0.231076777	0.356243365
Cholesteryl esters in small VLDL	4.90E-05	9.41E-05	0.298541293	0.390049527
Free cholesterol in small VLDL	2.00E-10	6.29E-10	0.126645246	0.267764234
Triglycerides in small VLDL	1.65E-16	9.74E-16	0.01327928	0.078613341
Concentration of very small VLDL particles	0.003256957	0.005183115	0.448338735	0.502682824
Total lipids in very small VLDL	0.009054017	0.013399946	0.438464569	0.495364551
Phospholipids in very small VLDL	0.07182786	0.081773256	0.401723983	0.460892631
Cholesterol in very small VLDL	0.098029436	0.107469308	0.356471079	0.432440326
Cholesteryl esters in very small VLDL	0.137479562	0.145335536	0.33480179	0.416392142
Free cholesterol in very small VLDL	0.044550667	0.054945823	0.408028587	0.464524853
Triglycerides in very small VLDL	8.49E-10	2.42E-09	0.311035223	0.399357692
Concentration of IDL particles	0.063825044	0.075568852	0.262157608	0.381962808
Total lipids in IDL	0.051250644	0.062172913	0.242618965	0.366404151
Phospholipids in IDL	0.013682158	0.019103391	0.164180332	0.300381387
Cholesterol in IDL	0.02102581	0.028548806	0.158535155	0.300381387
Cholesteryl esters in IDL	0.042979614	0.054367375	0.181451863	0.319700902
Free cholesterol in IDL	0.001337486	0.002275263	0.092825929	0.230407017
Triglycerides in IDL	0.002471274	0.004063872	0.600031234	0.638882177
Concentration of large LDL particles	0.04414034	0.05489723	0.23074294	0.356243365
Total lipids in large LDL	0.042583926	0.054331216	0.22412927	0.354676812
Phospholipids in large LDL	0.030221433	0.039935465	0.225267705	0.354676812
Cholesterol in large LDL	0.053516019	0.064393259	0.224879922	0.354676812
Cholesteryl esters in large LDL	0.08252679	0.091834323	0.248952241	0.372171027
Free cholesterol in large LDL	0.005633829	0.008776912	0.136956098	0.281520868
Triglycerides in large LDL	0.010894143	0.01565372	0.380705604	0.443714459
Concentration of medium LDL particles	0.077111708	0.087118571	0.289279763	0.390049527
Total lipids in medium LDL	0.079911464	0.089597702	0.285660463	0.390049527
Phospholipids in medium LDL	0.04921678	0.060199037	0.299936008	0.390049527
Cholesterol in medium LDL	0.11427309	0.121672067	0.286141027	0.390049527
Cholesteryl esters in medium LDL	0.150759352	0.157129466	0.299817355	0.390049527
Free cholesterol in medium LDL	0.024281097	0.032669113	0.233841356	0.356788873
Triglycerides in medium LDL	0.006865978	0.01026429	0.368592988	0.439933566
Concentration of small LDL particles	0.040101424	0.05160879	0.273938677	0.387337264
Total lipids in small LDL	0.038664326	0.050195791	0.268883357	0.386356668
Phospholipids in small LDL	0.004712152	0.007419133	0.263244638	0.381962808
Cholesterol in small LDL	0.065663242	0.077128253	0.274800086	0.387337264
Cholesteryl esters in small LDL	0.10470707	0.113114207	0.295705514	0.390049527
Free cholesterol in small LDL	0.005906407	0.009011838	0.206217609	0.350806966
Triglycerides in small LDL	0.002347069	0.003902991	0.55259331	0.596962116
Concentration of very large HDL particles	1.80E-34	2.42E-33	1.03E-07	2.35E-06
Total lipids in very large HDL	2.05E-34	2.53E-33	1.11E-07	2.35E-06
Phospholipids in very large HDL	1.83E-39	3.01E-38	3.01E-08	8.91E-07
Cholesterol in very large HDL	4.53E-29	3.95E-28	6.98E-07	6.89E-06
Cholesteryl esters in very large HDL	6.12E-27	5.03E-26	1.30E-06	1.20E-05
Free cholesterol in very large HDL	8.57E-34	9.76E-33	2.12E-07	2.42E-06
Triglycerides in very large HDL	3.88E-04	6.84E-04	0.018708366	0.09247293
Concentration of large HDL particles	1.52E-43	6.86E-42	1.96E-07	2.42E-06
Total lipids in large HDL	1.36E-43	6.86E-42	2.02E-07	2.42E-06
Phospholipids in large HDL	1.85E-43	6.86E-42	5.87E-07	6.21E-06
Cholesterol in large HDL	3.61E-43	1.07E-41	1.73E-07	2.42E-06
Cholesteryl esters in large HDL	4.85E-43	1.20E-41	1.75E-07	2.42E-06
Free cholesterol in large HDL	1.61E-43	6.86E-42	1.72E-07	2.42E-06
Triglycerides in large HDL	7.62E-20	5.37E-19	6.46E-06	5.63E-05
Concentration of medium HDL particles	1.57E-15	8.03E-15	0.175819507	0.313509482
Total lipids in medium HDL	5.08E-16	2.89E-15	0.16355802	0.300381387
Phospholipids in medium HDL	7.17E-18	4.42E-17	0.104403825	0.234117667
Cholesterol in medium HDL	5.33E-16	2.92E-15	0.183774262	0.319983421
Cholesteryl esters in medium HDL	3.94E-15	1.94E-14	0.220825213	0.354676812
Free cholesterol in medium HDL	7.99E-19	5.38E-18	0.086726355	0.230407017
Triglycerides in medium HDL	1.34E-05	2.68E-05	0.362917367	0.436681059
Concentration of small HDL particles	0.102005901	0.111006422	0.313010083	0.399357692
Total lipids in small HDL	0.069106499	0.080533558	0.352985404	0.431750742
Phospholipids in small HDL	0.207835661	0.215102642	0.319407799	0.40274029
Cholesterol in small HDL	0.003250269	0.005183115	0.74229663	0.762915981
Cholesteryl esters in small HDL	0.011965215	0.016865255	0.80910709	0.820190749
Free cholesterol in small HDL	0.011412138	0.01624035	0.545527199	0.593661952
Triglycerides in small HDL	8.80E-12	3.10E-11	0.147495209	0.292505626
Average diameter for VLDL particles	3.87E-21	3.01E-20	8.52E-05	6.30E-04
Average diameter for LDL particles	0.813955197	0.813955197	0.094762021	0.230407017
Average diameter for HDL particles	2.70E-33	2.85E-32	3.44E-09	1.27E-07
Total cholesterol	7.15E-05	1.34E-04	0.124387618	0.266802427
VLDL cholesterol	5.64E-07	1.19E-06	0.224193689	0.354676812
Remnant cholesterol (non-HDL, non-LDL -cholesterol)	0.010514097	0.015255748	0.341872512	0.421642765
LDL cholesterol	0.111112097	0.119163699	0.321103745	0.40274029
HDL cholesterol	6.66E-40	1.23E-38	1.63E-05	1.27E-04
Total cholesterol in HDL2	1.02E-40	2.15E-39	1.45E-05	1.19E-04
Total cholesterol in HDL3	1.24E-18	8.01E-18	0.006456351	0.039814167
Total esterified cholesterol	5.60E-05	1.06E-04	0.153246972	0.298428314
Total free cholesterol	0.001082502	0.001862911	0.148229203	0.292505626
Total triglycerides	2.44E-10	7.38E-10	0.101849927	0.231904448
Triglycerides in VLDL	2.53E-14	1.21E-13	0.014249262	0.081111185
Triglycerides in LDL	0.016237659	0.022459565	0.504646478	0.553242065
Triglycerides in HDL	0.018760083	0.025708262	0.621268561	0.656769622
Phosphoglycerides	1.94E-06	4.05E-06	0.161882756	0.300381387
Phosphatidylcholines	1.07E-04	1.98E-04	0.20391915	0.350806966
Sphingomyelins	2.77E-08	6.95E-08	0.037584957	0.135672527
Total cholines	3.22E-07	7.11E-07	0.096521858	0.230407017
Apolipoprotein A1	6.05E-31	5.97E-30	2.71E-04	0.001820327
Apolipoprotein B	0.002913413	0.004738298	0.257760832	0.381486032
Total fatty acids	0.07080474	0.081233345	0.724001808	0.749316556
Degree of unsaturation	3.01E-20	2.22E-19	3.25E-09	1.27E-07
Docosahexaenoic acid	1.16E-30	1.08E-29	5.91E-12	4.37E-10
Linoleic acid	0.139729738	0.146666676	0.121708599	0.264895187
Omega-3 fatty acids	1.64E-36	2.43E-35	1.85E-13	2.74E-11
Omega-6 fatty acids	0.028729782	0.038306376	0.139459656	0.282740124
Polyunsaturated fatty acids	4.25E-04	7.40E-04	0.026368461	0.11150092
Monounsaturated fatty acids	1.87E-05	3.64E-05	0.030719661	0.122878644
Saturated fatty acids	0.009767857	0.014313295	0.380493824	0.443714459
Glucose	0.005869975	0.009011838	0.057133769	0.175014443
Lactate	0.448958005	0.458246792	0.722476355	0.749316556
Pyruvate	7.20E-08	1.78E-07	2.26E-04	0.001590119
Citrate	0.094848814	0.104758391	0.019865228	0.094840444
Glycerol	6.83E-06	1.38E-05	0.136151911	0.281520868
Alanine	0.070102168	0.081055631	0.455737195	0.506636815
Glutamine	2.10E-09	5.75E-09	0.300443555	0.390049527
Glycine	0.735269254	0.740271086	0.029051935	0.119435734
Histidine	0.53130282	0.538580941	0.294875489	0.390049527
Isoleucine	1.12E-04	2.02E-04	0.571986707	0.613435019
Leucine	0.043595068	0.05467856	0.939814254	0.939814254
Valine	0.002092747	0.00351962	0.458711711	0.506636815
Phenylalanine	0.006100627	0.009213191	0.396940936	0.458962957
Tyrosine	1.39E-05	2.75E-05	0.758989462	0.774692692
Acetate	2.07E-04	3.69E-04	0.121283735	0.264895187
3-hydroxybutyrate	0.034318222	0.04494776	0.380754975	0.443714459
Creatinine	0.060549556	0.072268825	0.902644253	0.90878469
Albumin	0.320092558	0.328984018	0.218046636	0.354676812
Glycoprotein acetyls	1.82E-08	4.73E-08	0.63303142	0.664458512
