# Supplementary material for: Social inequalities in pregnancy metabolic profile: findings from the multi-ethnic Born in Bradford cohort study
Source: BMC Pregnancy Childbirth. 2024 Apr 30;24:333. doi: 10.1186/s12884-024-06538-4 (PMC11061950; doi:10.1186/s12884-024-06538-4)
Supplement: Supplementary file 6 — Supplementary Material 6. [file 12884_2024_6538_MOESM6_ESM.csv]

Additional File 6: Data Set 3. Associations between combined SEP latent class sub-groups and standardized pregnancy metabolic trait, presented as mean difference by SEP sub-group (vs. Highest SEP) in the combined sample of White European and South Asian women.
y	lci	uci	exp	out	P_SEP	P_interaction	FDR_P_SEP	FDR_P_interaction
-0.033818491	-0.111117186	0.043480205	High Medium SEP	Concentration of chylomicrons and extremely large VLDL particles	2.00E-07	0.073614659	4.62E-07	0.205565463
-0.033548129	-0.110841633	0.043745374	High Medium SEP	Total lipids in chylomicrons and extremely large VLDL	2.40E-07	0.078563931	5.46E-07	0.215323366
-0.041147125	-0.118415968	0.036121719	High Medium SEP	Phospholipids in chylomicrons and extremely large VLDL	4.74E-07	0.09357519	1.02E-06	0.230407017
-0.026848344	-0.104091606	0.050394918	High Medium SEP	Cholesterol in chylomicrons and extremely large VLDL	5.38E-06	0.164397921	1.11E-05	0.300381387
-0.022764735	-0.100013682	0.054484212	High Medium SEP	Cholesteryl esters in chylomicrons and extremely large VLDL	1.12E-04	0.211114966	2.02E-04	0.354676812
-0.031162047	-0.108433505	0.046109411	High Medium SEP	Free cholesterol in chylomicrons and extremely large VLDL	1.20E-07	0.100399081	2.83E-07	0.231904448
-0.034025824	-0.111341144	0.043289496	High Medium SEP	Triglycerides in chylomicrons and extremely large VLDL	8.26E-08	0.057943971	1.97E-07	0.175014443
-0.02481329	-0.102000839	0.052374259	High Medium SEP	Concentration of very large VLDL particles	2.06E-10	0.04188312	6.34E-10	0.147588138
-0.024924342	-0.102113422	0.052264738	High Medium SEP	Total lipids in very large VLDL	3.45E-10	0.045815493	1.00E-09	0.157690535
-0.029697378	-0.106842536	0.047447779	High Medium SEP	Phospholipids in very large VLDL	3.12E-09	0.064375279	8.39E-09	0.188417665
-0.022081443	-0.099310542	0.055147656	High Medium SEP	Cholesterol in very large VLDL	2.74E-08	0.096108559	6.95E-08	0.230407017
-0.01642746	-0.093658018	0.060803099	High Medium SEP	Cholesteryl esters in very large VLDL	1.15E-08	0.095607139	3.04E-08	0.230407017
-0.028608551	-0.105839282	0.04862218	High Medium SEP	Free cholesterol in very large VLDL	7.64E-08	0.098273046	1.85E-07	0.230863663
-0.024478235	-0.101670647	0.052714178	High Medium SEP	Triglycerides in very large VLDL	5.13E-11	0.031829396	1.69E-10	0.12396712
-0.021124863	-0.09824064	0.055990915	High Medium SEP	Concentration of large VLDL particles	3.05E-12	0.021695106	1.16E-11	0.100339864
-0.021236992	-0.098352589	0.055878605	High Medium SEP	Total lipids in large VLDL	4.65E-12	0.0239908	1.68E-11	0.107595102
-0.023364459	-0.100437756	0.053708837	High Medium SEP	Phospholipids in large VLDL	1.63E-11	0.033806488	5.59E-11	0.128291287
-0.019332879	-0.09645816	0.057792401	High Medium SEP	Cholesterol in large VLDL	7.88E-11	0.049027797	2.54E-10	0.161246976
-0.013117474	-0.090233083	0.063998136	High Medium SEP	Cholesteryl esters in large VLDL	2.69E-11	0.051522907	9.03E-11	0.162242346
-0.025098332	-0.102242789	0.052046125	High Medium SEP	Free cholesterol in large VLDL	2.70E-10	0.048897134	8.00E-10	0.161246976
-0.021241595	-0.098369241	0.055886052	High Medium SEP	Triglycerides in large VLDL	1.11E-12	0.015833911	4.58E-12	0.083693528
-0.017801788	-0.094802437	0.059198861	High Medium SEP	Concentration of medium VLDL particles	3.66E-14	0.015128265	1.69E-13	0.082925305
-0.01842195	-0.095420941	0.058577042	High Medium SEP	Total lipids in medium VLDL	1.03E-13	0.018744513	4.60E-13	0.09247293
-0.021028879	-0.097984298	0.05592654	High Medium SEP	Phospholipids in medium VLDL	3.02E-13	0.0247825	1.28E-12	0.107876763
-0.022619448	-0.099625128	0.054386233	High Medium SEP	Cholesterol in medium VLDL	1.09E-09	0.09478985	3.03E-09	0.230407017
-0.023381698	-0.100413237	0.053649841	High Medium SEP	Cholesteryl esters in medium VLDL	2.64E-07	0.17544442	5.92E-07	0.313509482
-0.021020865	-0.09803868	0.05599695	High Medium SEP	Free cholesterol in medium VLDL	3.25E-12	0.036843933	1.20E-11	0.135672527
-0.015207113	-0.09222728	0.061813053	High Medium SEP	Triglycerides in medium VLDL	6.95E-16	0.006071547	3.68E-15	0.039069083
-0.020168864	-0.096970781	0.056633053	High Medium SEP	Concentration of small VLDL particles	2.07E-13	0.05046921	9.02E-13	0.162242346
-0.02132761	-0.09811643	0.055461211	High Medium SEP	Total lipids in small VLDL	1.20E-12	0.064927709	4.79E-12	0.188417665
-0.028217751	-0.105023412	0.048587909	High Medium SEP	Phospholipids in small VLDL	1.83E-12	0.070858078	7.12E-12	0.20167299
-0.024667013	-0.101454339	0.052120312	High Medium SEP	Cholesterol in small VLDL	3.90E-07	0.231076777	8.48E-07	0.356243365
-0.022604263	-0.099481673	0.054273147	High Medium SEP	Cholesteryl esters in small VLDL	4.90E-05	0.298541293	9.41E-05	0.390049527
-0.026458481	-0.103247626	0.050330664	High Medium SEP	Free cholesterol in small VLDL	2.00E-10	0.126645246	6.29E-10	0.267764234
-0.013532046	-0.09044213	0.063378037	High Medium SEP	Triglycerides in small VLDL	1.65E-16	0.01327928	9.74E-16	0.078613341
-0.03461485	-0.111362711	0.042133012	High Medium SEP	Concentration of very small VLDL particles	0.003256957	0.448338735	0.005183115	0.502682824
-0.03552343	-0.112306363	0.041259503	High Medium SEP	Total lipids in very small VLDL	0.009054017	0.438464569	0.013399946	0.495364551
-0.045927014	-0.122885828	0.0310318	High Medium SEP	Phospholipids in very small VLDL	0.07182786	0.401723983	0.081773256	0.460892631
-0.031879208	-0.108796235	0.045037819	High Medium SEP	Cholesterol in very small VLDL	0.098029436	0.356471079	0.107469308	0.432440326
-0.026370342	-0.103304146	0.050563463	High Medium SEP	Cholesteryl esters in very small VLDL	0.137479562	0.33480179	0.145335536	0.416392142
-0.042923312	-0.11983586	0.033989236	High Medium SEP	Free cholesterol in very small VLDL	0.044550667	0.408028587	0.054945823	0.464524853
-0.021052944	-0.097774894	0.055669006	High Medium SEP	Triglycerides in very small VLDL	8.49E-10	0.311035223	2.42E-09	0.399357692
-0.043611461	-0.120637166	0.033414243	High Medium SEP	Concentration of IDL particles	0.063825044	0.262157608	0.075568852	0.381962808
-0.043909838	-0.120972241	0.033152565	High Medium SEP	Total lipids in IDL	0.051250644	0.242618965	0.062172913	0.366404151
-0.046518834	-0.123624155	0.030586487	High Medium SEP	Phospholipids in IDL	0.013682158	0.164180332	0.019103391	0.300381387
-0.044616783	-0.121748263	0.032514697	High Medium SEP	Cholesterol in IDL	0.02102581	0.158535155	0.028548806	0.300381387
-0.043616735	-0.120735591	0.033502122	High Medium SEP	Cholesteryl esters in IDL	0.042979614	0.181451863	0.054367375	0.319700902
-0.046579264	-0.123743303	0.030584775	High Medium SEP	Free cholesterol in IDL	0.001337486	0.092825929	0.002275263	0.230407017
-0.034325948	-0.110999982	0.042348085	High Medium SEP	Triglycerides in IDL	0.002471274	0.600031234	0.004063872	0.638882177
-0.044815367	-0.121870046	0.032239312	High Medium SEP	Concentration of large LDL particles	0.04414034	0.23074294	0.05489723	0.356243365
-0.04434886	-0.121431247	0.032733527	High Medium SEP	Total lipids in large LDL	0.042583926	0.22412927	0.054331216	0.354676812
-0.047097791	-0.124222479	0.030026896	High Medium SEP	Phospholipids in large LDL	0.030221433	0.225267705	0.039935465	0.354676812
-0.042508035	-0.119656528	0.034640457	High Medium SEP	Cholesterol in large LDL	0.053516019	0.224879922	0.064393259	0.354676812
-0.042217032	-0.119352596	0.034918532	High Medium SEP	Cholesteryl esters in large LDL	0.08252679	0.248952241	0.091834323	0.372171027
-0.043194326	-0.120379741	0.033991089	High Medium SEP	Free cholesterol in large LDL	0.005633829	0.136956098	0.008776912	0.281520868
-0.044462363	-0.121207628	0.032282901	High Medium SEP	Triglycerides in large LDL	0.010894143	0.380705604	0.01565372	0.443714459
-0.042662327	-0.119726382	0.034401727	High Medium SEP	Concentration of medium LDL particles	0.077111708	0.289279763	0.087118571	0.390049527
-0.042315632	-0.11940315	0.034771887	High Medium SEP	Total lipids in medium LDL	0.079911464	0.285660463	0.089597702	0.390049527
-0.048035351	-0.125071593	0.029000891	High Medium SEP	Phospholipids in medium LDL	0.04921678	0.299936008	0.060199037	0.390049527
-0.039489789	-0.116662145	0.037682568	High Medium SEP	Cholesterol in medium LDL	0.11427309	0.286141027	0.121672067	0.390049527
-0.038224258	-0.115405927	0.038957412	High Medium SEP	Cholesteryl esters in medium LDL	0.150759352	0.299817355	0.157129466	0.390049527
-0.044388986	-0.121533007	0.032755035	High Medium SEP	Free cholesterol in medium LDL	0.024281097	0.233841356	0.032669113	0.356788873
-0.045709083	-0.122439487	0.031021321	High Medium SEP	Triglycerides in medium LDL	0.006865978	0.368592988	0.01026429	0.439933566
-0.047090933	-0.124181164	0.029999297	High Medium SEP	Concentration of small LDL particles	0.040101424	0.273938677	0.05160879	0.387337264
-0.046652273	-0.123766613	0.030462066	High Medium SEP	Total lipids in small LDL	0.038664326	0.268883357	0.050195791	0.386356668
-0.058553851	-0.135652361	0.018544659	High Medium SEP	Phospholipids in small LDL	0.004712152	0.263244638	0.007419133	0.381962808
-0.041493378	-0.118696245	0.035709488	High Medium SEP	Cholesterol in small LDL	0.065663242	0.274800086	0.077128253	0.387337264
-0.039260825	-0.116476896	0.037955246	High Medium SEP	Cholesteryl esters in small LDL	0.10470707	0.295705514	0.113114207	0.390049527
-0.050023534	-0.127195182	0.027148113	High Medium SEP	Free cholesterol in small LDL	0.005906407	0.206217609	0.009011838	0.350806966
-0.045681383	-0.122493846	0.031131081	High Medium SEP	Triglycerides in small LDL	0.002347069	0.55259331	0.003902991	0.596962116
-0.046571439	-0.12365487	0.030511992	High Medium SEP	Concentration of very large HDL particles	1.80E-34	1.03E-07	2.42E-33	2.35E-06
-0.046608112	-0.123693266	0.030477042	High Medium SEP	Total lipids in very large HDL	2.05E-34	1.11E-07	2.53E-33	2.35E-06
-0.047710293	-0.124672169	0.029251583	High Medium SEP	Phospholipids in very large HDL	1.83E-39	3.01E-08	3.01E-38	8.91E-07
-0.04398164	-0.121176355	0.033213075	High Medium SEP	Cholesterol in very large HDL	4.53E-29	6.98E-07	3.95E-28	6.89E-06
-0.041657451	-0.118885974	0.035571073	High Medium SEP	Cholesteryl esters in very large HDL	6.12E-27	1.30E-06	5.03E-26	1.20E-05
-0.049099771	-0.126211244	0.028011703	High Medium SEP	Free cholesterol in very large HDL	8.57E-34	2.12E-07	9.76E-33	2.42E-06
-0.028778187	-0.106203203	0.048646829	High Medium SEP	Triglycerides in very large HDL	3.88E-04	0.018708366	6.84E-04	0.09247293
-0.060934285	-0.137736902	0.015868332	High Medium SEP	Concentration of large HDL particles	1.52E-43	1.96E-07	6.86E-42	2.42E-06
-0.060339906	-0.137136399	0.016456588	High Medium SEP	Total lipids in large HDL	1.36E-43	2.02E-07	6.86E-42	2.42E-06
-0.067004577	-0.143787028	0.009777874	High Medium SEP	Phospholipids in large HDL	1.85E-43	5.87E-07	6.86E-42	6.21E-06
-0.054227476	-0.131018228	0.022563276	High Medium SEP	Cholesterol in large HDL	3.61E-43	1.73E-07	1.07E-41	2.42E-06
-0.053708598	-0.130504508	0.023087312	High Medium SEP	Cholesteryl esters in large HDL	4.85E-43	1.75E-07	1.20E-41	2.42E-06
-0.055873211	-0.132649392	0.02090297	High Medium SEP	Free cholesterol in large HDL	1.61E-43	1.72E-07	6.86E-42	2.42E-06
-0.044170083	-0.121520408	0.033180241	High Medium SEP	Triglycerides in large HDL	7.62E-20	6.46E-06	5.37E-19	5.63E-05
-0.092998295	-0.170241414	-0.015755177	High Medium SEP	Concentration of medium HDL particles	1.57E-15	0.175819507	8.03E-15	0.313509482
-0.091827289	-0.169050109	-0.014604469	High Medium SEP	Total lipids in medium HDL	5.08E-16	0.16355802	2.89E-15	0.300381387
-0.096166834	-0.173386567	-0.018947102	High Medium SEP	Phospholipids in medium HDL	7.17E-18	0.104403825	4.42E-17	0.234117667
-0.081274606	-0.15841379	-0.004135422	High Medium SEP	Cholesterol in medium HDL	5.33E-16	0.183774262	2.92E-15	0.319983421
-0.078154067	-0.155282912	-0.001025222	High Medium SEP	Cholesteryl esters in medium HDL	3.94E-15	0.220825213	1.94E-14	0.354676812
-0.091510996	-0.168683796	-0.014338197	High Medium SEP	Free cholesterol in medium HDL	7.99E-19	0.086726355	5.38E-18	0.230407017
-0.057042862	-0.134421936	0.020336212	High Medium SEP	Triglycerides in medium HDL	1.34E-05	0.362917367	2.68E-05	0.436681059
-0.067418566	-0.145066372	0.010229241	High Medium SEP	Concentration of small HDL particles	0.102005901	0.313010083	0.111006422	0.399357692
-0.067639296	-0.145280085	0.010001493	High Medium SEP	Total lipids in small HDL	0.069106499	0.352985404	0.080533558	0.431750742
-0.060185903	-0.137764989	0.017393183	High Medium SEP	Phospholipids in small HDL	0.207835661	0.319407799	0.215102642	0.40274029
-0.053304956	-0.130915213	0.024305302	High Medium SEP	Cholesterol in small HDL	0.003250269	0.74229663	0.005183115	0.762915981
-0.040842518	-0.118459474	0.036774437	High Medium SEP	Cholesteryl esters in small HDL	0.011965215	0.80910709	0.016865255	0.820190749
-0.068369648	-0.145964895	0.0092256	High Medium SEP	Free cholesterol in small HDL	0.011412138	0.545527199	0.01624035	0.593661952
-0.018043516	-0.094931602	0.058844569	High Medium SEP	Triglycerides in small HDL	8.80E-12	0.147495209	3.10E-11	0.292505626
-0.029601485	-0.106922512	0.047719542	High Medium SEP	Average diameter for VLDL particles	3.87E-21	8.52E-05	3.01E-20	6.30E-04
0.0142923	-0.06355531	0.09213991	High Medium SEP	Average diameter for LDL particles	0.813955197	0.094762021	0.813955197	0.230407017
-0.036649782	-0.113750087	0.040450524	High Medium SEP	Average diameter for HDL particles	2.70E-33	3.44E-09	2.85E-32	1.27E-07
-0.059612006	-0.13678107	0.017557058	High Medium SEP	Total cholesterol	7.15E-05	0.124387618	1.34E-04	0.266802427
-0.0260128	-0.102866222	0.050840623	High Medium SEP	VLDL cholesterol	5.64E-07	0.224193689	1.19E-06	0.354676812
-0.036284804	-0.113206844	0.040637236	High Medium SEP	Remnant cholesterol (non-HDL, non-LDL -cholesterol)	0.010514097	0.341872512	0.015255748	0.421642765
-0.040331259	-0.117519296	0.036856779	High Medium SEP	LDL cholesterol	0.111112097	0.321103745	0.119163699	0.40274029
-0.07264304	-0.149475623	0.004189543	High Medium SEP	HDL cholesterol	6.66E-40	1.63E-05	1.23E-38	1.27E-04
-0.071223345	-0.148003808	0.005557118	High Medium SEP	Total cholesterol in HDL2	1.02E-40	1.45E-05	2.15E-39	1.19E-04
-0.066077652	-0.143282682	0.011127377	High Medium SEP	Total cholesterol in HDL3	1.24E-18	0.006456351	8.01E-18	0.039814167
-0.053854223	-0.131241493	0.023533047	High Medium SEP	Total esterified cholesterol	5.60E-05	0.153246972	1.06E-04	0.298428314
-0.049933987	-0.127243525	0.027375551	High Medium SEP	Total free cholesterol	0.001082502	0.148229203	0.001862911	0.292505626
-0.024123323	-0.101098963	0.052852316	High Medium SEP	Total triglycerides	2.44E-10	0.101849927	7.38E-10	0.231904448
-0.017651113	-0.094675381	0.059373155	High Medium SEP	Triglycerides in VLDL	2.53E-14	0.014249262	1.21E-13	0.081111185
-0.044316739	-0.121097761	0.032464283	High Medium SEP	Triglycerides in LDL	0.016237659	0.504646478	0.022459565	0.553242065
-0.043758091	-0.121118642	0.033602459	High Medium SEP	Triglycerides in HDL	0.018760083	0.621268561	0.025708262	0.656769622
-0.061719835	-0.138958741	0.015519071	High Medium SEP	Phosphoglycerides	1.94E-06	0.161882756	4.05E-06	0.300381387
-0.054334044	-0.131637657	0.022969569	High Medium SEP	Phosphatidylcholines	1.07E-04	0.20391915	1.98E-04	0.350806966
-0.051574351	-0.12893547	0.025786767	High Medium SEP	Sphingomyelins	2.77E-08	0.037584957	6.95E-08	0.135672527
-0.061260747	-0.138502409	0.015980915	High Medium SEP	Total cholines	3.22E-07	0.096521858	7.11E-07	0.230407017
-0.086253289	-0.163306819	-0.00919976	High Medium SEP	Apolipoprotein A1	6.05E-31	2.71E-04	5.97E-30	0.001820327
-0.036903069	-0.113834902	0.040028765	High Medium SEP	Apolipoprotein B	0.002913413	0.257760832	0.004738298	0.381486032
-0.048316566	-0.125713828	0.029080695	High Medium SEP	Total fatty acids	0.07080474	0.724001808	0.081233345	0.749316556
-0.096834278	-0.174397171	-0.019271385	High Medium SEP	Degree of unsaturation	3.01E-20	3.25E-09	2.22E-19	1.27E-07
-0.19597642	-0.273265424	-0.118687416	High Medium SEP	Docosahexaenoic acid	1.16E-30	5.91E-12	1.08E-29	4.37E-10
-0.06171778	-0.139378156	0.015942596	High Medium SEP	Linoleic acid	0.139729738	0.121708599	0.146666676	0.264895187
-0.21425179	-0.291442396	-0.137061183	High Medium SEP	Omega-3 fatty acids	1.64E-36	1.85E-13	2.43E-35	2.74E-11
-0.05987736	-0.137478832	0.017724113	High Medium SEP	Omega-6 fatty acids	0.028729782	0.139459656	0.038306376	0.282740124
-0.079627853	-0.157226607	-0.002029098	High Medium SEP	Polyunsaturated fatty acids	4.25E-04	0.026368461	7.40E-04	0.11150092
0.012753775	-0.064471248	0.089978798	High Medium SEP	Monounsaturated fatty acids	1.87E-05	0.030719661	3.64E-05	0.122878644
-0.0726659	-0.150085777	0.004753977	High Medium SEP	Saturated fatty acids	0.009767857	0.380493824	0.014313295	0.443714459
-0.069112546	-0.147141376	0.008916284	High Medium SEP	Glucose	0.005869975	0.057133769	0.009011838	0.175014443
0.088996573	0.011000854	0.166992292	High Medium SEP	Lactate	0.448958005	0.722476355	0.458246792	0.749316556
0.091829483	0.014191334	0.169467632	High Medium SEP	Pyruvate	7.20E-08	2.26E-04	1.78E-07	0.001590119
0.025988951	-0.051834017	0.10381192	High Medium SEP	Citrate	0.094848814	0.019865228	0.104758391	0.094840444
-0.050591469	-0.128203115	0.027020176	High Medium SEP	Glycerol	6.83E-06	0.136151911	1.38E-05	0.281520868
3.30E-04	-0.077515822	0.078176622	High Medium SEP	Alanine	0.070102168	0.455737195	0.081055631	0.506636815
0.057782885	-0.019753569	0.135319338	High Medium SEP	Glutamine	2.10E-09	0.300443555	5.75E-09	0.390049527
0.072001275	-0.005737884	0.149740433	High Medium SEP	Glycine	0.735269254	0.029051935	0.740271086	0.119435734
0.038575096	-0.039425161	0.116575353	High Medium SEP	Histidine	0.53130282	0.294875489	0.538580941	0.390049527
-0.051089657	-0.128870655	0.02669134	High Medium SEP	Isoleucine	1.12E-04	0.571986707	2.02E-04	0.613435019
-0.052345935	-0.130257191	0.025565321	High Medium SEP	Leucine	0.043595068	0.939814254	0.05467856	0.939814254
-0.013798402	-0.091478864	0.06388206	High Medium SEP	Valine	0.002092747	0.458711711	0.00351962	0.506636815
0.032557955	-0.045374012	0.110489923	High Medium SEP	Phenylalanine	0.006100627	0.396940936	0.009213191	0.458962957
0.03297923	-0.045067194	0.111025654	High Medium SEP	Tyrosine	1.39E-05	0.758989462	2.75E-05	0.774692692
-0.118324111	-0.196220449	-0.040427774	High Medium SEP	Acetate	2.07E-04	0.121283735	3.69E-04	0.264895187
-0.02230222	-0.099862235	0.055257796	High Medium SEP	3-hydroxybutyrate	0.034318222	0.380754975	0.04494776	0.443714459
-0.044367692	-0.122180152	0.033444769	High Medium SEP	Creatinine	0.060549556	0.902644253	0.072268825	0.90878469
0.057836342	-0.019928652	0.135601336	High Medium SEP	Albumin	0.320092558	0.218046636	0.328984018	0.354676812
-0.032716615	-0.110063311	0.044630081	High Medium SEP	Glycoprotein acetyls	1.82E-08	0.63303142	4.73E-08	0.664458512
0.102838534	0.024614523	0.181062546	Medium SEP	Concentration of chylomicrons and extremely large VLDL particles	2.00E-07	0.073614659	4.62E-07	0.205565463
0.101853348	0.023634591	0.180072105	Medium SEP	Total lipids in chylomicrons and extremely large VLDL	2.40E-07	0.078563931	5.46E-07	0.215323366
0.098003198	0.019809397	0.176197	Medium SEP	Phospholipids in chylomicrons and extremely large VLDL	4.74E-07	0.09357519	1.02E-06	0.230407017
0.083740994	0.00557308	0.161908907	Medium SEP	Cholesterol in chylomicrons and extremely large VLDL	5.38E-06	0.164397921	1.11E-05	0.300381387
0.06379795	-0.014375717	0.141971617	Medium SEP	Cholesteryl esters in chylomicrons and extremely large VLDL	1.12E-04	0.211114966	2.02E-04	0.354676812
0.106432459	0.028236012	0.184628907	Medium SEP	Free cholesterol in chylomicrons and extremely large VLDL	1.20E-07	0.100399081	2.83E-07	0.231904448
0.10763559	0.029394756	0.185876425	Medium SEP	Triglycerides in chylomicrons and extremely large VLDL	8.26E-08	0.057943971	1.97E-07	0.175014443
0.124635137	0.046523603	0.20274667	Medium SEP	Concentration of very large VLDL particles	2.06E-10	0.04188312	6.34E-10	0.147588138
0.122902606	0.044789523	0.201015689	Medium SEP	Total lipids in very large VLDL	3.45E-10	0.045815493	1.00E-09	0.157690535
0.113108165	0.03503953	0.191176799	Medium SEP	Phospholipids in very large VLDL	3.12E-09	0.064375279	8.39E-09	0.188417665
0.107869212	0.029715631	0.186022794	Medium SEP	Cholesterol in very large VLDL	2.74E-08	0.096108559	6.95E-08	0.230407017
0.110566669	0.032411611	0.188721727	Medium SEP	Cholesteryl esters in very large VLDL	1.15E-08	0.095607139	3.04E-08	0.230407017
0.104293621	0.026138388	0.182448853	Medium SEP	Free cholesterol in very large VLDL	7.64E-08	0.098273046	1.85E-07	0.230863663
0.1294954	0.051378944	0.207611855	Medium SEP	Triglycerides in very large VLDL	5.13E-11	0.031829396	1.69E-10	0.12396712
0.133883615	0.055844712	0.211922518	Medium SEP	Concentration of large VLDL particles	3.05E-12	0.021695106	1.16E-11	0.100339864
0.132781662	0.054742941	0.210820383	Medium SEP	Total lipids in large VLDL	4.65E-12	0.0239908	1.68E-11	0.107595102
0.128937611	0.050941697	0.206933524	Medium SEP	Phospholipids in large VLDL	1.63E-11	0.033806488	5.59E-11	0.128291287
0.124837407	0.046788887	0.202885927	Medium SEP	Cholesterol in large VLDL	7.88E-11	0.049027797	2.54E-10	0.161246976
0.126621951	0.048583218	0.204660684	Medium SEP	Cholesteryl esters in large VLDL	2.69E-11	0.051522907	9.03E-11	0.162242346
0.122152181	0.044084255	0.200220107	Medium SEP	Free cholesterol in large VLDL	2.70E-10	0.048897134	8.00E-10	0.161246976
0.136655989	0.058605076	0.214706903	Medium SEP	Triglycerides in large VLDL	1.11E-12	0.015833911	4.58E-12	0.083693528
0.139177318	0.061254921	0.217099714	Medium SEP	Concentration of medium VLDL particles	3.66E-14	0.015128265	1.69E-13	0.082925305
0.136319633	0.058398914	0.214240351	Medium SEP	Total lipids in medium VLDL	1.03E-13	0.018744513	4.60E-13	0.09247293
0.133019844	0.055143219	0.210896469	Medium SEP	Phospholipids in medium VLDL	3.02E-13	0.0247825	1.28E-12	0.107876763
0.105319248	0.027391759	0.183246736	Medium SEP	Cholesterol in medium VLDL	1.09E-09	0.09478985	3.03E-09	0.230407017
0.079812735	0.001859079	0.157766391	Medium SEP	Cholesteryl esters in medium VLDL	2.64E-07	0.17544442	5.92E-07	0.313509482
0.129522256	0.051582488	0.207462024	Medium SEP	Free cholesterol in medium VLDL	3.25E-12	0.036843933	1.20E-11	0.135672527
0.150492079	0.072549932	0.228434227	Medium SEP	Triglycerides in medium VLDL	6.95E-16	0.006071547	3.68E-15	0.039069083
0.122889611	0.045168325	0.200610896	Medium SEP	Concentration of small VLDL particles	2.07E-13	0.05046921	9.02E-13	0.162242346
0.116739472	0.039031439	0.194447504	Medium SEP	Total lipids in small VLDL	1.20E-12	0.064927709	4.79E-12	0.188417665
0.114364146	0.036639072	0.192089219	Medium SEP	Phospholipids in small VLDL	1.83E-12	0.070858078	7.12E-12	0.20167299
0.067034776	-0.010671744	0.144741295	Medium SEP	Cholesterol in small VLDL	3.90E-07	0.231076777	8.48E-07	0.356243365
0.04376566	-0.034032022	0.121563343	Medium SEP	Cholesteryl esters in small VLDL	4.90E-05	0.298541293	9.41E-05	0.390049527
0.101857589	0.024149228	0.17956595	Medium SEP	Free cholesterol in small VLDL	2.00E-10	0.126645246	6.29E-10	0.267764234
0.14880859	0.070977843	0.226639336	Medium SEP	Triglycerides in small VLDL	1.65E-16	0.01327928	9.74E-16	0.078613341
0.026971538	-0.050695045	0.104638121	Medium SEP	Concentration of very small VLDL particles	0.003256957	0.448338735	0.005183115	0.502682824
0.018764326	-0.058937748	0.0964664	Medium SEP	Total lipids in very small VLDL	0.009054017	0.438464569	0.013399946	0.495364551
-0.019935072	-0.097815133	0.057944988	Medium SEP	Phospholipids in very small VLDL	0.07182786	0.401723983	0.081773256	0.460892631
-0.003379174	-0.081216947	0.0744586	Medium SEP	Cholesterol in very small VLDL	0.098029436	0.356471079	0.107469308	0.432440326
-0.00272258	-0.080577332	0.075132171	Medium SEP	Cholesteryl esters in very small VLDL	0.137479562	0.33480179	0.145335536	0.416392142
-0.004796685	-0.082629926	0.073036556	Medium SEP	Free cholesterol in very small VLDL	0.044550667	0.408028587	0.054945823	0.464524853
0.102504641	0.024864279	0.180145002	Medium SEP	Triglycerides in very small VLDL	8.49E-10	0.311035223	2.42E-09	0.399357692
-0.039133251	-0.117085371	0.038818869	Medium SEP	Concentration of IDL particles	0.063825044	0.262157608	0.075568852	0.381962808
-0.044765947	-0.122755207	0.033223313	Medium SEP	Total lipids in IDL	0.051250644	0.242618965	0.062172913	0.366404151
-0.059314467	-0.137342789	0.018713854	Medium SEP	Phospholipids in IDL	0.013682158	0.164180332	0.019103391	0.300381387
-0.056623268	-0.134678062	0.021431526	Medium SEP	Cholesterol in IDL	0.02102581	0.158535155	0.028548806	0.300381387
-0.048561058	-0.126603077	0.029480961	Medium SEP	Cholesteryl esters in IDL	0.042979614	0.181451863	0.054367375	0.319700902
-0.075464834	-0.153552576	0.002622909	Medium SEP	Free cholesterol in IDL	0.001337486	0.092825929	0.002275263	0.230407017
0.037068582	-0.04052329	0.114660453	Medium SEP	Triglycerides in IDL	0.002471274	0.600031234	0.004063872	0.638882177
-0.044377331	-0.122354404	0.033599742	Medium SEP	Concentration of large LDL particles	0.04414034	0.23074294	0.05489723	0.356243365
-0.047108098	-0.125113211	0.030897014	Medium SEP	Total lipids in large LDL	0.042583926	0.22412927	0.054331216	0.354676812
-0.05365292	-0.131700839	0.024395	Medium SEP	Phospholipids in large LDL	0.030221433	0.225267705	0.039935465	0.354676812
-0.049682894	-0.127754903	0.028389116	Medium SEP	Cholesterol in large LDL	0.053516019	0.224879922	0.064393259	0.354676812
-0.043551572	-0.121610498	0.034507355	Medium SEP	Cholesteryl esters in large LDL	0.08252679	0.248952241	0.091834323	0.372171027
-0.068385414	-0.146494788	0.00972396	Medium SEP	Free cholesterol in large LDL	0.005633829	0.136956098	0.008776912	0.281520868
-0.002676964	-0.080340919	0.074986991	Medium SEP	Triglycerides in large LDL	0.010894143	0.380705604	0.01565372	0.443714459
-0.038146954	-0.116133515	0.039839607	Medium SEP	Concentration of medium LDL particles	0.077111708	0.289279763	0.087118571	0.390049527
-0.03972822	-0.117738526	0.038282086	Medium SEP	Total lipids in medium LDL	0.079911464	0.285660463	0.089597702	0.390049527
-0.03519145	-0.113149866	0.042766965	Medium SEP	Phospholipids in medium LDL	0.04921678	0.299936008	0.060199037	0.390049527
-0.04267896	-0.120775119	0.0354172	Medium SEP	Cholesterol in medium LDL	0.11427309	0.286141027	0.121672067	0.390049527
-0.039847162	-0.117952745	0.038258422	Medium SEP	Cholesteryl esters in medium LDL	0.150759352	0.299817355	0.157129466	0.390049527
-0.05427959	-0.132347075	0.023787895	Medium SEP	Free cholesterol in medium LDL	0.024281097	0.233841356	0.032669113	0.356788873
-0.013197689	-0.090846606	0.064451227	Medium SEP	Triglycerides in medium LDL	0.006865978	0.368592988	0.01026429	0.439933566
-0.046795996	-0.124809047	0.031217054	Medium SEP	Concentration of small LDL particles	0.040101424	0.273938677	0.05160879	0.387337264
-0.04928401	-0.127321458	0.028753437	Medium SEP	Total lipids in small LDL	0.038664326	0.268883357	0.050195791	0.386356668
-0.061798034	-0.139819463	0.016223394	Medium SEP	Phospholipids in small LDL	0.004712152	0.263244638	0.007419133	0.381962808
-0.051236646	-0.129363681	0.026890389	Medium SEP	Cholesterol in small LDL	0.065663242	0.274800086	0.077128253	0.387337264
-0.047341433	-0.12548183	0.030798964	Medium SEP	Cholesteryl esters in small LDL	0.10470707	0.295705514	0.113114207	0.390049527
-0.06664571	-0.144741152	0.011449731	Medium SEP	Free cholesterol in small LDL	0.005906407	0.206217609	0.009011838	0.350806966
0.019324414	-0.058407544	0.097056373	Medium SEP	Triglycerides in small LDL	0.002347069	0.55259331	0.003902991	0.596962116
-0.197398915	-0.275405084	-0.119392745	Medium SEP	Concentration of very large HDL particles	1.80E-34	1.03E-07	2.42E-33	2.35E-06
-0.197049855	-0.275057768	-0.119041942	Medium SEP	Total lipids in very large HDL	2.05E-34	1.11E-07	2.53E-33	2.35E-06
-0.215042382	-0.292925541	-0.137159222	Medium SEP	Phospholipids in very large HDL	1.83E-39	3.01E-08	3.01E-38	8.91E-07
-0.178876384	-0.25699517	-0.100757599	Medium SEP	Cholesterol in very large HDL	4.53E-29	6.98E-07	3.95E-28	6.89E-06
-0.173184608	-0.251337607	-0.095031609	Medium SEP	Cholesteryl esters in very large HDL	6.12E-27	1.30E-06	5.03E-26	1.20E-05
-0.190565128	-0.268599676	-0.112530581	Medium SEP	Free cholesterol in very large HDL	8.57E-34	2.12E-07	9.76E-33	2.42E-06
-0.04791543	-0.126267274	0.030436414	Medium SEP	Triglycerides in very large HDL	3.88E-04	0.018708366	6.84E-04	0.09247293
-0.231661104	-0.309383098	-0.15393911	Medium SEP	Concentration of large HDL particles	1.52E-43	1.96E-07	6.86E-42	2.42E-06
-0.231912637	-0.309628434	-0.15419684	Medium SEP	Total lipids in large HDL	1.36E-43	2.02E-07	6.86E-42	2.42E-06
-0.235369578	-0.313071164	-0.157667992	Medium SEP	Phospholipids in large HDL	1.85E-43	5.87E-07	6.86E-42	6.21E-06
-0.229577149	-0.307287136	-0.151867162	Medium SEP	Cholesterol in large HDL	3.61E-43	1.73E-07	1.07E-41	2.42E-06
-0.229096149	-0.306811356	-0.151380942	Medium SEP	Cholesteryl esters in large HDL	4.85E-43	1.75E-07	1.20E-41	2.42E-06
-0.230903495	-0.308598737	-0.153208253	Medium SEP	Free cholesterol in large HDL	1.61E-43	1.72E-07	6.86E-42	2.42E-06
-0.139946091	-0.218222349	-0.061669833	Medium SEP	Triglycerides in large HDL	7.62E-20	6.46E-06	5.37E-19	5.63E-05
-0.157339663	-0.235507431	-0.079171894	Medium SEP	Concentration of medium HDL particles	1.57E-15	0.175819507	8.03E-15	0.313509482
-0.159878852	-0.238026079	-0.081731625	Medium SEP	Total lipids in medium HDL	5.08E-16	0.16355802	2.89E-15	0.300381387
-0.16063179	-0.238775892	-0.082487687	Medium SEP	Phospholipids in medium HDL	7.17E-18	0.104403825	4.42E-17	0.234117667
-0.164860313	-0.242922903	-0.086797723	Medium SEP	Cholesterol in medium HDL	5.33E-16	0.183774262	2.92E-15	0.319983421
-0.162313091	-0.240365218	-0.084260964	Medium SEP	Cholesteryl esters in medium HDL	3.94E-15	0.220825213	1.94E-14	0.354676812
-0.171081212	-0.24917782	-0.092984604	Medium SEP	Free cholesterol in medium HDL	7.99E-19	0.086726355	5.38E-18	0.230407017
0.05549293	-0.022812421	0.133798282	Medium SEP	Triglycerides in medium HDL	1.34E-05	0.362917367	2.68E-05	0.436681059
-0.04012064	-0.11869794	0.038456661	Medium SEP	Concentration of small HDL particles	0.102005901	0.313010083	0.111006422	0.399357692
-0.047398623	-0.125968823	0.031171576	Medium SEP	Total lipids in small HDL	0.069106499	0.352985404	0.080533558	0.431750742
-0.032558902	-0.11106666	0.045948856	Medium SEP	Phospholipids in small HDL	0.207835661	0.319407799	0.215102642	0.40274029
-0.086332436	-0.164871739	-0.007793134	Medium SEP	Cholesterol in small HDL	0.003250269	0.74229663	0.005183115	0.762915981
-0.083097651	-0.161643731	-0.00455157	Medium SEP	Cholesteryl esters in small HDL	0.011965215	0.80910709	0.016865255	0.820190749
-0.049096438	-0.127620551	0.029427675	Medium SEP	Free cholesterol in small HDL	0.011412138	0.545527199	0.01624035	0.593661952
0.138000287	0.060191802	0.215808772	Medium SEP	Triglycerides in small HDL	8.80E-12	0.147495209	3.10E-11	0.292505626
0.182540431	0.104289436	0.260791426	Medium SEP	Average diameter for VLDL particles	3.87E-21	8.52E-05	3.01E-20	6.30E-04
0.025162098	-0.053621813	0.103946009	Medium SEP	Average diameter for LDL particles	0.813955197	0.094762021	0.813955197	0.230407017
-0.192923363	-0.270950982	-0.114895745	Medium SEP	Average diameter for HDL particles	2.70E-33	3.44E-09	2.85E-32	1.27E-07
-0.089502526	-0.167599729	-0.011405322	Medium SEP	Total cholesterol	7.15E-05	0.124387618	1.34E-04	0.266802427
0.07790211	1.24E-04	0.155679876	Medium SEP	VLDL cholesterol	5.64E-07	0.224193689	1.19E-06	0.354676812
0.020114462	-0.057732747	0.097961671	Medium SEP	Remnant cholesterol (non-HDL, non-LDL -cholesterol)	0.010514097	0.341872512	0.015255748	0.421642765
-0.045320735	-0.123437141	0.032795671	Medium SEP	LDL cholesterol	0.111112097	0.321103745	0.119163699	0.40274029
-0.227791555	-0.305548231	-0.150034879	Medium SEP	HDL cholesterol	6.66E-40	1.63E-05	1.23E-38	1.27E-04
-0.232039781	-0.30974371	-0.154335852	Medium SEP	Total cholesterol in HDL2	1.02E-40	1.45E-05	2.15E-39	1.19E-04
-0.144545454	-0.222679056	-0.066411852	Medium SEP	Total cholesterol in HDL3	1.24E-18	0.006456351	8.01E-18	0.039814167
-0.084637754	-0.16295825	-0.006317258	Medium SEP	Total esterified cholesterol	5.60E-05	0.153246972	1.06E-04	0.298428314
-0.067134953	-0.14537678	0.011106874	Medium SEP	Total free cholesterol	0.001082502	0.148229203	0.001862911	0.292505626
0.117816684	0.039915231	0.195718137	Medium SEP	Total triglycerides	2.44E-10	0.101849927	7.38E-10	0.231904448
0.143053883	0.065103216	0.22100455	Medium SEP	Triglycerides in VLDL	2.53E-14	0.014249262	1.21E-13	0.081111185
0.001407379	-0.076297116	0.079111875	Medium SEP	Triglycerides in LDL	0.016237659	0.504646478	0.022459565	0.553242065
0.010116314	-0.06817468	0.088407307	Medium SEP	Triglycerides in HDL	0.018760083	0.621268561	0.025708262	0.656769622
-0.082939522	-0.161109864	-0.004769179	Medium SEP	Phosphoglycerides	1.94E-06	0.161882756	4.05E-06	0.300381387
-0.05865494	-0.136890519	0.019580639	Medium SEP	Phosphatidylcholines	1.07E-04	0.20391915	1.98E-04	0.350806966
-0.121170415	-0.199464193	-0.042876637	Medium SEP	Sphingomyelins	2.77E-08	0.037584957	6.95E-08	0.135672527
-0.08750525	-0.16567813	-0.009332369	Medium SEP	Total cholines	3.22E-07	0.096521858	7.11E-07	0.230407017
-0.210794215	-0.288774495	-0.132813935	Medium SEP	Apolipoprotein A1	6.05E-31	2.71E-04	5.97E-30	0.001820327
0.025508395	-0.052348725	0.103365515	Medium SEP	Apolipoprotein B	0.002913413	0.257760832	0.004738298	0.381486032
0.003271421	-0.075130285	0.081673128	Medium SEP	Total fatty acids	0.07080474	0.724001808	0.081233345	0.749316556
-0.206219668	-0.284789156	-0.12765018	Medium SEP	Degree of unsaturation	3.01E-20	3.25E-09	2.22E-19	1.27E-07
-0.191833077	-0.270125122	-0.113541033	Medium SEP	Docosahexaenoic acid	1.16E-30	5.91E-12	1.08E-29	4.37E-10
-0.005329153	-0.083997389	0.073339083	Medium SEP	Linoleic acid	0.139729738	0.121708599	0.146666676	0.264895187
-0.218906156	-0.297098525	-0.140713786	Medium SEP	Omega-3 fatty acids	1.64E-36	1.85E-13	2.43E-35	2.74E-11
-0.026729657	-0.105338224	0.051878911	Medium SEP	Omega-6 fatty acids	0.028729782	0.139459656	0.038306376	0.282740124
-0.050018442	-0.128624257	0.028587372	Medium SEP	Polyunsaturated fatty acids	4.25E-04	0.026368461	7.40E-04	0.11150092
0.075855535	-0.002371698	0.154082768	Medium SEP	Monounsaturated fatty acids	1.87E-05	0.030719661	3.64E-05	0.122878644
-0.023025795	-0.10145041	0.05539882	Medium SEP	Saturated fatty acids	0.009767857	0.380493824	0.014313295	0.443714459
0.018155608	-0.060727812	0.097039029	Medium SEP	Glucose	0.005869975	0.057133769	0.009011838	0.175014443
0.039811947	-0.039065384	0.118689277	Medium SEP	Lactate	0.448958005	0.722476355	0.458246792	0.749316556
0.081883215	0.003335361	0.160431069	Medium SEP	Pyruvate	7.20E-08	2.26E-04	1.78E-07	0.001590119
0.11399102	0.035250132	0.192731908	Medium SEP	Citrate	0.094848814	0.019865228	0.104758391	0.094840444
0.066378396	-0.012162235	0.144919027	Medium SEP	Glycerol	6.83E-06	0.136151911	1.38E-05	0.281520868
-0.022858	-0.10157148	0.05585548	Medium SEP	Alanine	0.070102168	0.455737195	0.081055631	0.506636815
0.128685919	0.050189145	0.207182693	Medium SEP	Glutamine	2.10E-09	0.300443555	5.75E-09	0.390049527
0.036289457	-0.042354788	0.114933702	Medium SEP	Glycine	0.735269254	0.029051935	0.740271086	0.119435734
-0.022001936	-0.100850364	0.056846493	Medium SEP	Histidine	0.53130282	0.294875489	0.538580941	0.390049527
0.101849394	0.023176126	0.180522662	Medium SEP	Isoleucine	1.12E-04	0.571986707	2.02E-04	0.613435019
0.049134095	-0.029670667	0.127938856	Medium SEP	Leucine	0.043595068	0.939814254	0.05467856	0.939814254
-0.028111357	-0.106586127	0.050363413	Medium SEP	Valine	0.002092747	0.458711711	0.00351962	0.506636815
0.026093189	-0.052733141	0.10491952	Medium SEP	Phenylalanine	0.006100627	0.396940936	0.009213191	0.458962957
0.001854516	-0.077059124	0.080768155	Medium SEP	Tyrosine	1.39E-05	0.758989462	2.75E-05	0.774692692
-0.146982464	-0.225747244	-0.068217685	Medium SEP	Acetate	2.07E-04	0.121283735	3.69E-04	0.264895187
0.020614435	-0.05783305	0.099061921	Medium SEP	3-hydroxybutyrate	0.034318222	0.380754975	0.04494776	0.443714459
-0.043314592	-0.122017123	0.035387938	Medium SEP	Creatinine	0.060549556	0.902644253	0.072268825	0.90878469
-0.01162544	-0.090280623	0.067029743	Medium SEP	Albumin	0.320092558	0.218046636	0.328984018	0.354676812
0.102513027	0.024278684	0.180747369	Medium SEP	Glycoprotein acetyls	1.82E-08	0.63303142	4.73E-08	0.664458512
0.025136871	-0.041803266	0.092077009	Low Medium SEP	Concentration of chylomicrons and extremely large VLDL particles	2.00E-07	0.073614659	4.62E-07	0.205565463
0.024279241	-0.0426564	0.091214882	Low Medium SEP	Total lipids in chylomicrons and extremely large VLDL	2.40E-07	0.078563931	5.46E-07	0.215323366
0.00744314	-0.059471146	0.074357426	Low Medium SEP	Phospholipids in chylomicrons and extremely large VLDL	4.74E-07	0.09357519	1.02E-06	0.230407017
0.018264156	-0.048627975	0.085156288	Low Medium SEP	Cholesterol in chylomicrons and extremely large VLDL	5.38E-06	0.164397921	1.11E-05	0.300381387
0.014563979	-0.052333077	0.081461034	Low Medium SEP	Cholesteryl esters in chylomicrons and extremely large VLDL	1.12E-04	0.211114966	2.02E-04	0.354676812
0.022405168	-0.044511381	0.089321718	Low Medium SEP	Free cholesterol in chylomicrons and extremely large VLDL	1.20E-07	0.100399081	2.83E-07	0.231904448
0.029237369	-0.037717165	0.096191903	Low Medium SEP	Triglycerides in chylomicrons and extremely large VLDL	8.26E-08	0.057943971	1.97E-07	0.175014443
0.049474747	-0.017369138	0.116318632	Low Medium SEP	Concentration of very large VLDL particles	2.06E-10	0.04188312	6.34E-10	0.147588138
0.047967741	-0.01887747	0.114812952	Low Medium SEP	Total lipids in very large VLDL	3.45E-10	0.045815493	1.00E-09	0.157690535
0.035764356	-0.031042818	0.102571531	Low Medium SEP	Phospholipids in very large VLDL	3.12E-09	0.064375279	8.39E-09	0.188417665
0.040458518	-0.02642135	0.107338385	Low Medium SEP	Cholesterol in very large VLDL	2.74E-08	0.096108559	6.95E-08	0.230407017
0.052232865	-0.014648266	0.119113996	Low Medium SEP	Cholesteryl esters in very large VLDL	1.15E-08	0.095607139	3.04E-08	0.230407017
0.026541106	-0.040340175	0.093422386	Low Medium SEP	Free cholesterol in very large VLDL	7.64E-08	0.098273046	1.85E-07	0.230863663
0.05327406	-0.013574036	0.120122157	Low Medium SEP	Triglycerides in very large VLDL	5.13E-11	0.031829396	1.69E-10	0.12396712
0.062305069	-0.004476662	0.1290868	Low Medium SEP	Concentration of large VLDL particles	3.05E-12	0.021695106	1.16E-11	0.100339864
0.061020527	-0.005761048	0.127802103	Low Medium SEP	Total lipids in large VLDL	4.65E-12	0.0239908	1.68E-11	0.107595102
0.054296075	-0.012448869	0.121041018	Low Medium SEP	Phospholipids in large VLDL	1.63E-11	0.033806488	5.59E-11	0.128291287
0.056731871	-0.010058091	0.123521832	Low Medium SEP	Cholesterol in large VLDL	7.88E-11	0.049027797	2.54E-10	0.161246976
0.070657218	0.003875632	0.137438804	Low Medium SEP	Cholesteryl esters in large VLDL	2.69E-11	0.051522907	9.03E-11	0.162242346
0.043082287	-0.023724281	0.109888854	Low Medium SEP	Free cholesterol in large VLDL	2.70E-10	0.048897134	8.00E-10	0.161246976
0.064615754	-0.002176256	0.131407763	Low Medium SEP	Triglycerides in large VLDL	1.11E-12	0.015833911	4.58E-12	0.083693528
0.082069543	0.015387512	0.148751574	Low Medium SEP	Concentration of medium VLDL particles	3.66E-14	0.015128265	1.69E-13	0.082925305
0.078441684	0.011761089	0.14512228	Low Medium SEP	Total lipids in medium VLDL	1.03E-13	0.018744513	4.60E-13	0.09247293
0.071864035	0.005221172	0.138506897	Low Medium SEP	Phospholipids in medium VLDL	3.02E-13	0.0247825	1.28E-12	0.107876763
0.046275742	-0.020410646	0.112962131	Low Medium SEP	Cholesterol in medium VLDL	1.09E-09	0.09478985	3.03E-09	0.230407017
0.029470698	-0.037238084	0.096179479	Low Medium SEP	Cholesteryl esters in medium VLDL	2.64E-07	0.17544442	5.92E-07	0.313509482
0.06317425	-0.003522646	0.129871147	Low Medium SEP	Free cholesterol in medium VLDL	3.25E-12	0.036843933	1.20E-11	0.135672527
0.095323664	0.028624731	0.162022596	Low Medium SEP	Triglycerides in medium VLDL	6.95E-16	0.006071547	3.68E-15	0.039069083
0.069547579	0.003037648	0.13605751	Low Medium SEP	Concentration of small VLDL particles	2.07E-13	0.05046921	9.02E-13	0.162242346
0.062894095	-0.003604494	0.129392684	Low Medium SEP	Total lipids in small VLDL	1.20E-12	0.064927709	4.79E-12	0.188417665
0.043307895	-0.023205277	0.109821067	Low Medium SEP	Phospholipids in small VLDL	1.83E-12	0.070858078	7.12E-12	0.20167299
0.025309493	-0.041187801	0.091806787	Low Medium SEP	Cholesterol in small VLDL	3.90E-07	0.231076777	8.48E-07	0.356243365
0.018624555	-0.047950752	0.085199863	Low Medium SEP	Cholesteryl esters in small VLDL	4.90E-05	0.298541293	9.41E-05	0.390049527
0.035017646	-0.031481224	0.101516516	Low Medium SEP	Free cholesterol in small VLDL	2.00E-10	0.126645246	6.29E-10	0.267764234
0.097998118	0.031394516	0.164601719	Low Medium SEP	Triglycerides in small VLDL	1.65E-16	0.01327928	9.74E-16	0.078613341
-0.023179173	-0.089642292	0.043283945	Low Medium SEP	Concentration of very small VLDL particles	0.003256957	0.448338735	0.005183115	0.502682824
-0.029614121	-0.096107611	0.036879369	Low Medium SEP	Total lipids in very small VLDL	0.009054017	0.438464569	0.013399946	0.495364551
-0.073318346	-0.139964149	-0.006672544	Low Medium SEP	Phospholipids in very small VLDL	0.07182786	0.401723983	0.081773256	0.460892631
-0.035790327	-0.102399942	0.030819289	Low Medium SEP	Cholesterol in very small VLDL	0.098029436	0.356471079	0.107469308	0.432440326
-0.025034805	-0.091658949	0.041589339	Low Medium SEP	Cholesteryl esters in very small VLDL	0.137479562	0.33480179	0.145335536	0.416392142
-0.057750706	-0.124356442	0.008855031	Low Medium SEP	Free cholesterol in very small VLDL	0.044550667	0.408028587	0.054945823	0.464524853
0.042901868	-0.023538812	0.109342547	Low Medium SEP	Triglycerides in very small VLDL	8.49E-10	0.311035223	2.42E-09	0.399357692
-0.091290992	-0.158017998	-0.024563987	Low Medium SEP	Concentration of IDL particles	0.063825044	0.262157608	0.075568852	0.381962808
-0.094762403	-0.1615212	-0.028003606	Low Medium SEP	Total lipids in IDL	0.051250644	0.242618965	0.062172913	0.366404151
-0.109631759	-0.176404435	-0.042859083	Low Medium SEP	Phospholipids in IDL	0.013682158	0.164180332	0.019103391	0.300381387
-0.105054182	-0.171849512	-0.038258852	Low Medium SEP	Cholesterol in IDL	0.02102581	0.158535155	0.028548806	0.300381387
-0.096807269	-0.163591667	-0.030022871	Low Medium SEP	Cholesteryl esters in IDL	0.042979614	0.181451863	0.054367375	0.319700902
-0.123964674	-0.1907882	-0.057141149	Low Medium SEP	Free cholesterol in IDL	0.001337486	0.092825929	0.002275263	0.230407017
-0.044897761	-0.111296946	0.021501423	Low Medium SEP	Triglycerides in IDL	0.002471274	0.600031234	0.004063872	0.638882177
-0.10231508	-0.1690439	-0.035586259	Low Medium SEP	Concentration of large LDL particles	0.04414034	0.23074294	0.05489723	0.356243365
-0.102445286	-0.169198102	-0.035692471	Low Medium SEP	Total lipids in large LDL	0.042583926	0.22412927	0.054331216	0.354676812
-0.110001026	-0.176790474	-0.043211579	Low Medium SEP	Phospholipids in large LDL	0.030221433	0.225267705	0.039935465	0.354676812
-0.097563304	-0.164373366	-0.030753242	Low Medium SEP	Cholesterol in large LDL	0.053516019	0.224879922	0.064393259	0.354676812
-0.091663329	-0.158462196	-0.024864463	Low Medium SEP	Cholesteryl esters in large LDL	0.08252679	0.248952241	0.091834323	0.372171027
-0.115155631	-0.181997668	-0.048313594	Low Medium SEP	Free cholesterol in large LDL	0.005633829	0.136956098	0.008776912	0.281520868
-0.103990129	-0.170450999	-0.037529259	Low Medium SEP	Triglycerides in large LDL	0.010894143	0.380705604	0.01565372	0.443714459
-0.098310886	-0.165047825	-0.031573946	Low Medium SEP	Concentration of medium LDL particles	0.077111708	0.289279763	0.087118571	0.390049527
-0.097991295	-0.164748554	-0.031234035	Low Medium SEP	Total lipids in medium LDL	0.079911464	0.285660463	0.089597702	0.390049527
-0.111885449	-0.178598303	-0.045172594	Low Medium SEP	Phospholipids in medium LDL	0.04921678	0.299936008	0.060199037	0.390049527
-0.089199064	-0.156029792	-0.022368336	Low Medium SEP	Cholesterol in medium LDL	0.11427309	0.286141027	0.121672067	0.390049527
-0.081717685	-0.148556478	-0.014878892	Low Medium SEP	Cholesteryl esters in medium LDL	0.150759352	0.299817355	0.157129466	0.390049527
-0.120253228	-0.187059418	-0.053447038	Low Medium SEP	Free cholesterol in medium LDL	0.024281097	0.233841356	0.032669113	0.356788873
-0.124984957	-0.191432958	-0.058536957	Low Medium SEP	Triglycerides in medium LDL	0.006865978	0.368592988	0.01026429	0.439933566
-0.115792182	-0.182551789	-0.049032574	Low Medium SEP	Concentration of small LDL particles	0.040101424	0.273938677	0.05160879	0.387337264
-0.116162885	-0.182943371	-0.049382399	Low Medium SEP	Total lipids in small LDL	0.038664326	0.268883357	0.050195791	0.386356668
-0.160345698	-0.227112475	-0.09357892	Low Medium SEP	Phospholipids in small LDL	0.004712152	0.263244638	0.007419133	0.381962808
-0.101752487	-0.168609637	-0.034895337	Low Medium SEP	Cholesterol in small LDL	0.065663242	0.274800086	0.077128253	0.387337264
-0.091500148	-0.158368733	-0.024631563	Low Medium SEP	Cholesteryl esters in small LDL	0.10470707	0.295705514	0.113114207	0.390049527
-0.143065872	-0.209895987	-0.076235758	Low Medium SEP	Free cholesterol in small LDL	0.005906407	0.206217609	0.009011838	0.350806966
-0.088850228	-0.155369292	-0.022331164	Low Medium SEP	Triglycerides in small LDL	0.002347069	0.55259331	0.003902991	0.596962116
-0.258482679	-0.325236399	-0.191728959	Low Medium SEP	Concentration of very large HDL particles	1.80E-34	1.03E-07	2.42E-33	2.35E-06
-0.258440593	-0.325195805	-0.191685381	Low Medium SEP	Total lipids in very large HDL	2.05E-34	1.11E-07	2.53E-33	2.35E-06
-0.271592472	-0.338240926	-0.204944018	Low Medium SEP	Phospholipids in very large HDL	1.83E-39	3.01E-08	3.01E-38	8.91E-07
-0.241839578	-0.308689669	-0.174989487	Low Medium SEP	Cholesterol in very large HDL	4.53E-29	6.98E-07	3.95E-28	6.89E-06
-0.232843815	-0.299723184	-0.165964446	Low Medium SEP	Cholesteryl esters in very large HDL	6.12E-27	1.30E-06	5.03E-26	1.20E-05
-0.260668281	-0.327446285	-0.193890277	Low Medium SEP	Free cholesterol in very large HDL	8.57E-34	2.12E-07	9.76E-33	2.42E-06
-0.112145233	-0.179194763	-0.045095703	Low Medium SEP	Triglycerides in very large HDL	3.88E-04	0.018708366	6.84E-04	0.09247293
-0.315118436	-0.381628972	-0.248607899	Low Medium SEP	Concentration of large HDL particles	1.52E-43	1.96E-07	6.86E-42	2.42E-06
-0.313963185	-0.380468419	-0.247457951	Low Medium SEP	Total lipids in large HDL	1.36E-43	2.02E-07	6.86E-42	2.42E-06
-0.329034398	-0.395527471	-0.262541325	Low Medium SEP	Phospholipids in large HDL	1.85E-43	5.87E-07	6.86E-42	6.21E-06
-0.299850675	-0.366350937	-0.233350414	Low Medium SEP	Cholesterol in large HDL	3.61E-43	1.73E-07	1.07E-41	2.42E-06
-0.298503041	-0.36500777	-0.231998312	Low Medium SEP	Cholesteryl esters in large HDL	4.85E-43	1.75E-07	1.20E-41	2.42E-06
-0.303867279	-0.370354922	-0.237379635	Low Medium SEP	Free cholesterol in large HDL	1.61E-43	1.72E-07	6.86E-42	2.42E-06
-0.216031534	-0.283016382	-0.149046686	Low Medium SEP	Triglycerides in large HDL	7.62E-20	6.46E-06	5.37E-19	5.63E-05
-0.313233616	-0.380125624	-0.246341608	Low Medium SEP	Concentration of medium HDL particles	1.57E-15	0.175819507	8.03E-15	0.313509482
-0.312351663	-0.379226093	-0.245477234	Low Medium SEP	Total lipids in medium HDL	5.08E-16	0.16355802	2.89E-15	0.300381387
-0.332623868	-0.399495624	-0.265752113	Low Medium SEP	Phospholipids in medium HDL	7.17E-18	0.104403825	4.42E-17	0.234117667
-0.287381214	-0.354183215	-0.220579212	Low Medium SEP	Cholesterol in medium HDL	5.33E-16	0.183774262	2.92E-15	0.319983421
-0.277226949	-0.344019996	-0.210433901	Low Medium SEP	Cholesteryl esters in medium HDL	3.94E-15	0.220825213	1.94E-14	0.354676812
-0.320169149	-0.387000261	-0.253338037	Low Medium SEP	Free cholesterol in medium HDL	7.99E-19	0.086726355	5.38E-18	0.230407017
-0.065336056	-0.1323458	0.001673688	Low Medium SEP	Triglycerides in medium HDL	1.34E-05	0.362917367	2.68E-05	0.436681059
-0.208402564	-0.275645028	-0.141160099	Low Medium SEP	Concentration of small HDL particles	0.102005901	0.313010083	0.111006422	0.399357692
-0.214528238	-0.281764626	-0.14729185	Low Medium SEP	Total lipids in small HDL	0.069106499	0.352985404	0.080533558	0.431750742
-0.171905695	-0.239088648	-0.104722741	Low Medium SEP	Phospholipids in small HDL	0.207835661	0.319407799	0.215102642	0.40274029
-0.219914419	-0.287124367	-0.152704472	Low Medium SEP	Cholesterol in small HDL	0.003250269	0.74229663	0.005183115	0.762915981
-0.1876607	-0.254876448	-0.120444952	Low Medium SEP	Cholesteryl esters in small HDL	0.011965215	0.80910709	0.016865255	0.820190749
-0.210083486	-0.277280435	-0.142886536	Low Medium SEP	Free cholesterol in small HDL	0.011412138	0.545527199	0.01624035	0.593661952
0.046867972	-0.019716579	0.113452524	Low Medium SEP	Triglycerides in small HDL	8.80E-12	0.147495209	3.10E-11	0.292505626
0.135655142	0.0686723	0.202637983	Low Medium SEP	Average diameter for VLDL particles	3.87E-21	8.52E-05	3.01E-20	6.30E-04
0.101366864	0.033927846	0.168805881	Low Medium SEP	Average diameter for LDL particles	0.813955197	0.094762021	0.813955197	0.230407017
-0.196499983	-0.263291614	-0.129708351	Low Medium SEP	Average diameter for HDL particles	2.70E-33	3.44E-09	2.85E-32	1.27E-07
-0.167860439	-0.234711635	-0.101009242	Low Medium SEP	Total cholesterol	7.15E-05	0.124387618	1.34E-04	0.266802427
0.027818661	-0.038759097	0.094396419	Low Medium SEP	VLDL cholesterol	5.64E-07	0.224193689	1.19E-06	0.354676812
-0.030831497	-0.097468698	0.035805704	Low Medium SEP	Remnant cholesterol (non-HDL, non-LDL -cholesterol)	0.010514097	0.341872512	0.015255748	0.421642765
-0.089460488	-0.156328121	-0.022592854	Low Medium SEP	LDL cholesterol	0.111112097	0.321103745	0.119163699	0.40274029
-0.335917592	-0.402477297	-0.269357887	Low Medium SEP	HDL cholesterol	6.66E-40	1.63E-05	1.23E-38	1.27E-04
-0.333336506	-0.399851059	-0.266821953	Low Medium SEP	Total cholesterol in HDL2	1.02E-40	1.45E-05	2.15E-39	1.19E-04
-0.279687146	-0.3465695	-0.212804793	Low Medium SEP	Total cholesterol in HDL3	1.24E-18	0.006456351	8.01E-18	0.039814167
-0.169044241	-0.236087047	-0.102001436	Low Medium SEP	Total esterified cholesterol	5.60E-05	0.153246972	1.06E-04	0.298428314
-0.143331121	-0.210306586	-0.076355656	Low Medium SEP	Total free cholesterol	0.001082502	0.148229203	0.001862911	0.292505626
0.045699383	-0.020984251	0.112383017	Low Medium SEP	Total triglycerides	2.44E-10	0.101849927	7.38E-10	0.231904448
0.083403685	0.016677924	0.150129446	Low Medium SEP	Triglycerides in VLDL	2.53E-14	0.014249262	1.21E-13	0.081111185
-0.099528775	-0.166043813	-0.033013738	Low Medium SEP	Triglycerides in LDL	0.016237659	0.504646478	0.022459565	0.553242065
-0.092675244	-0.159692325	-0.025658163	Low Medium SEP	Triglycerides in HDL	0.018760083	0.621268561	0.025708262	0.656769622
-0.208401887	-0.27531616	-0.141487613	Low Medium SEP	Phosphoglycerides	1.94E-06	0.161882756	4.05E-06	0.300381387
-0.176781858	-0.243753515	-0.109810201	Low Medium SEP	Phosphatidylcholines	1.07E-04	0.20391915	1.98E-04	0.350806966
-0.180718273	-0.24773975	-0.113696797	Low Medium SEP	Sphingomyelins	2.77E-08	0.037584957	6.95E-08	0.135672527
-0.207742781	-0.274660766	-0.140824795	Low Medium SEP	Total cholines	3.22E-07	0.096521858	7.11E-07	0.230407017
-0.336485552	-0.403236662	-0.269734443	Low Medium SEP	Apolipoprotein A1	6.05E-31	2.71E-04	5.97E-30	0.001820327
-0.026621036	-0.093266721	0.040024649	Low Medium SEP	Apolipoprotein B	0.002913413	0.257760832	0.004738298	0.381486032
-0.095566801	-0.162619357	-0.028514245	Low Medium SEP	Total fatty acids	0.07080474	0.724001808	0.081233345	0.749316556
-0.179072033	-0.246268083	-0.111875983	Low Medium SEP	Degree of unsaturation	3.01E-20	3.25E-09	2.22E-19	1.27E-07
-0.36573987	-0.432698638	-0.298781101	Low Medium SEP	Docosahexaenoic acid	1.16E-30	5.91E-12	1.08E-29	4.37E-10
-0.052884345	-0.120164848	0.014396158	Low Medium SEP	Linoleic acid	0.139729738	0.121708599	0.146666676	0.264895187
-0.393309886	-0.460183407	-0.326436364	Low Medium SEP	Omega-3 fatty acids	1.64E-36	1.85E-13	2.43E-35	2.74E-11
-0.092162835	-0.159392308	-0.024933363	Low Medium SEP	Omega-6 fatty acids	0.028729782	0.139459656	0.038306376	0.282740124
-0.13007108	-0.197298198	-0.062843962	Low Medium SEP	Polyunsaturated fatty acids	4.25E-04	0.026368461	7.40E-04	0.11150092
-0.01751109	-0.084414428	0.049392248	Low Medium SEP	Monounsaturated fatty acids	1.87E-05	0.030719661	3.64E-05	0.122878644
-0.131293049	-0.198365197	-0.0642209	Low Medium SEP	Saturated fatty acids	0.009767857	0.380493824	0.014313295	0.443714459
-0.003964499	-0.071500763	0.063571765	Low Medium SEP	Glucose	0.005869975	0.057133769	0.009011838	0.175014443
0.053116783	-0.014354466	0.120588032	Low Medium SEP	Lactate	0.448958005	0.722476355	0.458246792	0.749316556
0.027021138	-0.040149418	0.094191693	Low Medium SEP	Pyruvate	7.20E-08	2.26E-04	1.78E-07	0.001590119
0.147922625	0.080477501	0.215367749	Low Medium SEP	Citrate	0.094848814	0.019865228	0.104758391	0.094840444
-0.048381104	-0.115541242	0.018779035	Low Medium SEP	Glycerol	6.83E-06	0.136151911	1.38E-05	0.281520868
-0.099897473	-0.167232134	-0.032562813	Low Medium SEP	Alanine	0.070102168	0.455737195	0.081055631	0.506636815
0.201451606	0.134318266	0.268584946	Low Medium SEP	Glutamine	2.10E-09	0.300443555	5.75E-09	0.390049527
0.0519698	-0.015366694	0.119306294	Low Medium SEP	Glycine	0.735269254	0.029051935	0.740271086	0.119435734
0.023173477	-0.044303027	0.090649981	Low Medium SEP	Histidine	0.53130282	0.294875489	0.538580941	0.390049527
-0.005179232	-0.072493992	0.062135528	Low Medium SEP	Isoleucine	1.12E-04	0.571986707	2.02E-04	0.613435019
-0.091581887	-0.159012303	-0.02415147	Low Medium SEP	Leucine	0.043595068	0.939814254	0.05467856	0.939814254
-0.106295923	-0.173462624	-0.039129222	Low Medium SEP	Valine	0.002092747	0.458711711	0.00351962	0.506636815
0.007947304	-0.059496664	0.075391271	Low Medium SEP	Phenylalanine	0.006100627	0.396940936	0.009213191	0.458962957
0.039265547	-0.028257505	0.106788599	Low Medium SEP	Tyrosine	1.39E-05	0.758989462	2.75E-05	0.774692692
-0.13577581	-0.203146589	-0.068405031	Low Medium SEP	Acetate	2.07E-04	0.121283735	3.69E-04	0.264895187
0.093985098	0.026846572	0.161123624	Low Medium SEP	3-hydroxybutyrate	0.034318222	0.380754975	0.04494776	0.443714459
-0.142161555	-0.209533584	-0.074789527	Low Medium SEP	Creatinine	0.060549556	0.902644253	0.072268825	0.90878469
0.051257425	-0.016057032	0.118571882	Low Medium SEP	Albumin	0.320092558	0.218046636	0.328984018	0.354676812
0.034327575	-0.032609886	0.101265036	Low Medium SEP	Glycoprotein acetyls	1.82E-08	0.63303142	4.73E-08	0.664458512
0.17630565	0.104872044	0.247739256	Lowest SEP	Concentration of chylomicrons and extremely large VLDL particles	2.00E-07	0.073614659	4.62E-07	0.205565463
0.17516428	0.103735473	0.246593088	Lowest SEP	Total lipids in chylomicrons and extremely large VLDL	2.40E-07	0.078563931	5.46E-07	0.215323366
0.164971011	0.093564993	0.23637703	Lowest SEP	Phospholipids in chylomicrons and extremely large VLDL	4.74E-07	0.09357519	1.02E-06	0.230407017
0.154318678	0.0829363	0.225701056	Lowest SEP	Cholesterol in chylomicrons and extremely large VLDL	5.38E-06	0.164397921	1.11E-05	0.300381387
0.127699502	0.05631187	0.199087133	Lowest SEP	Cholesteryl esters in chylomicrons and extremely large VLDL	1.12E-04	0.211114966	2.02E-04	0.354676812
0.183059214	0.11165078	0.254467649	Lowest SEP	Free cholesterol in chylomicrons and extremely large VLDL	1.20E-07	0.100399081	2.83E-07	0.231904448
0.182633273	0.111184304	0.254082241	Lowest SEP	Triglycerides in chylomicrons and extremely large VLDL	8.26E-08	0.057943971	1.97E-07	0.175014443
0.225082804	0.153751912	0.296413696	Lowest SEP	Concentration of very large VLDL particles	2.06E-10	0.04188312	6.34E-10	0.147588138
0.222131602	0.150799295	0.293463909	Lowest SEP	Total lipids in very large VLDL	3.45E-10	0.045815493	1.00E-09	0.157690535
0.205160596	0.133868878	0.276452313	Lowest SEP	Phospholipids in very large VLDL	3.12E-09	0.064375279	8.39E-09	0.188417665
0.19846566	0.12709637	0.269834949	Lowest SEP	Cholesterol in very large VLDL	2.74E-08	0.096108559	6.95E-08	0.230407017
0.208002677	0.136632039	0.279373316	Lowest SEP	Cholesteryl esters in very large VLDL	1.15E-08	0.095607139	3.04E-08	0.230407017
0.1865914	0.115220603	0.257962198	Lowest SEP	Free cholesterol in very large VLDL	7.64E-08	0.098273046	1.85E-07	0.230863663
0.232809481	0.161474095	0.304144868	Lowest SEP	Triglycerides in very large VLDL	5.13E-11	0.031829396	1.69E-10	0.12396712
0.244588309	0.173323743	0.315852875	Lowest SEP	Concentration of large VLDL particles	3.05E-12	0.021695106	1.16E-11	0.100339864
0.242625588	0.171361188	0.313889988	Lowest SEP	Total lipids in large VLDL	4.65E-12	0.0239908	1.68E-11	0.107595102
0.234831795	0.163606487	0.306057104	Lowest SEP	Phospholipids in large VLDL	1.63E-11	0.033806488	5.59E-11	0.128291287
0.231031165	0.159757816	0.302304514	Lowest SEP	Cholesterol in large VLDL	7.88E-11	0.049027797	2.54E-10	0.161246976
0.240535725	0.169271314	0.311800136	Lowest SEP	Cholesteryl esters in large VLDL	2.69E-11	0.051522907	9.03E-11	0.162242346
0.220289776	0.148998707	0.291580846	Lowest SEP	Free cholesterol in large VLDL	2.70E-10	0.048897134	8.00E-10	0.161246976
0.248855155	0.177579621	0.32013069	Lowest SEP	Triglycerides in large VLDL	1.11E-12	0.015833911	4.58E-12	0.083693528
0.265763753	0.194605579	0.336921926	Lowest SEP	Concentration of medium VLDL particles	3.66E-14	0.015128265	1.69E-13	0.082925305
0.260797804	0.189641163	0.331954445	Lowest SEP	Total lipids in medium VLDL	1.03E-13	0.018744513	4.60E-13	0.09247293
0.25423039	0.183114015	0.325346765	Lowest SEP	Phospholipids in medium VLDL	3.02E-13	0.0247825	1.28E-12	0.107876763
0.209937993	0.13877517	0.281100817	Lowest SEP	Cholesterol in medium VLDL	1.09E-09	0.09478985	3.03E-09	0.230407017
0.172243422	0.101056702	0.243430141	Lowest SEP	Cholesteryl esters in medium VLDL	2.64E-07	0.17544442	5.92E-07	0.313509482
0.244138345	0.172964308	0.315312382	Lowest SEP	Free cholesterol in medium VLDL	3.25E-12	0.036843933	1.20E-11	0.135672527
0.284086963	0.212910753	0.355263173	Lowest SEP	Triglycerides in medium VLDL	6.95E-16	0.006071547	3.68E-15	0.039069083
0.253525316	0.182550796	0.324499837	Lowest SEP	Concentration of small VLDL particles	2.07E-13	0.05046921	9.02E-13	0.162242346
0.243559559	0.172597141	0.314521976	Lowest SEP	Total lipids in small VLDL	1.20E-12	0.064927709	4.79E-12	0.188417665
0.236861968	0.165883989	0.307839948	Lowest SEP	Phospholipids in small VLDL	1.83E-12	0.070858078	7.12E-12	0.20167299
0.164019874	0.093058838	0.23498091	Lowest SEP	Cholesterol in small VLDL	3.90E-07	0.231076777	8.48E-07	0.356243365
0.128921838	0.057877553	0.199966124	Lowest SEP	Cholesteryl esters in small VLDL	4.90E-05	0.298541293	9.41E-05	0.390049527
0.212281493	0.141318776	0.283244211	Lowest SEP	Free cholesterol in small VLDL	2.00E-10	0.126645246	6.29E-10	0.267764234
0.291959877	0.220885398	0.363034356	Lowest SEP	Triglycerides in small VLDL	1.65E-16	0.01327928	9.74E-16	0.078613341
0.083030991	0.012106425	0.153955558	Lowest SEP	Concentration of very small VLDL particles	0.003256957	0.448338735	0.005183115	0.502682824
0.067831389	-0.003125588	0.138788365	Lowest SEP	Total lipids in very small VLDL	0.009054017	0.438464569	0.013399946	0.495364551
-0.005301787	-0.0764213	0.065817726	Lowest SEP	Phospholipids in very small VLDL	0.07182786	0.401723983	0.081773256	0.460892631
0.027404626	-0.043676271	0.098485522	Lowest SEP	Cholesterol in very small VLDL	0.098029436	0.356471079	0.107469308	0.432440326
0.030112137	-0.040984264	0.101208537	Lowest SEP	Cholesteryl esters in very small VLDL	0.137479562	0.33480179	0.145335536	0.416392142
0.021193256	-0.049883501	0.092270013	Lowest SEP	Free cholesterol in very small VLDL	0.044550667	0.408028587	0.054945823	0.464524853
0.217574264	0.146673643	0.288474884	Lowest SEP	Triglycerides in very small VLDL	8.49E-10	0.311035223	2.42E-09	0.399357692
-0.057544826	-0.128715132	0.01362548	Lowest SEP	Concentration of IDL particles	0.063825044	0.262157608	0.075568852	0.381962808
-0.067991118	-0.139195332	0.003213097	Lowest SEP	Total lipids in IDL	0.051250644	0.242618965	0.062172913	0.366404151
-0.087492285	-0.158747188	-0.016237382	Lowest SEP	Phospholipids in IDL	0.013682158	0.164180332	0.019103391	0.300381387
-0.08511452	-0.156393597	-0.013835442	Lowest SEP	Cholesterol in IDL	0.02102581	0.158535155	0.028548806	0.300381387
-0.069366031	-0.140633443	0.001901381	Lowest SEP	Cholesteryl esters in IDL	0.042979614	0.181451863	0.054367375	0.319700902
-0.122338265	-0.193647431	-0.051029099	Lowest SEP	Free cholesterol in IDL	0.001337486	0.092825929	0.002275263	0.230407017
0.084437759	0.013581419	0.155294099	Lowest SEP	Triglycerides in IDL	0.002471274	0.600031234	0.004063872	0.638882177
-0.066793411	-0.138001515	0.004414692	Lowest SEP	Concentration of large LDL particles	0.04414034	0.23074294	0.05489723	0.356243365
-0.071771894	-0.143005604	-5.38E-04	Lowest SEP	Total lipids in large LDL	0.042583926	0.22412927	0.054331216	0.354676812
-0.081220634	-0.152493434	-0.009947834	Lowest SEP	Phospholipids in large LDL	0.030221433	0.225267705	0.039935465	0.354676812
-0.076245867	-0.147540666	-0.004951068	Lowest SEP	Cholesterol in large LDL	0.053516019	0.224879922	0.064393259	0.354676812
-0.064590644	-0.135873496	0.006692207	Lowest SEP	Cholesteryl esters in large LDL	0.08252679	0.248952241	0.091834323	0.372171027
-0.111715248	-0.183044168	-0.040386328	Lowest SEP	Free cholesterol in large LDL	0.005633829	0.136956098	0.008776912	0.281520868
8.66E-04	-0.070055711	0.071788622	Lowest SEP	Triglycerides in large LDL	0.010894143	0.380705604	0.01565372	0.443714459
-0.057528152	-0.12874492	0.013688616	Lowest SEP	Concentration of medium LDL particles	0.077111708	0.289279763	0.087118571	0.390049527
-0.06032643	-0.131564882	0.010912021	Lowest SEP	Total lipids in medium LDL	0.079911464	0.285660463	0.089597702	0.390049527
-0.052515518	-0.123706584	0.018675547	Lowest SEP	Phospholipids in medium LDL	0.04921678	0.299936008	0.060199037	0.390049527
-0.064578009	-0.135894861	0.006738843	Lowest SEP	Cholesterol in medium LDL	0.11427309	0.286141027	0.121672067	0.390049527
-0.058262833	-0.129588292	0.013062625	Lowest SEP	Cholesteryl esters in medium LDL	0.150759352	0.299817355	0.157129466	0.390049527
-0.090794779	-0.162085446	-0.019504112	Lowest SEP	Free cholesterol in medium LDL	0.024281097	0.233841356	0.032669113	0.356788873
-0.023360334	-0.094268768	0.047548099	Lowest SEP	Triglycerides in medium LDL	0.006865978	0.368592988	0.01026429	0.439933566
-0.074230831	-0.145471788	-0.002989873	Lowest SEP	Concentration of small LDL particles	0.040101424	0.273938677	0.05160879	0.387337264
-0.078769734	-0.150032972	-0.007506497	Lowest SEP	Total lipids in small LDL	0.038664326	0.268883357	0.050195791	0.386356668
-0.103614876	-0.174863485	-0.032366268	Lowest SEP	Phospholipids in small LDL	0.004712152	0.263244638	0.007419133	0.381962808
-0.081877472	-0.15322252	-0.010532424	Lowest SEP	Cholesterol in small LDL	0.065663242	0.274800086	0.077128253	0.387337264
-0.074298051	-0.145655301	-0.002940801	Lowest SEP	Cholesteryl esters in small LDL	0.10470707	0.295705514	0.113114207	0.390049527
-0.112105791	-0.183421988	-0.040789594	Lowest SEP	Free cholesterol in small LDL	0.005906407	0.206217609	0.009011838	0.350806966
0.045598108	-0.025386159	0.116582374	Lowest SEP	Triglycerides in small LDL	0.002347069	0.55259331	0.003902991	0.596962116
-0.383218937	-0.454453611	-0.311984263	Lowest SEP	Concentration of very large HDL particles	1.80E-34	1.03E-07	2.42E-33	2.35E-06
-0.383126652	-0.454362918	-0.311890385	Lowest SEP	Total lipids in very large HDL	2.05E-34	1.11E-07	2.53E-33	2.35E-06
-0.414527661	-0.485650003	-0.343405318	Lowest SEP	Phospholipids in very large HDL	1.83E-39	3.01E-08	3.01E-38	8.91E-07
-0.351523129	-0.422860644	-0.280185615	Lowest SEP	Cholesterol in very large HDL	4.53E-29	6.98E-07	3.95E-28	6.89E-06
-0.338789929	-0.410158687	-0.267421171	Lowest SEP	Cholesteryl esters in very large HDL	6.12E-27	1.30E-06	5.03E-26	1.20E-05
-0.378187216	-0.449447805	-0.306926627	Lowest SEP	Free cholesterol in very large HDL	8.57E-34	2.12E-07	9.76E-33	2.42E-06
-0.095102502	-0.166652843	-0.023552161	Lowest SEP	Triglycerides in very large HDL	3.88E-04	0.018708366	6.84E-04	0.09247293
-0.447852078	-0.518827245	-0.37687691	Lowest SEP	Concentration of large HDL particles	1.52E-43	1.96E-07	6.86E-42	2.42E-06
-0.448467265	-0.519436773	-0.377497757	Lowest SEP	Total lipids in large HDL	1.36E-43	2.02E-07	6.86E-42	2.42E-06
-0.454074077	-0.525030609	-0.383117546	Lowest SEP	Phospholipids in large HDL	1.85E-43	5.87E-07	6.86E-42	6.21E-06
-0.444965317	-0.515929519	-0.374001115	Lowest SEP	Cholesterol in large HDL	3.61E-43	1.73E-07	1.07E-41	2.42E-06
-0.443868444	-0.514837414	-0.372899475	Lowest SEP	Cholesteryl esters in large HDL	4.85E-43	1.75E-07	1.20E-41	2.42E-06
-0.448047267	-0.518998005	-0.37709653	Lowest SEP	Free cholesterol in large HDL	1.61E-43	1.72E-07	6.86E-42	2.42E-06
-0.268098756	-0.339580073	-0.196617439	Lowest SEP	Triglycerides in large HDL	7.62E-20	6.46E-06	5.37E-19	5.63E-05
-0.306326396	-0.377708641	-0.234944151	Lowest SEP	Concentration of medium HDL particles	1.57E-15	0.175819507	8.03E-15	0.313509482
-0.311191851	-0.382555337	-0.239828364	Lowest SEP	Total lipids in medium HDL	5.08E-16	0.16355802	2.89E-15	0.300381387
-0.320597884	-0.391958518	-0.24923725	Lowest SEP	Phospholipids in medium HDL	7.17E-18	0.104403825	4.42E-17	0.234117667
-0.316000135	-0.387286332	-0.244713938	Lowest SEP	Cholesterol in medium HDL	5.33E-16	0.183774262	2.92E-15	0.319983421
-0.309527082	-0.380803724	-0.23825044	Lowest SEP	Cholesteryl esters in medium HDL	3.94E-15	0.220825213	1.94E-14	0.354676812
-0.333996149	-0.405313411	-0.262678887	Lowest SEP	Free cholesterol in medium HDL	7.99E-19	0.086726355	5.38E-18	0.230407017
0.121078666	0.049570781	0.192586551	Lowest SEP	Triglycerides in medium HDL	1.34E-05	0.362917367	2.68E-05	0.436681059
-0.093867798	-0.165624025	-0.022111571	Lowest SEP	Concentration of small HDL particles	0.102005901	0.313010083	0.111006422	0.399357692
-0.106970473	-0.178720215	-0.035220731	Lowest SEP	Total lipids in small HDL	0.069106499	0.352985404	0.080533558	0.431750742
-0.084831941	-0.156524662	-0.01313922	Lowest SEP	Phospholipids in small HDL	0.207835661	0.319407799	0.215102642	0.40274029
-0.16465296	-0.236374487	-0.092931433	Lowest SEP	Cholesterol in small HDL	0.003250269	0.74229663	0.005183115	0.762915981
-0.15084147	-0.222569187	-0.079113753	Lowest SEP	Cholesteryl esters in small HDL	0.011965215	0.80910709	0.016865255	0.820190749
-0.121718958	-0.193426614	-0.050011301	Lowest SEP	Free cholesterol in small HDL	0.011412138	0.545527199	0.01624035	0.593661952
0.244963091	0.17390894	0.316017241	Lowest SEP	Triglycerides in small HDL	8.80E-12	0.147495209	3.10E-11	0.292505626
0.277431607	0.205988428	0.348874786	Lowest SEP	Average diameter for VLDL particles	3.87E-21	8.52E-05	3.01E-20	6.30E-04
0.078806235	0.006876504	0.150735966	Lowest SEP	Average diameter for LDL particles	0.813955197	0.094762021	0.813955197	0.230407017
-0.374720629	-0.445959865	-0.303481392	Lowest SEP	Average diameter for HDL particles	2.70E-33	3.44E-09	2.85E-32	1.27E-07
-0.159706429	-0.231009196	-0.088403661	Lowest SEP	Total cholesterol	7.15E-05	0.124387618	1.34E-04	0.266802427
0.165655241	0.09464412	0.236666362	Lowest SEP	VLDL cholesterol	5.64E-07	0.224193689	1.19E-06	0.354676812
0.05696097	-0.014113552	0.128035492	Lowest SEP	Remnant cholesterol (non-HDL, non-LDL -cholesterol)	0.010514097	0.341872512	0.015255748	0.421642765
-0.073885507	-0.145205806	-0.002565208	Lowest SEP	LDL cholesterol	0.111112097	0.321103745	0.119163699	0.40274029
-0.449614346	-0.520606212	-0.37862248	Lowest SEP	HDL cholesterol	6.66E-40	1.63E-05	1.23E-38	1.27E-04
-0.454578363	-0.52552207	-0.383634655	Lowest SEP	Total cholesterol in HDL2	1.02E-40	1.45E-05	2.15E-39	1.19E-04
-0.309961136	-0.381297136	-0.238625137	Lowest SEP	Total cholesterol in HDL3	1.24E-18	0.006456351	8.01E-18	0.039814167
-0.158130772	-0.229591382	-0.086670162	Lowest SEP	Total esterified cholesterol	5.60E-05	0.153246972	1.06E-04	0.298428314
-0.123420155	-0.194808987	-0.052031324	Lowest SEP	Total free cholesterol	0.001082502	0.148229203	0.001862911	0.292505626
0.220816342	0.149692295	0.29194039	Lowest SEP	Total triglycerides	2.44E-10	0.101849927	7.38E-10	0.231904448
0.267978542	0.196809563	0.339147521	Lowest SEP	Triglycerides in VLDL	2.53E-14	0.014249262	1.21E-13	0.081111185
0.002294762	-0.068649463	0.073238986	Lowest SEP	Triglycerides in LDL	0.016237659	0.504646478	0.022459565	0.553242065
0.012391577	-0.059088121	0.083871274	Lowest SEP	Triglycerides in HDL	0.018760083	0.621268561	0.025708262	0.656769622
-0.16005168	-0.231375289	-0.088728072	Lowest SEP	Phosphoglycerides	1.94E-06	0.161882756	4.05E-06	0.300381387
-0.12548949	-0.196882669	-0.054096311	Lowest SEP	Phosphatidylcholines	1.07E-04	0.20391915	1.98E-04	0.350806966
-0.208854806	-0.280301093	-0.137408518	Lowest SEP	Sphingomyelins	2.77E-08	0.037584957	6.95E-08	0.135672527
-0.175585836	-0.2469218	-0.104249871	Lowest SEP	Total cholines	3.22E-07	0.096521858	7.11E-07	0.230407017
-0.406468067	-0.477664084	-0.335272051	Lowest SEP	Apolipoprotein A1	6.05E-31	2.71E-04	5.97E-30	0.001820327
0.067963103	-0.003120468	0.139046674	Lowest SEP	Apolipoprotein B	0.002913413	0.257760832	0.004738298	0.381486032
0.006011469	-0.065526443	0.077549381	Lowest SEP	Total fatty acids	0.07080474	0.724001808	0.081233345	0.749316556
-0.24304505	-0.314736054	-0.171354045	Lowest SEP	Degree of unsaturation	3.01E-20	3.25E-09	2.22E-19	1.27E-07
-0.27840861	-0.34984646	-0.206970759	Lowest SEP	Docosahexaenoic acid	1.16E-30	5.91E-12	1.08E-29	4.37E-10
-0.019262319	-0.091043426	0.052518788	Lowest SEP	Linoleic acid	0.139729738	0.121708599	0.146666676	0.264895187
-0.315918087	-0.387264989	-0.244571186	Lowest SEP	Omega-3 fatty acids	1.64E-36	1.85E-13	2.43E-35	2.74E-11
-0.05041364	-0.122140303	0.021313023	Lowest SEP	Omega-6 fatty acids	0.028729782	0.139459656	0.038306376	0.282740124
-0.08330226	-0.155026411	-0.011578109	Lowest SEP	Polyunsaturated fatty acids	4.25E-04	0.026368461	7.40E-04	0.11150092
0.130785375	0.059406663	0.202164088	Lowest SEP	Monounsaturated fatty acids	1.87E-05	0.030719661	3.64E-05	0.122878644
-0.040740283	-0.112299097	0.030818532	Lowest SEP	Saturated fatty acids	0.009767857	0.380493824	0.014313295	0.443714459
0.00421626	-0.067834846	0.076267366	Lowest SEP	Glucose	0.005869975	0.057133769	0.009011838	0.175014443
0.053680922	-0.018308634	0.125670477	Lowest SEP	Lactate	0.448958005	0.722476355	0.458246792	0.749316556
0.189681368	0.118018262	0.261344474	Lowest SEP	Pyruvate	7.20E-08	2.26E-04	1.78E-07	0.001590119
0.220244575	0.148280911	0.292208238	Lowest SEP	Citrate	0.094848814	0.019865228	0.104758391	0.094840444
0.153671742	0.082033099	0.225310385	Lowest SEP	Glycerol	6.83E-06	0.136151911	1.38E-05	0.281520868
8.12E-05	-0.071757622	0.071919929	Lowest SEP	Alanine	0.070102168	0.455737195	0.081055631	0.506636815
0.241023271	0.169406353	0.312640188	Lowest SEP	Glutamine	2.10E-09	0.300443555	5.75E-09	0.390049527
0.084066368	0.012238924	0.155893812	Lowest SEP	Glycine	0.735269254	0.029051935	0.740271086	0.119435734
-0.04693244	-0.118935181	0.025070302	Lowest SEP	Histidine	0.53130282	0.294875489	0.538580941	0.390049527
0.140819807	0.068979981	0.212659633	Lowest SEP	Isoleucine	1.12E-04	0.571986707	2.02E-04	0.613435019
0.012360387	-0.059591302	0.084312075	Lowest SEP	Leucine	0.043595068	0.939814254	0.05467856	0.939814254
-0.098583129	-0.170259318	-0.02690694	Lowest SEP	Valine	0.002092747	0.458711711	0.00351962	0.506636815
-0.006487568	-0.07845734	0.065482205	Lowest SEP	Phenylalanine	0.006100627	0.396940936	0.009213191	0.458962957
-0.02298755	-0.095013024	0.049037924	Lowest SEP	Tyrosine	1.39E-05	0.758989462	2.75E-05	0.774692692
-0.127112789	-0.199008693	-0.055216884	Lowest SEP	Acetate	2.07E-04	0.121283735	3.69E-04	0.264895187
0.142130084	0.070496918	0.21376325	Lowest SEP	3-hydroxybutyrate	0.034318222	0.380754975	0.04494776	0.443714459
-0.109179353	-0.18104842	-0.037310287	Lowest SEP	Creatinine	0.060549556	0.902644253	0.072268825	0.90878469
-6.13E-04	-0.072426263	0.071199832	Lowest SEP	Albumin	0.320092558	0.218046636	0.328984018	0.354676812
0.218208359	0.146779082	0.289637637	Lowest SEP	Glycoprotein acetyls	1.82E-08	0.63303142	4.73E-08	0.664458512
