# Supplementary material for: Social inequalities in pregnancy metabolic profile: findings from the multi-ethnic Born in Bradford cohort study
Source: BMC Pregnancy Childbirth. 2024 Apr 30;24:333. doi: 10.1186/s12884-024-06538-4 (PMC11061950; doi:10.1186/s12884-024-06538-4)
Supplement: Supplementary file 7 — Supplementary Material 7. [file 12884_2024_6538_MOESM7_ESM.csv]

Additional File 7: Data Set 4. Associations between combined SEP latent class sub-groups and standardized pregnancy metabolic trait, presented as mean difference by SEP sub-group (vs. Highest SEP) separately in White European and South Asian women.
Ethnicity	y	lci	uci	SEP	Metabolic trait	P_SEP	P_interaction	FDR_P_SEP	FDR_P_interaction
White European	-0.011865197	-0.102569826	0.078839431	High Medium SEP	Concentration of chylomicrons and extremely large VLDL particles	2.00E-07	0.073614659	4.62E-07	0.205565463
South Asian	-0.053284342	-0.174937572	0.068368888	High Medium SEP	Concentration of chylomicrons and extremely large VLDL particles	2.00E-07	0.073614659	4.62E-07	0.205565463
White European	-0.012875524	-0.10357406	0.077823012	High Medium SEP	Total lipids in chylomicrons and extremely large VLDL	2.40E-07	0.078563931	5.46E-07	0.215323366
South Asian	-0.051878403	-0.173523461	0.069766655	High Medium SEP	Total lipids in chylomicrons and extremely large VLDL	2.40E-07	0.078563931	5.46E-07	0.215323366
White European	-0.021250055	-0.111919654	0.069419544	High Medium SEP	Phospholipids in chylomicrons and extremely large VLDL	4.74E-07	0.09357519	1.02E-06	0.230407017
South Asian	-0.058789735	-0.180395983	0.062816513	High Medium SEP	Phospholipids in chylomicrons and extremely large VLDL	4.74E-07	0.09357519	1.02E-06	0.230407017
White European	-0.026634715	-0.117274296	0.064004865	High Medium SEP	Cholesterol in chylomicrons and extremely large VLDL	5.38E-06	0.164397921	1.11E-05	0.300381387
South Asian	-0.027037767	-0.148603754	0.09452822	High Medium SEP	Cholesterol in chylomicrons and extremely large VLDL	5.38E-06	0.164397921	1.11E-05	0.300381387
White European	-0.038127951	-0.128774203	0.0525183	High Medium SEP	Cholesteryl esters in chylomicrons and extremely large VLDL	1.12E-04	0.211114966	2.02E-04	0.354676812
South Asian	-0.009142264	-0.130717199	0.11243267	High Medium SEP	Cholesteryl esters in chylomicrons and extremely large VLDL	1.12E-04	0.211114966	2.02E-04	0.354676812
White European	-0.010435839	-0.101108506	0.080236828	High Medium SEP	Free cholesterol in chylomicrons and extremely large VLDL	1.20E-07	0.100399081	2.83E-07	0.231904448
South Asian	-0.049539849	-0.171150212	0.072070514	High Medium SEP	Free cholesterol in chylomicrons and extremely large VLDL	1.20E-07	0.100399081	2.83E-07	0.231904448
White European	-0.007006292	-0.097730428	0.083717844	High Medium SEP	Triglycerides in chylomicrons and extremely large VLDL	8.26E-08	0.057943971	1.97E-07	0.175014443
South Asian	-0.057983878	-0.179663271	0.063695515	High Medium SEP	Triglycerides in chylomicrons and extremely large VLDL	8.26E-08	0.057943971	1.97E-07	0.175014443
White European	0.00955109	-0.081023115	0.100125295	High Medium SEP	Concentration of very large VLDL particles	2.06E-10	0.04188312	6.34E-10	0.147588138
South Asian	-0.055283976	-0.176762282	0.066194329	High Medium SEP	Concentration of very large VLDL particles	2.06E-10	0.04188312	6.34E-10	0.147588138
White European	0.007814698	-0.082761303	0.0983907	High Medium SEP	Total lipids in very large VLDL	3.45E-10	0.045815493	1.00E-09	0.157690535
South Asian	-0.05395385	-0.175434565	0.067526865	High Medium SEP	Total lipids in very large VLDL	3.45E-10	0.045815493	1.00E-09	0.157690535
White European	-0.004173548	-0.09469801	0.086350915	High Medium SEP	Phospholipids in very large VLDL	3.12E-09	0.064375279	8.39E-09	0.188417665
South Asian	-0.052329204	-0.173740794	0.069082386	High Medium SEP	Phospholipids in very large VLDL	3.12E-09	0.064375279	8.39E-09	0.188417665
White European	-0.004191385	-0.094814346	0.086431577	High Medium SEP	Cholesterol in very large VLDL	2.74E-08	0.096108559	6.95E-08	0.230407017
South Asian	-0.037944449	-0.159488147	0.083599248	High Medium SEP	Cholesterol in very large VLDL	2.74E-08	0.096108559	6.95E-08	0.230407017
White European	0.001597853	-0.089026821	0.092222527	High Medium SEP	Cholesteryl esters in very large VLDL	1.15E-08	0.095607139	3.04E-08	0.230407017
South Asian	-0.032410395	-0.153956389	0.0891356	High Medium SEP	Cholesteryl esters in very large VLDL	1.15E-08	0.095607139	3.04E-08	0.230407017
White European	-0.010869139	-0.101494015	0.079755738	High Medium SEP	Free cholesterol in very large VLDL	7.64E-08	0.098273046	1.85E-07	0.230863663
South Asian	-0.04433798	-0.165884246	0.077208286	High Medium SEP	Free cholesterol in very large VLDL	7.64E-08	0.098273046	1.85E-07	0.230863663
White European	0.014717165	-0.075862747	0.105297077	High Medium SEP	Triglycerides in very large VLDL	5.13E-11	0.031829396	1.69E-10	0.12396712
South Asian	-0.059232557	-0.180718516	0.062253403	High Medium SEP	Triglycerides in very large VLDL	5.13E-11	0.031829396	1.69E-10	0.12396712
White European	0.016966574	-0.073523412	0.10745656	High Medium SEP	Concentration of large VLDL particles	3.05E-12	0.021695106	1.16E-11	0.100339864
South Asian	-0.054900308	-0.176265658	0.066465043	High Medium SEP	Concentration of large VLDL particles	3.05E-12	0.021695106	1.16E-11	0.100339864
White European	0.01567882	-0.074810955	0.106168595	High Medium SEP	Total lipids in large VLDL	4.65E-12	0.0239908	1.68E-11	0.107595102
South Asian	-0.053970018	-0.175335086	0.06739505	High Medium SEP	Total lipids in large VLDL	4.65E-12	0.0239908	1.68E-11	0.107595102
White European	0.0091897	-0.081250438	0.099629838	High Medium SEP	Phospholipids in large VLDL	1.63E-11	0.033806488	5.59E-11	0.128291287
South Asian	-0.052230035	-0.173528529	0.06906846	High Medium SEP	Phospholipids in large VLDL	1.63E-11	0.033806488	5.59E-11	0.128291287
White European	0.00826052	-0.082240618	0.098761658	High Medium SEP	Cholesterol in large VLDL	7.88E-11	0.049027797	2.54E-10	0.161246976
South Asian	-0.043799779	-0.165180087	0.077580529	High Medium SEP	Cholesterol in large VLDL	7.88E-11	0.049027797	2.54E-10	0.161246976
White European	0.01318546	-0.07730433	0.103675249	High Medium SEP	Cholesteryl esters in large VLDL	2.69E-11	0.051522907	9.03E-11	0.162242346
South Asian	-0.036440124	-0.157805212	0.084924963	High Medium SEP	Cholesteryl esters in large VLDL	2.69E-11	0.051522907	9.03E-11	0.162242346
White European	0.003499618	-0.087024022	0.094023258	High Medium SEP	Free cholesterol in large VLDL	2.70E-10	0.048897134	8.00E-10	0.161246976
South Asian	-0.05045596	-0.171866447	0.070954527	High Medium SEP	Free cholesterol in large VLDL	2.70E-10	0.048897134	8.00E-10	0.161246976
White European	0.020566518	-0.069937396	0.111070431	High Medium SEP	Triglycerides in large VLDL	1.11E-12	0.015833911	4.58E-12	0.083693528
South Asian	-0.058312593	-0.179696623	0.063071437	High Medium SEP	Triglycerides in large VLDL	1.11E-12	0.015833911	4.58E-12	0.083693528
White European	0.020997873	-0.069357019	0.111352764	High Medium SEP	Concentration of medium VLDL particles	3.66E-14	0.015128265	1.69E-13	0.082925305
South Asian	-0.052205211	-0.173389373	0.068978951	High Medium SEP	Concentration of medium VLDL particles	3.66E-14	0.015128265	1.69E-13	0.082925305
White European	0.017727626	-0.07262532	0.108080572	High Medium SEP	Total lipids in medium VLDL	1.03E-13	0.018744513	4.60E-13	0.09247293
South Asian	-0.050475558	-0.171657111	0.070705994	High Medium SEP	Total lipids in medium VLDL	1.03E-13	0.018744513	4.60E-13	0.09247293
White European	0.012131277	-0.07817054	0.102433094	High Medium SEP	Phospholipids in medium VLDL	3.02E-13	0.0247825	1.28E-12	0.107876763
South Asian	-0.050431788	-0.171544766	0.07068119	High Medium SEP	Phospholipids in medium VLDL	3.02E-13	0.0247825	1.28E-12	0.107876763
White European	-0.012467563	-0.102828359	0.077893233	High Medium SEP	Cholesterol in medium VLDL	1.09E-09	0.09478985	3.03E-09	0.230407017
South Asian	-0.031621062	-0.152813142	0.089571019	High Medium SEP	Cholesterol in medium VLDL	1.09E-09	0.09478985	3.03E-09	0.230407017
White European	-0.030778177	-0.121169315	0.059612962	High Medium SEP	Cholesteryl esters in medium VLDL	2.64E-07	0.17544442	5.92E-07	0.313509482
South Asian	-0.016823286	-0.138056062	0.10440949	High Medium SEP	Cholesteryl esters in medium VLDL	2.64E-07	0.17544442	5.92E-07	0.313509482
White European	0.007964624	-0.08241041	0.098339659	High Medium SEP	Free cholesterol in medium VLDL	3.25E-12	0.036843933	1.20E-11	0.135672527
South Asian	-0.046722122	-0.167933299	0.074489055	High Medium SEP	Free cholesterol in medium VLDL	3.25E-12	0.036843933	1.20E-11	0.135672527
White European	0.034124805	-0.056252989	0.124502599	High Medium SEP	Triglycerides in medium VLDL	6.95E-16	0.006071547	3.68E-15	0.039069083
South Asian	-0.058949425	-0.180164303	0.062265453	High Medium SEP	Triglycerides in medium VLDL	6.95E-16	0.006071547	3.68E-15	0.039069083
White European	0.003576259	-0.086545434	0.093697953	High Medium SEP	Concentration of small VLDL particles	2.07E-13	0.05046921	9.02E-13	0.162242346
South Asian	-0.04122352	-0.162094916	0.079647876	High Medium SEP	Concentration of small VLDL particles	2.07E-13	0.05046921	9.02E-13	0.162242346
White European	-0.001965167	-0.092071492	0.088141159	High Medium SEP	Total lipids in small VLDL	1.20E-12	0.064927709	4.79E-12	0.188417665
South Asian	-0.038496171	-0.159346955	0.082354614	High Medium SEP	Total lipids in small VLDL	1.20E-12	0.064927709	4.79E-12	0.188417665
White European	-0.007033492	-0.097159577	0.083092594	High Medium SEP	Phospholipids in small VLDL	1.83E-12	0.070858078	7.12E-12	0.20167299
South Asian	-0.047001706	-0.167878992	0.073875581	High Medium SEP	Phospholipids in small VLDL	1.83E-12	0.070858078	7.12E-12	0.20167299
White European	-0.036688531	-0.126793102	0.053416039	High Medium SEP	Cholesterol in small VLDL	3.90E-07	0.231076777	8.48E-07	0.356243365
South Asian	-0.014007607	-0.134856038	0.106840825	High Medium SEP	Cholesterol in small VLDL	3.90E-07	0.231076777	8.48E-07	0.356243365
White European	-0.045209993	-0.135420272	0.045000286	High Medium SEP	Cholesteryl esters in small VLDL	4.90E-05	0.298541293	9.41E-05	0.390049527
South Asian	-0.0025599	-0.123550107	0.118430308	High Medium SEP	Cholesteryl esters in small VLDL	4.90E-05	0.298541293	9.41E-05	0.390049527
White European	-0.01902702	-0.109133726	0.071079686	High Medium SEP	Free cholesterol in small VLDL	2.00E-10	0.126645246	6.29E-10	0.267764234
South Asian	-0.033047912	-0.153899207	0.087803383	High Medium SEP	Free cholesterol in small VLDL	2.00E-10	0.126645246	6.29E-10	0.267764234
White European	0.029451042	-0.060797577	0.119699661	High Medium SEP	Triglycerides in small VLDL	1.65E-16	0.01327928	9.74E-16	0.078613341
South Asian	-0.051644889	-0.172686517	0.069396739	High Medium SEP	Triglycerides in small VLDL	1.65E-16	0.01327928	9.74E-16	0.078613341
White European	-0.067005568	-0.157063831	0.023052694	High Medium SEP	Concentration of very small VLDL particles	0.003256957	0.448338735	0.005183115	0.502682824
South Asian	-0.005894197	-0.126680519	0.114892126	High Medium SEP	Concentration of very small VLDL particles	0.003256957	0.448338735	0.005183115	0.502682824
White European	-0.070863094	-0.160962511	0.019236322	High Medium SEP	Total lipids in very small VLDL	0.009054017	0.438464569	0.013399946	0.495364551
South Asian	-0.004187965	-0.125029483	0.116653553	High Medium SEP	Total lipids in very small VLDL	0.009054017	0.438464569	0.013399946	0.495364551
White European	-0.088581335	-0.178887136	0.001724466	High Medium SEP	Phospholipids in very small VLDL	0.07182786	0.401723983	0.081773256	0.460892631
South Asian	-0.008105687	-0.129224008	0.113012635	High Medium SEP	Phospholipids in very small VLDL	0.07182786	0.401723983	0.081773256	0.460892631
White European	-0.07647557	-0.166732337	0.013781197	High Medium SEP	Cholesterol in very small VLDL	0.098029436	0.356471079	0.107469308	0.432440326
South Asian	0.007664114	-0.113388443	0.128716671	High Medium SEP	Cholesterol in very small VLDL	0.098029436	0.356471079	0.107469308	0.432440326
White European	-0.071066765	-0.161343218	0.019209689	High Medium SEP	Cholesteryl esters in very small VLDL	0.137479562	0.33480179	0.145335536	0.416392142
South Asian	0.013261704	-0.107817256	0.134340665	High Medium SEP	Cholesteryl esters in very small VLDL	0.137479562	0.33480179	0.145335536	0.416392142
White European	-0.086407602	-0.176659113	0.003843909	High Medium SEP	Free cholesterol in very small VLDL	0.044550667	0.408028587	0.054945823	0.464524853
South Asian	-0.004366056	-0.125411564	0.116679452	High Medium SEP	Free cholesterol in very small VLDL	0.044550667	0.408028587	0.054945823	0.464524853
White European	-0.021682305	-0.111710163	0.068345553	High Medium SEP	Triglycerides in very small VLDL	8.49E-10	0.311035223	2.42E-09	0.399357692
South Asian	-0.020494893	-0.141240436	0.10025065	High Medium SEP	Triglycerides in very small VLDL	8.49E-10	0.311035223	2.42E-09	0.399357692
White European	-0.098894455	-0.189276046	-0.008512864	High Medium SEP	Concentration of IDL particles	0.063825044	0.262157608	0.075568852	0.381962808
South Asian	0.005368542	-0.115833474	0.126570559	High Medium SEP	Concentration of IDL particles	0.063825044	0.262157608	0.075568852	0.381962808
White European	-0.100229342	-0.190653994	-0.009804689	High Medium SEP	Total lipids in IDL	0.051250644	0.242618965	0.062172913	0.366404151
South Asian	0.0059885	-0.115271262	0.127248262	High Medium SEP	Total lipids in IDL	0.051250644	0.242618965	0.062172913	0.366404151
White European	-0.105450429	-0.195928145	-0.014972713	High Medium SEP	Phospholipids in IDL	0.013682158	0.164180332	0.019103391	0.300381387
South Asian	0.005735452	-0.115613442	0.127084347	High Medium SEP	Phospholipids in IDL	0.013682158	0.164180332	0.019103391	0.300381387
White European	-0.102784932	-0.193293345	-0.01227652	High Medium SEP	Cholesterol in IDL	0.02102581	0.158535155	0.028548806	0.300381387
South Asian	0.006960562	-0.114429503	0.128350626	High Medium SEP	Cholesterol in IDL	0.02102581	0.158535155	0.028548806	0.300381387
White European	-0.098507492	-0.189001092	-0.008013893	High Medium SEP	Cholesteryl esters in IDL	0.042979614	0.181451863	0.054367375	0.319700902
South Asian	0.005054566	-0.116315631	0.126424764	High Medium SEP	Cholesteryl esters in IDL	0.042979614	0.181451863	0.054367375	0.319700902
White European	-0.112211372	-0.20275799	-0.021664753	High Medium SEP	Free cholesterol in IDL	0.001337486	0.092825929	0.002275263	0.230407017
South Asian	0.011616327	-0.109824979	0.133057633	High Medium SEP	Free cholesterol in IDL	0.001337486	0.092825929	0.002275263	0.230407017
White European	-0.073006849	-0.16297848	0.016964782	High Medium SEP	Triglycerides in IDL	0.002471274	0.600031234	0.004063872	0.638882177
South Asian	-2.78E-05	-0.120697961	0.120642302	High Medium SEP	Triglycerides in IDL	0.002471274	0.600031234	0.004063872	0.638882177
White European	-0.096609139	-0.18702743	-0.006190848	High Medium SEP	Concentration of large LDL particles	0.04414034	0.23074294	0.05489723	0.356243365
South Asian	0.001109856	-0.120159338	0.122379049	High Medium SEP	Concentration of large LDL particles	0.04414034	0.23074294	0.05489723	0.356243365
White European	-0.096242229	-0.186693034	-0.005791424	High Medium SEP	Total lipids in large LDL	0.042583926	0.22412927	0.054331216	0.354676812
South Asian	0.001664675	-0.119648126	0.122977476	High Medium SEP	Total lipids in large LDL	0.042583926	0.22412927	0.054331216	0.354676812
White European	-0.099180528	-0.189680969	-0.008680086	High Medium SEP	Phospholipids in large LDL	0.030221433	0.225267705	0.039935465	0.354676812
South Asian	-9.16E-04	-0.12229572	0.120463028	High Medium SEP	Phospholipids in large LDL	0.030221433	0.225267705	0.039935465	0.354676812
White European	-0.092304895	-0.182833269	-0.00177652	High Medium SEP	Cholesterol in large LDL	0.053516019	0.224879922	0.064393259	0.354676812
South Asian	0.001646537	-0.119770301	0.123063374	High Medium SEP	Cholesterol in large LDL	0.053516019	0.224879922	0.064393259	0.354676812
White European	-0.088858255	-0.179371459	0.00165495	High Medium SEP	Cholesteryl esters in large LDL	0.08252679	0.248952241	0.091834323	0.372171027
South Asian	-8.61E-04	-0.122257036	0.120535947	High Medium SEP	Cholesteryl esters in large LDL	0.08252679	0.248952241	0.091834323	0.372171027
White European	-0.102213452	-0.192785153	-0.011641751	High Medium SEP	Free cholesterol in large LDL	0.005633829	0.136956098	0.008776912	0.281520868
South Asian	0.009137574	-0.112337373	0.130612521	High Medium SEP	Free cholesterol in large LDL	0.005633829	0.136956098	0.008776912	0.281520868
White European	-0.102551385	-0.192606601	-0.012496169	High Medium SEP	Triglycerides in large LDL	0.010894143	0.380705604	0.01565372	0.443714459
South Asian	0.007044819	-0.113737417	0.127827055	High Medium SEP	Triglycerides in large LDL	0.010894143	0.380705604	0.01565372	0.443714459
White European	-0.088663542	-0.179092835	0.001765751	High Medium SEP	Concentration of medium LDL particles	0.077111708	0.289279763	0.087118571	0.390049527
South Asian	-0.00187333	-0.12315728	0.119410619	High Medium SEP	Concentration of medium LDL particles	0.077111708	0.289279763	0.087118571	0.390049527
White European	-0.088019533	-0.17847636	0.002437294	High Medium SEP	Total lipids in medium LDL	0.079911464	0.285660463	0.089597702	0.390049527
South Asian	-0.00179026	-0.123111138	0.119530617	High Medium SEP	Total lipids in medium LDL	0.079911464	0.285660463	0.089597702	0.390049527
White European	-0.093458593	-0.18385525	-0.003061936	High Medium SEP	Phospholipids in medium LDL	0.04921678	0.299936008	0.060199037	0.390049527
South Asian	-0.007758838	-0.128999015	0.11348134	High Medium SEP	Phospholipids in medium LDL	0.04921678	0.299936008	0.060199037	0.390049527
White European	-0.082477625	-0.173034003	0.008078753	High Medium SEP	Cholesterol in medium LDL	0.11427309	0.286141027	0.121672067	0.390049527
South Asian	-0.001372736	-0.122827131	0.12008166	High Medium SEP	Cholesterol in medium LDL	0.11427309	0.286141027	0.121672067	0.390049527
White European	-0.078971087	-0.169538392	0.011596219	High Medium SEP	Cholesteryl esters in medium LDL	0.150759352	0.299817355	0.157129466	0.390049527
South Asian	-0.002094292	-0.123563344	0.11937476	High Medium SEP	Cholesteryl esters in medium LDL	0.150759352	0.299817355	0.157129466	0.390049527
White European	-0.096371992	-0.186895121	-0.005848864	High Medium SEP	Free cholesterol in medium LDL	0.024281097	0.233841356	0.032669113	0.356788873
South Asian	0.001704029	-0.119705772	0.12311383	High Medium SEP	Free cholesterol in medium LDL	0.024281097	0.233841356	0.032669113	0.356788873
White European	-0.108019334	-0.198057112	-0.017981556	High Medium SEP	Triglycerides in medium LDL	0.006865978	0.368592988	0.01026429	0.439933566
South Asian	0.009541038	-0.11121781	0.130299886	High Medium SEP	Triglycerides in medium LDL	0.006865978	0.368592988	0.01026429	0.439933566
White European	-0.096999372	-0.187459381	-0.006539363	High Medium SEP	Concentration of small LDL particles	0.040101424	0.273938677	0.05160879	0.387337264
South Asian	-0.002837424	-0.124162569	0.118487721	High Medium SEP	Concentration of small LDL particles	0.040101424	0.273938677	0.05160879	0.387337264
White European	-0.096675065	-0.187163364	-0.006186766	High Medium SEP	Total lipids in small LDL	0.038664326	0.268883357	0.050195791	0.386356668
South Asian	-0.002297368	-0.123660456	0.11906572	High Medium SEP	Total lipids in small LDL	0.038664326	0.268883357	0.050195791	0.386356668
White European	-0.117427407	-0.207897131	-0.026957683	High Medium SEP	Phospholipids in small LDL	0.004712152	0.263244638	0.007419133	0.381962808
South Asian	-0.006351027	-0.127689202	0.114987148	High Medium SEP	Phospholipids in small LDL	0.004712152	0.263244638	0.007419133	0.381962808
White European	-0.087532652	-0.178124832	0.003059528	High Medium SEP	Cholesterol in small LDL	0.065663242	0.274800086	0.077128253	0.387337264
South Asian	-6.71E-04	-0.122173048	0.120831779	High Medium SEP	Cholesterol in small LDL	0.065663242	0.274800086	0.077128253	0.387337264
White European	-0.081852395	-0.172460069	0.008755279	High Medium SEP	Cholesteryl esters in small LDL	0.10470707	0.295705514	0.113114207	0.390049527
South Asian	-0.001495139	-0.123018333	0.120028055	High Medium SEP	Cholesteryl esters in small LDL	0.10470707	0.295705514	0.113114207	0.390049527
White European	-0.109645526	-0.200201072	-0.01908998	High Medium SEP	Free cholesterol in small LDL	0.005906407	0.206217609	0.009011838	0.350806966
South Asian	0.002842923	-0.118610357	0.124296203	High Medium SEP	Free cholesterol in small LDL	0.005906407	0.206217609	0.009011838	0.350806966
White European	-0.090918586	-0.181052655	-7.85E-04	High Medium SEP	Triglycerides in small LDL	0.002347069	0.55259331	0.003902991	0.596962116
South Asian	-0.00556983	-0.126457824	0.115318164	High Medium SEP	Triglycerides in small LDL	0.002347069	0.55259331	0.003902991	0.596962116
White European	-0.164745467	-0.255197498	-0.074293437	High Medium SEP	Concentration of very large HDL particles	1.80E-34	1.03E-07	2.42E-33	2.35E-06
South Asian	0.058212752	-0.063101692	0.179527197	High Medium SEP	Concentration of very large HDL particles	1.80E-34	1.03E-07	2.42E-33	2.35E-06
White European	-0.164068387	-0.254522439	-0.073614335	High Medium SEP	Total lipids in very large HDL	2.05E-34	1.11E-07	2.53E-33	2.35E-06
South Asian	0.057543199	-0.063773957	0.178860355	High Medium SEP	Total lipids in very large HDL	2.05E-34	1.11E-07	2.53E-33	2.35E-06
White European	-0.167580606	-0.25789	-0.077271211	High Medium SEP	Phospholipids in very large HDL	1.83E-39	3.01E-08	3.01E-38	8.91E-07
South Asian	0.058577984	-0.062545157	0.179701125	High Medium SEP	Phospholipids in very large HDL	1.83E-39	3.01E-08	3.01E-38	8.91E-07
White European	-0.154946844	-0.245529459	-0.06436423	High Medium SEP	Cholesterol in very large HDL	4.53E-29	6.98E-07	3.95E-28	6.89E-06
South Asian	0.054410532	-0.067079052	0.175900116	High Medium SEP	Cholesterol in very large HDL	4.53E-29	6.98E-07	3.95E-28	6.89E-06
White European	-0.151988173	-0.242610459	-0.061365886	High Medium SEP	Cholesteryl esters in very large HDL	6.12E-27	1.30E-06	5.03E-26	1.20E-05
South Asian	0.056172129	-0.065370663	0.177714921	High Medium SEP	Cholesteryl esters in very large HDL	6.12E-27	1.30E-06	5.03E-26	1.20E-05
White European	-0.160081634	-0.25056657	-0.069596698	High Medium SEP	Free cholesterol in very large HDL	8.57E-34	2.12E-07	9.76E-33	2.42E-06
South Asian	0.049307173	-0.072051405	0.17066575	High Medium SEP	Free cholesterol in very large HDL	8.57E-34	2.12E-07	9.76E-33	2.42E-06
White European	-0.11397204	-0.204824897	-0.023119183	High Medium SEP	Triglycerides in very large HDL	3.88E-04	0.018708366	6.84E-04	0.09247293
South Asian	0.046762684	-0.075089349	0.168614718	High Medium SEP	Triglycerides in very large HDL	3.88E-04	0.018708366	6.84E-04	0.09247293
White European	-0.188661314	-0.278783829	-0.098538799	High Medium SEP	Concentration of large HDL particles	1.52E-43	1.96E-07	6.86E-42	2.42E-06
South Asian	0.052320495	-0.068552003	0.173192992	High Medium SEP	Concentration of large HDL particles	1.52E-43	1.96E-07	6.86E-42	2.42E-06
White European	-0.187244013	-0.277359342	-0.097128684	High Medium SEP	Total lipids in large HDL	1.36E-43	2.02E-07	6.86E-42	2.42E-06
South Asian	0.052185194	-0.068677666	0.173048054	High Medium SEP	Total lipids in large HDL	1.36E-43	2.02E-07	6.86E-42	2.42E-06
White European	-0.193089527	-0.283188378	-0.102990676	High Medium SEP	Phospholipids in large HDL	1.85E-43	5.87E-07	6.86E-42	6.21E-06
South Asian	0.044794181	-0.076046579	0.165634941	High Medium SEP	Phospholipids in large HDL	1.85E-43	5.87E-07	6.86E-42	6.21E-06
White European	-0.177754957	-0.267863549	-0.087646366	High Medium SEP	Cholesterol in large HDL	3.61E-43	1.73E-07	1.07E-41	2.42E-06
South Asian	0.05530359	-0.065550233	0.176157414	High Medium SEP	Cholesterol in large HDL	3.61E-43	1.73E-07	1.07E-41	2.42E-06
White European	-0.177462567	-0.267577212	-0.087347923	High Medium SEP	Cholesteryl esters in large HDL	4.85E-43	1.75E-07	1.20E-41	2.42E-06
South Asian	0.056023294	-0.064838649	0.176885236	High Medium SEP	Cholesteryl esters in large HDL	4.85E-43	1.75E-07	1.20E-41	2.42E-06
White European	-0.178380219	-0.268471713	-0.088288724	High Medium SEP	Free cholesterol in large HDL	1.61E-43	1.72E-07	6.86E-42	2.42E-06
South Asian	0.052753007	-0.068077886	0.1735839	High Medium SEP	Free cholesterol in large HDL	1.61E-43	1.72E-07	6.86E-42	2.42E-06
White European	-0.173332464	-0.264097675	-0.082567253	High Medium SEP	Triglycerides in large HDL	7.62E-20	6.46E-06	5.37E-19	5.63E-05
South Asian	0.070357414	-0.051377069	0.192091897	High Medium SEP	Triglycerides in large HDL	7.62E-20	6.46E-06	5.37E-19	5.63E-05
White European	-0.157901055	-0.248540467	-0.067261643	High Medium SEP	Concentration of medium HDL particles	1.57E-15	0.175819507	8.03E-15	0.313509482
South Asian	-0.035449413	-0.157015174	0.086116348	High Medium SEP	Concentration of medium HDL particles	1.57E-15	0.175819507	8.03E-15	0.313509482
White European	-0.156643393	-0.247258986	-0.066027799	High Medium SEP	Total lipids in medium HDL	5.08E-16	0.16355802	2.89E-15	0.300381387
South Asian	-0.034355245	-0.15588906	0.087178571	High Medium SEP	Total lipids in medium HDL	5.08E-16	0.16355802	2.89E-15	0.300381387
White European	-0.168747391	-0.259359362	-0.078135421	High Medium SEP	Phospholipids in medium HDL	7.17E-18	0.104403825	4.42E-17	0.234117667
South Asian	-0.031810096	-0.153339052	0.089718861	High Medium SEP	Phospholipids in medium HDL	7.17E-18	0.104403825	4.42E-17	0.234117667
White European	-0.138522581	-0.229040034	-0.048005128	High Medium SEP	Cholesterol in medium HDL	5.33E-16	0.183774262	2.92E-15	0.319983421
South Asian	-0.030513175	-0.151915364	0.090889014	High Medium SEP	Cholesterol in medium HDL	5.33E-16	0.183774262	2.92E-15	0.319983421
White European	-0.131629634	-0.222134954	-0.041124314	High Medium SEP	Cholesteryl esters in medium HDL	3.94E-15	0.220825213	1.94E-14	0.354676812
South Asian	-0.030737608	-0.152123525	0.090648309	High Medium SEP	Cholesteryl esters in medium HDL	3.94E-15	0.220825213	1.94E-14	0.354676812
White European	-0.162196119	-0.252753018	-0.071639221	High Medium SEP	Free cholesterol in medium HDL	7.99E-19	0.086726355	5.38E-18	0.230407017
South Asian	-0.028834928	-0.150290021	0.092620166	High Medium SEP	Free cholesterol in medium HDL	7.99E-19	0.086726355	5.38E-18	0.230407017
White European	-0.062066181	-0.152865127	0.028732765	High Medium SEP	Triglycerides in medium HDL	1.34E-05	0.362917367	2.68E-05	0.436681059
South Asian	-0.052588716	-0.174368445	0.069191013	High Medium SEP	Triglycerides in medium HDL	1.34E-05	0.362917367	2.68E-05	0.436681059
White European	-0.081067418	-0.172181703	0.010046867	High Medium SEP	Concentration of small HDL particles	0.102005901	0.313010083	0.111006422	0.399357692
South Asian	-0.055316211	-0.177518873	0.066886451	High Medium SEP	Concentration of small HDL particles	0.102005901	0.313010083	0.111006422	0.399357692
White European	-0.083878291	-0.174984342	0.00722776	High Medium SEP	Total lipids in small HDL	0.069106499	0.352985404	0.080533558	0.431750742
South Asian	-0.053240278	-0.175431896	0.06895134	High Medium SEP	Total lipids in small HDL	0.069106499	0.352985404	0.080533558	0.431750742
White European	-0.06274501	-0.153778657	0.028288637	High Medium SEP	Phospholipids in small HDL	0.207835661	0.319407799	0.215102642	0.40274029
South Asian	-0.057916759	-0.180011269	0.06417775	High Medium SEP	Phospholipids in small HDL	0.207835661	0.319407799	0.215102642	0.40274029
White European	-0.091524343	-0.182594567	-4.54E-04	High Medium SEP	Cholesterol in small HDL	0.003250269	0.74229663	0.005183115	0.762915981
South Asian	-0.019416058	-0.141559625	0.10272751	High Medium SEP	Cholesterol in small HDL	0.003250269	0.74229663	0.005183115	0.762915981
White European	-0.078940285	-0.170018369	0.012137799	High Medium SEP	Cholesteryl esters in small HDL	0.011965215	0.80910709	0.016865255	0.820190749
South Asian	-0.00706146	-0.129215569	0.115092649	High Medium SEP	Cholesteryl esters in small HDL	0.011965215	0.80910709	0.016865255	0.820190749
White European	-0.088120313	-0.179172924	0.002932299	High Medium SEP	Free cholesterol in small HDL	0.011412138	0.545527199	0.01624035	0.593661952
South Asian	-0.050856853	-0.172976798	0.071263092	High Medium SEP	Free cholesterol in small HDL	0.011412138	0.545527199	0.01624035	0.593661952
White European	0.009789736	-0.08043307	0.100012542	High Medium SEP	Triglycerides in small HDL	8.80E-12	0.147495209	3.10E-11	0.292505626
South Asian	-0.042723092	-0.163730099	0.078283916	High Medium SEP	Triglycerides in small HDL	8.80E-12	0.147495209	3.10E-11	0.292505626
White European	0.056918424	-0.033809697	0.147646545	High Medium SEP	Average diameter for VLDL particles	3.87E-21	8.52E-05	3.01E-20	6.30E-04
South Asian	-0.106256986	-0.2279237	0.015409729	High Medium SEP	Average diameter for VLDL particles	3.87E-21	8.52E-05	3.01E-20	6.30E-04
White European	-0.028948631	-0.120294641	0.06239738	High Medium SEP	Average diameter for LDL particles	0.813955197	0.094762021	0.813955197	0.230407017
South Asian	0.052603195	-0.069892111	0.175098501	High Medium SEP	Average diameter for LDL particles	0.813955197	0.094762021	0.813955197	0.230407017
White European	-0.141156149	-0.231625277	-0.050687022	High Medium SEP	Average diameter for HDL particles	2.70E-33	3.44E-09	2.85E-32	1.27E-07
South Asian	0.055941484	-0.06537792	0.177260887	High Medium SEP	Average diameter for HDL particles	2.70E-33	3.44E-09	2.85E-32	1.27E-07
White European	-0.134429452	-0.22497926	-0.043879644	High Medium SEP	Total cholesterol	7.15E-05	0.124387618	1.34E-04	0.266802427
South Asian	0.006675266	-0.11475233	0.128102861	High Medium SEP	Total cholesterol	7.15E-05	0.124387618	1.34E-04	0.266802427
White European	-0.032082694	-0.12226213	0.058096742	High Medium SEP	VLDL cholesterol	5.64E-07	0.224193689	1.19E-06	0.354676812
South Asian	-0.020634953	-0.141565879	0.100295972	High Medium SEP	VLDL cholesterol	5.64E-07	0.224193689	1.19E-06	0.354676812
White European	-0.067446673	-0.157706625	0.022813278	High Medium SEP	Remnant cholesterol (non-HDL, non-LDL -cholesterol)	0.010514097	0.341872512	0.015255748	0.421642765
South Asian	-0.008675798	-0.129714695	0.112363099	High Medium SEP	Remnant cholesterol (non-HDL, non-LDL -cholesterol)	0.010514097	0.341872512	0.015255748	0.421642765
White European	-0.086150032	-0.176722103	0.00442204	High Medium SEP	LDL cholesterol	0.111112097	0.321103745	0.119163699	0.40274029
South Asian	2.64E-04	-0.121193881	0.121721022	High Medium SEP	LDL cholesterol	0.111112097	0.321103745	0.119163699	0.40274029
White European	-0.189180773	-0.279335756	-0.09902579	High Medium SEP	HDL cholesterol	6.66E-40	1.63E-05	1.23E-38	1.27E-04
South Asian	0.030607856	-0.090290279	0.151505991	High Medium SEP	HDL cholesterol	6.66E-40	1.63E-05	1.23E-38	1.27E-04
White European	-0.186730289	-0.276824114	-0.096636463	High Medium SEP	Total cholesterol in HDL2	1.02E-40	1.45E-05	2.15E-39	1.19E-04
South Asian	0.031114286	-0.089701836	0.151930407	High Medium SEP	Total cholesterol in HDL2	1.02E-40	1.45E-05	2.15E-39	1.19E-04
White European	-0.163357588	-0.253949598	-0.072765578	High Medium SEP	Total cholesterol in HDL3	1.24E-18	0.006456351	8.01E-18	0.039814167
South Asian	0.020111089	-0.1013731	0.141595278	High Medium SEP	Total cholesterol in HDL3	1.24E-18	0.006456351	8.01E-18	0.039814167
White European	-0.117210158	-0.208028535	-0.02639178	High Medium SEP	Total esterified cholesterol	5.60E-05	0.153246972	1.06E-04	0.298428314
South Asian	0.002306442	-0.119472307	0.124085191	High Medium SEP	Total esterified cholesterol	5.60E-05	0.153246972	1.06E-04	0.298428314
White European	-0.116643003	-0.207370158	-0.025915848	High Medium SEP	Total free cholesterol	0.001082502	0.148229203	0.001862911	0.292505626
South Asian	0.009198954	-0.112457475	0.130855382	High Medium SEP	Total free cholesterol	0.001082502	0.148229203	0.001862911	0.292505626
White European	-0.004278832	-0.094601677	0.086044012	High Medium SEP	Total triglycerides	2.44E-10	0.101849927	7.38E-10	0.231904448
South Asian	-0.041705281	-0.162828518	0.079417957	High Medium SEP	Total triglycerides	2.44E-10	0.101849927	7.38E-10	0.231904448
White European	0.024153096	-0.066226809	0.114533001	High Medium SEP	Triglycerides in VLDL	2.53E-14	0.014249262	1.21E-13	0.081111185
South Asian	-0.054689092	-0.175888848	0.066510665	High Medium SEP	Triglycerides in VLDL	2.53E-14	0.014249262	1.21E-13	0.081111185
White European	-0.100432654	-0.190527136	-0.010338172	High Medium SEP	Triglycerides in LDL	0.016237659	0.504646478	0.022459565	0.553242065
South Asian	0.005401223	-0.115415779	0.126218225	High Medium SEP	Triglycerides in LDL	0.016237659	0.504646478	0.022459565	0.553242065
White European	-0.101184486	-0.191958983	-0.010409988	High Medium SEP	Triglycerides in HDL	0.018760083	0.621268561	0.025708262	0.656769622
South Asian	0.007120938	-0.114607967	0.128849844	High Medium SEP	Triglycerides in HDL	0.018760083	0.621268561	0.025708262	0.656769622
White European	-0.138931244	-0.229575508	-0.04828698	High Medium SEP	Phosphoglycerides	1.94E-06	0.161882756	4.05E-06	0.300381387
South Asian	0.006722753	-0.114822526	0.128268033	High Medium SEP	Phosphoglycerides	1.94E-06	0.161882756	4.05E-06	0.300381387
White European	-0.124807898	-0.215527656	-0.034088139	High Medium SEP	Phosphatidylcholines	1.07E-04	0.20391915	1.98E-04	0.350806966
South Asian	0.00813434	-0.113512188	0.129780868	High Medium SEP	Phosphatidylcholines	1.07E-04	0.20391915	1.98E-04	0.350806966
White European	-0.134094185	-0.224881429	-0.043306941	High Medium SEP	Sphingomyelins	2.77E-08	0.037584957	6.95E-08	0.135672527
South Asian	0.021571651	-0.100165369	0.143308671	High Medium SEP	Sphingomyelins	2.77E-08	0.037584957	6.95E-08	0.135672527
White European	-0.144652186	-0.235299242	-0.054005131	High Medium SEP	Total cholines	3.22E-07	0.096521858	7.11E-07	0.230407017
South Asian	0.012657851	-0.10889119	0.134206891	High Medium SEP	Total cholines	3.22E-07	0.096521858	7.11E-07	0.230407017
White European	-0.207705313	-0.298119554	-0.117291073	High Medium SEP	Apolipoprotein A1	6.05E-31	2.71E-04	5.97E-30	0.001820327
South Asian	0.021351604	-0.099894196	0.142597404	High Medium SEP	Apolipoprotein A1	6.05E-31	2.71E-04	5.97E-30	0.001820327
White European	-0.062581376	-0.152852819	0.027690067	High Medium SEP	Apolipoprotein B	0.002913413	0.257760832	0.004738298	0.381486032
South Asian	-0.014152427	-0.135206734	0.106901881	High Medium SEP	Apolipoprotein B	0.002913413	0.257760832	0.004738298	0.381486032
White European	-0.086223901	-0.177057649	0.004609848	High Medium SEP	Total fatty acids	0.07080474	0.724001808	0.081233345	0.749316556
South Asian	-0.01468097	-0.136507962	0.107146023	High Medium SEP	Total fatty acids	0.07080474	0.724001808	0.081233345	0.749316556
White European	-0.143470133	-0.234498267	-0.052441998	High Medium SEP	Degree of unsaturation	3.01E-20	3.25E-09	2.22E-19	1.27E-07
South Asian	-0.055453769	-0.177541474	0.066633936	High Medium SEP	Degree of unsaturation	3.01E-20	3.25E-09	2.22E-19	1.27E-07
White European	-0.313171841	-0.403878538	-0.222465144	High Medium SEP	Docosahexaenoic acid	1.16E-30	5.91E-12	1.08E-29	4.37E-10
South Asian	-0.09198763	-0.21364422	0.029668961	High Medium SEP	Docosahexaenoic acid	1.16E-30	5.91E-12	1.08E-29	4.37E-10
White European	-0.092809487	-0.183952028	-0.001666947	High Medium SEP	Linoleic acid	0.139729738	0.121708599	0.146666676	0.264895187
South Asian	-0.034129765	-0.156370912	0.088111383	High Medium SEP	Linoleic acid	0.139729738	0.121708599	0.146666676	0.264895187
White European	-0.332897215	-0.423488432	-0.242305998	High Medium SEP	Omega-3 fatty acids	1.64E-36	1.85E-13	2.43E-35	2.74E-11
South Asian	-0.108976394	-0.230478102	0.012525314	High Medium SEP	Omega-3 fatty acids	1.64E-36	1.85E-13	2.43E-35	2.74E-11
White European	-0.101426095	-0.192499506	-0.010352684	High Medium SEP	Omega-6 fatty acids	0.028729782	0.139459656	0.038306376	0.282740124
South Asian	-0.023010708	-0.145159138	0.099137722	High Medium SEP	Omega-6 fatty acids	0.028729782	0.139459656	0.038306376	0.282740124
White European	-0.132236517	-0.223306739	-0.041166296	High Medium SEP	Polyunsaturated fatty acids	4.25E-04	0.026368461	7.40E-04	0.11150092
South Asian	-0.032947604	-0.155091756	0.089196549	High Medium SEP	Polyunsaturated fatty acids	4.25E-04	0.026368461	7.40E-04	0.11150092
White European	0.007380242	-0.083251367	0.09801185	High Medium SEP	Monounsaturated fatty acids	1.87E-05	0.030719661	3.64E-05	0.122878644
South Asian	0.01752177	-0.104034111	0.139077651	High Medium SEP	Monounsaturated fatty acids	1.87E-05	0.030719661	3.64E-05	0.122878644
White European	-0.127036715	-0.217897004	-0.036176425	High Medium SEP	Saturated fatty acids	0.009767857	0.380493824	0.014313295	0.443714459
South Asian	-0.024422076	-0.146284666	0.097440514	High Medium SEP	Saturated fatty acids	0.009767857	0.380493824	0.014313295	0.443714459
White European	-0.061969557	-0.153504675	0.029565561	High Medium SEP	Glucose	0.005869975	0.057133769	0.009011838	0.175014443
South Asian	-0.075449935	-0.198284329	0.04738446	High Medium SEP	Glucose	0.005869975	0.057133769	0.009011838	0.175014443
White European	0.079475312	-0.011950525	0.170901149	High Medium SEP	Lactate	0.448958005	0.722476355	0.458246792	0.749316556
South Asian	0.097444284	-0.025380672	0.220269241	High Medium SEP	Lactate	0.448958005	0.722476355	0.458246792	0.749316556
White European	0.10480183	0.013764632	0.195839028	High Medium SEP	Pyruvate	7.20E-08	2.26E-04	1.78E-07	0.001590119
South Asian	0.080317521	-0.041932265	0.202567307	High Medium SEP	Pyruvate	7.20E-08	2.26E-04	1.78E-07	0.001590119
White European	0.038459375	-0.052834253	0.129753003	High Medium SEP	Citrate	0.094848814	0.019865228	0.104758391	0.094840444
South Asian	0.014820067	-0.107966265	0.137606398	High Medium SEP	Citrate	0.094848814	0.019865228	0.104758391	0.094840444
White European	0.015062833	-0.07591612	0.106041786	High Medium SEP	Glycerol	6.83E-06	0.136151911	1.38E-05	0.281520868
South Asian	-0.108832948	-0.231046147	0.013380251	High Medium SEP	Glycerol	6.83E-06	0.136151911	1.38E-05	0.281520868
White European	-0.060663281	-0.151852759	0.030526196	High Medium SEP	Alanine	0.070102168	0.455737195	0.081055631	0.506636815
South Asian	0.054446661	-0.06817841	0.177071733	High Medium SEP	Alanine	0.070102168	0.455737195	0.081055631	0.506636815
White European	0.074234209	-0.016745298	0.165213716	High Medium SEP	Glutamine	2.10E-09	0.300443555	5.75E-09	0.390049527
South Asian	0.043180276	-0.078880205	0.165240756	High Medium SEP	Glutamine	2.10E-09	0.300443555	5.75E-09	0.390049527
White European	0.018742974	-0.072466959	0.109952908	High Medium SEP	Glycine	0.735269254	0.029051935	0.740271086	0.119435734
South Asian	0.119234222	-0.00312332	0.241591765	High Medium SEP	Glycine	0.735269254	0.029051935	0.740271086	0.119435734
White European	0.004102982	-0.087351789	0.095557753	High Medium SEP	Histidine	0.53130282	0.294875489	0.538580941	0.390049527
South Asian	0.069151657	-0.053658086	0.1919614	High Medium SEP	Histidine	0.53130282	0.294875489	0.538580941	0.390049527
White European	-0.014715712	-0.105937213	0.076505788	High Medium SEP	Isoleucine	1.12E-04	0.571986707	2.02E-04	0.613435019
South Asian	-0.083339404	-0.205777811	0.039099004	High Medium SEP	Isoleucine	1.12E-04	0.571986707	2.02E-04	0.613435019
White European	-0.061634578	-0.153036381	0.029767225	High Medium SEP	Leucine	0.043595068	0.939814254	0.05467856	0.939814254
South Asian	-0.044110469	-0.166737721	0.078516784	High Medium SEP	Leucine	0.043595068	0.939814254	0.05467856	0.939814254
White European	-1.49E-04	-0.091120757	0.090822958	High Medium SEP	Valine	0.002092747	0.458711711	0.00351962	0.506636815
South Asian	-0.025910589	-0.148292306	0.096471128	High Medium SEP	Valine	0.002092747	0.458711711	0.00351962	0.506636815
White European	-0.0112281	-0.102626977	0.080170777	High Medium SEP	Phenylalanine	0.006100627	0.396940936	0.009213191	0.458962957
South Asian	0.07138053	-0.051296436	0.194057497	High Medium SEP	Phenylalanine	0.006100627	0.396940936	0.009213191	0.458962957
White European	3.20E-05	-0.091516708	0.091580656	High Medium SEP	Tyrosine	1.39E-05	0.758989462	2.75E-05	0.774692692
South Asian	0.062187419	-0.060656327	0.185031165	High Medium SEP	Tyrosine	1.39E-05	0.758989462	2.75E-05	0.774692692
White European	-0.162282747	-0.253602913	-0.070962581	High Medium SEP	Acetate	2.07E-04	0.121283735	3.69E-04	0.264895187
South Asian	-0.079343057	-0.201989101	0.043302987	High Medium SEP	Acetate	2.07E-04	0.121283735	3.69E-04	0.264895187
White European	0.022670714	-0.068287763	0.113629191	High Medium SEP	3-hydroxybutyrate	0.034318222	0.380754975	0.04494776	0.443714459
South Asian	-0.062165754	-0.184251044	0.059919535	High Medium SEP	3-hydroxybutyrate	0.034318222	0.380754975	0.04494776	0.443714459
White European	-0.071892029	-0.163189725	0.019405667	High Medium SEP	Creatinine	0.060549556	0.902644253	0.072268825	0.90878469
South Asian	-0.019960734	-0.142429625	0.102508157	High Medium SEP	Creatinine	0.060549556	0.902644253	0.072268825	0.90878469
White European	0.038842664	-0.052356509	0.130041837	High Medium SEP	Albumin	0.320092558	0.218046636	0.328984018	0.354676812
South Asian	0.074672628	-0.047736263	0.19708152	High Medium SEP	Albumin	0.320092558	0.218046636	0.328984018	0.354676812
White European	-0.031867394	-0.122579863	0.058845075	High Medium SEP	Glycoprotein acetyls	1.82E-08	0.63303142	4.73E-08	0.664458512
South Asian	-0.033469571	-0.15522523	0.088286088	High Medium SEP	Glycoprotein acetyls	1.82E-08	0.63303142	4.73E-08	0.664458512
White European	0.100509512	-0.006762171	0.207781196	Medium SEP	Concentration of chylomicrons and extremely large VLDL particles	2.00E-07	0.073614659	4.62E-07	0.205565463
South Asian	0.104903664	-0.00795239	0.217759718	Medium SEP	Concentration of chylomicrons and extremely large VLDL particles	2.00E-07	0.073614659	4.62E-07	0.205565463
White European	0.099044406	-0.008220071	0.206308884	Medium SEP	Total lipids in chylomicrons and extremely large VLDL	2.40E-07	0.078563931	5.46E-07	0.215323366
South Asian	0.104344019	-0.008504454	0.217192492	Medium SEP	Total lipids in chylomicrons and extremely large VLDL	2.40E-07	0.078563931	5.46E-07	0.215323366
White European	0.096733852	-0.010496404	0.203964107	Medium SEP	Phospholipids in chylomicrons and extremely large VLDL	4.74E-07	0.09357519	1.02E-06	0.230407017
South Asian	0.099128721	-0.013683749	0.21194119	Medium SEP	Phospholipids in chylomicrons and extremely large VLDL	4.74E-07	0.09357519	1.02E-06	0.230407017
White European	0.06921196	-0.037982795	0.176406714	Medium SEP	Cholesterol in chylomicrons and extremely large VLDL	5.38E-06	0.164397921	1.11E-05	0.300381387
South Asian	0.0966238	-0.01615132	0.20939892	Medium SEP	Cholesterol in chylomicrons and extremely large VLDL	5.38E-06	0.164397921	1.11E-05	0.300381387
White European	0.035084731	-0.072117913	0.142287374	Medium SEP	Cholesteryl esters in chylomicrons and extremely large VLDL	1.12E-04	0.211114966	2.02E-04	0.354676812
South Asian	0.089257787	-0.023525633	0.202041207	Medium SEP	Cholesteryl esters in chylomicrons and extremely large VLDL	1.12E-04	0.211114966	2.02E-04	0.354676812
White European	0.111348408	0.004114524	0.218582292	Medium SEP	Free cholesterol in chylomicrons and extremely large VLDL	1.20E-07	0.100399081	2.83E-07	0.231904448
South Asian	0.102073518	-0.010742769	0.214889804	Medium SEP	Free cholesterol in chylomicrons and extremely large VLDL	1.20E-07	0.100399081	2.83E-07	0.231904448
White European	0.108155359	8.61E-04	0.215450112	Medium SEP	Triglycerides in chylomicrons and extremely large VLDL	8.26E-08	0.057943971	1.97E-07	0.175014443
South Asian	0.107174715	-0.00570561	0.22005504	Medium SEP	Triglycerides in chylomicrons and extremely large VLDL	8.26E-08	0.057943971	1.97E-07	0.175014443
White European	0.143362723	0.036245285	0.250480162	Medium SEP	Concentration of very large VLDL particles	2.06E-10	0.04188312	6.34E-10	0.147588138
South Asian	0.108029499	-0.00466428	0.220723279	Medium SEP	Concentration of very large VLDL particles	2.06E-10	0.04188312	6.34E-10	0.147588138
White European	0.140005548	0.032885985	0.247125112	Medium SEP	Total lipids in very large VLDL	3.45E-10	0.045815493	1.00E-09	0.157690535
South Asian	0.107737531	-0.004958483	0.220433546	Medium SEP	Total lipids in very large VLDL	3.45E-10	0.045815493	1.00E-09	0.157690535
White European	0.121940239	0.014881629	0.228998849	Medium SEP	Phospholipids in very large VLDL	3.12E-09	0.064375279	8.39E-09	0.188417665
South Asian	0.105276818	-0.00735507	0.217908706	Medium SEP	Phospholipids in very large VLDL	3.12E-09	0.064375279	8.39E-09	0.188417665
White European	0.110298266	0.003123166	0.217473366	Medium SEP	Cholesterol in very large VLDL	2.74E-08	0.096108559	6.95E-08	0.230407017
South Asian	0.105715385	-0.007039057	0.218469828	Medium SEP	Cholesterol in very large VLDL	2.74E-08	0.096108559	6.95E-08	0.230407017
White European	0.112854652	0.005677526	0.220031777	Medium SEP	Cholesteryl esters in very large VLDL	1.15E-08	0.095607139	3.04E-08	0.230407017
South Asian	0.108537929	-0.004218645	0.221294502	Medium SEP	Cholesteryl esters in very large VLDL	1.15E-08	0.095607139	3.04E-08	0.230407017
White European	0.106947587	-2.30E-04	0.214124952	Medium SEP	Free cholesterol in very large VLDL	7.64E-08	0.098273046	1.85E-07	0.230863663
South Asian	0.101940365	-0.01081646	0.214697189	Medium SEP	Free cholesterol in very large VLDL	7.64E-08	0.098273046	1.85E-07	0.230863663
White European	0.153277723	0.046153536	0.260401911	Medium SEP	Triglycerides in very large VLDL	5.13E-11	0.031829396	1.69E-10	0.12396712
South Asian	0.108407758	-0.004293122	0.221108637	Medium SEP	Triglycerides in very large VLDL	5.13E-11	0.031829396	1.69E-10	0.12396712
White European	0.159586145	0.052568308	0.266603982	Medium SEP	Concentration of large VLDL particles	3.05E-12	0.021695106	1.16E-11	0.100339864
South Asian	0.111093338	-0.001495654	0.223682331	Medium SEP	Concentration of large VLDL particles	3.05E-12	0.021695106	1.16E-11	0.100339864
White European	0.157402949	0.050385362	0.264420537	Medium SEP	Total lipids in large VLDL	4.65E-12	0.0239908	1.68E-11	0.107595102
South Asian	0.110950116	-0.001638614	0.223538846	Medium SEP	Total lipids in large VLDL	4.65E-12	0.0239908	1.68E-11	0.107595102
White European	0.149760205	0.042801321	0.256719089	Medium SEP	Phospholipids in large VLDL	1.63E-11	0.033806488	5.59E-11	0.128291287
South Asian	0.110474343	-0.002052627	0.223001314	Medium SEP	Phospholipids in large VLDL	1.63E-11	0.033806488	5.59E-11	0.128291287
White European	0.140073021	0.033041996	0.247104047	Medium SEP	Cholesterol in large VLDL	7.88E-11	0.049027797	2.54E-10	0.161246976
South Asian	0.11132808	-0.001274788	0.223930948	Medium SEP	Cholesterol in large VLDL	7.88E-11	0.049027797	2.54E-10	0.161246976
White European	0.138737011	0.031719407	0.245754616	Medium SEP	Cholesteryl esters in large VLDL	2.69E-11	0.051522907	9.03E-11	0.162242346
South Asian	0.115879601	0.003290853	0.228468348	Medium SEP	Cholesteryl esters in large VLDL	2.69E-11	0.051522907	9.03E-11	0.162242346
White European	0.140372748	0.03331511	0.247430385	Medium SEP	Free cholesterol in large VLDL	2.70E-10	0.048897134	8.00E-10	0.161246976
South Asian	0.105996115	-0.006634749	0.21862698	Medium SEP	Free cholesterol in large VLDL	2.70E-10	0.048897134	8.00E-10	0.161246976
White European	0.166080334	0.059046026	0.273114642	Medium SEP	Triglycerides in large VLDL	1.11E-12	0.015833911	4.58E-12	0.083693528
South Asian	0.110565602	-0.002040719	0.223171923	Medium SEP	Triglycerides in large VLDL	1.11E-12	0.015833911	4.58E-12	0.083693528
White European	0.161602238	0.054744171	0.268460306	Medium SEP	Concentration of medium VLDL particles	3.66E-14	0.015128265	1.69E-13	0.082925305
South Asian	0.119293277	0.006872371	0.231714183	Medium SEP	Concentration of medium VLDL particles	3.66E-14	0.015128265	1.69E-13	0.082925305
White European	0.156693941	0.049838174	0.263549707	Medium SEP	Total lipids in medium VLDL	1.03E-13	0.018744513	4.60E-13	0.09247293
South Asian	0.118253858	0.005835373	0.230672343	Medium SEP	Total lipids in medium VLDL	1.03E-13	0.018744513	4.60E-13	0.09247293
White European	0.150477718	0.043682419	0.257273017	Medium SEP	Phospholipids in medium VLDL	3.02E-13	0.0247825	1.28E-12	0.107876763
South Asian	0.117540053	0.005185183	0.229894923	Medium SEP	Phospholipids in medium VLDL	3.02E-13	0.0247825	1.28E-12	0.107876763
White European	0.104380659	-0.002484391	0.211245709	Medium SEP	Cholesterol in medium VLDL	1.09E-09	0.09478985	3.03E-09	0.230407017
South Asian	0.106151489	-0.006276763	0.218579741	Medium SEP	Cholesterol in medium VLDL	1.09E-09	0.09478985	3.03E-09	0.230407017
White European	0.062369737	-0.044531198	0.169270672	Medium SEP	Cholesteryl esters in medium VLDL	2.64E-07	0.17544442	5.92E-07	0.313509482
South Asian	0.095279335	-0.01718667	0.20774534	Medium SEP	Cholesteryl esters in medium VLDL	2.64E-07	0.17544442	5.92E-07	0.313509482
White European	0.147030491	0.040148601	0.25391238	Medium SEP	Free cholesterol in medium VLDL	3.25E-12	0.036843933	1.20E-11	0.135672527
South Asian	0.113997811	0.001551843	0.226443779	Medium SEP	Free cholesterol in medium VLDL	3.25E-12	0.036843933	1.20E-11	0.135672527
White European	0.182044958	0.075159806	0.288930111	Medium SEP	Triglycerides in medium VLDL	6.95E-16	0.006071547	3.68E-15	0.039069083
South Asian	0.122514334	0.010064933	0.234963734	Medium SEP	Triglycerides in medium VLDL	6.95E-16	0.006071547	3.68E-15	0.039069083
White European	0.137231574	0.030649298	0.24381385	Medium SEP	Concentration of small VLDL particles	2.07E-13	0.05046921	9.02E-13	0.162242346
South Asian	0.110172679	-0.001958078	0.222303436	Medium SEP	Concentration of small VLDL particles	2.07E-13	0.05046921	9.02E-13	0.162242346
White European	0.12724811	0.020684009	0.233812211	Medium SEP	Total lipids in small VLDL	1.20E-12	0.064927709	4.79E-12	0.188417665
South Asian	0.107421526	-0.00469011	0.219533162	Medium SEP	Total lipids in small VLDL	1.20E-12	0.064927709	4.79E-12	0.188417665
White European	0.133558788	0.026971318	0.240146259	Medium SEP	Phospholipids in small VLDL	1.83E-12	0.070858078	7.12E-12	0.20167299
South Asian	0.097344372	-0.01479185	0.209480594	Medium SEP	Phospholipids in small VLDL	1.83E-12	0.070858078	7.12E-12	0.20167299
White European	0.046309228	-0.060252798	0.152871254	Medium SEP	Cholesterol in small VLDL	3.90E-07	0.231076777	8.48E-07	0.356243365
South Asian	0.085411992	-0.026697461	0.197521445	Medium SEP	Cholesterol in small VLDL	3.90E-07	0.231076777	8.48E-07	0.356243365
White European	0.00948711	-0.097199932	0.116174152	Medium SEP	Cholesteryl esters in small VLDL	4.90E-05	0.298541293	9.41E-05	0.390049527
South Asian	0.074160242	-0.038080735	0.186401219	Medium SEP	Cholesteryl esters in small VLDL	4.90E-05	0.298541293	9.41E-05	0.390049527
White European	0.107143287	5.79E-04	0.213707838	Medium SEP	Free cholesterol in small VLDL	2.00E-10	0.126645246	6.29E-10	0.267764234
South Asian	0.097170793	-0.014941316	0.209282903	Medium SEP	Free cholesterol in small VLDL	2.00E-10	0.126645246	6.29E-10	0.267764234
White European	0.181419292	0.074686908	0.288151676	Medium SEP	Triglycerides in small VLDL	1.65E-16	0.01327928	9.74E-16	0.078613341
South Asian	0.119892878	0.007604198	0.232181557	Medium SEP	Triglycerides in small VLDL	1.65E-16	0.01327928	9.74E-16	0.078613341
White European	-0.015377917	-0.121885177	0.091129343	Medium SEP	Concentration of very small VLDL particles	0.003256957	0.448338735	0.005183115	0.502682824
South Asian	0.064522543	-0.047529293	0.176574379	Medium SEP	Concentration of very small VLDL particles	0.003256957	0.448338735	0.005183115	0.502682824
White European	-0.027417101	-0.133973031	0.079138829	Medium SEP	Total lipids in very small VLDL	0.009054017	0.438464569	0.013399946	0.495364551
South Asian	0.059713117	-0.052389923	0.171816157	Medium SEP	Total lipids in very small VLDL	0.009054017	0.438464569	0.013399946	0.495364551
White European	-0.071984852	-0.178784863	0.034815159	Medium SEP	Phospholipids in very small VLDL	0.07182786	0.401723983	0.081773256	0.460892631
South Asian	0.026217151	-0.086142676	0.138576977	Medium SEP	Phospholipids in very small VLDL	0.07182786	0.401723983	0.081773256	0.460892631
White European	-0.065581605	-0.172323626	0.041160416	Medium SEP	Cholesterol in very small VLDL	0.098029436	0.356471079	0.107469308	0.432440326
South Asian	0.051775344	-0.060523474	0.164074162	Medium SEP	Cholesterol in very small VLDL	0.098029436	0.356471079	0.107469308	0.432440326
White European	-0.069537672	-0.176302975	0.037227631	Medium SEP	Cholesteryl esters in very small VLDL	0.137479562	0.33480179	0.145335536	0.416392142
South Asian	0.056521955	-0.055801357	0.168845267	Medium SEP	Cholesteryl esters in very small VLDL	0.137479562	0.33480179	0.145335536	0.416392142
White European	-0.056228036	-0.162963841	0.050507769	Medium SEP	Free cholesterol in very small VLDL	0.044550667	0.408028587	0.054945823	0.464524853
South Asian	0.040807181	-0.071485098	0.153099459	Medium SEP	Free cholesterol in very small VLDL	0.044550667	0.408028587	0.054945823	0.464524853
White European	0.104234246	-0.002237056	0.210705547	Medium SEP	Triglycerides in very small VLDL	8.49E-10	0.311035223	2.42E-09	0.399357692
South Asian	0.100971011	-0.011042995	0.212985016	Medium SEP	Triglycerides in very small VLDL	8.49E-10	0.311035223	2.42E-09	0.399357692
White European	-0.101322173	-0.208244874	0.005600528	Medium SEP	Concentration of IDL particles	0.063825044	0.262157608	0.075568852	0.381962808
South Asian	0.015965315	-0.096472096	0.128402726	Medium SEP	Concentration of IDL particles	0.063825044	0.262157608	0.075568852	0.381962808
White European	-0.108691061	-0.215664704	-0.001717418	Medium SEP	Total lipids in IDL	0.051250644	0.242618965	0.062172913	0.366404151
South Asian	0.011870862	-0.100620118	0.124361843	Medium SEP	Total lipids in IDL	0.051250644	0.242618965	0.062172913	0.366404151
White European	-0.126885916	-0.233889242	-0.01988259	Medium SEP	Phospholipids in IDL	0.013682158	0.164180332	0.019103391	0.300381387
South Asian	6.01E-04	-0.111973001	0.113174451	Medium SEP	Phospholipids in IDL	0.013682158	0.164180332	0.019103391	0.300381387
White European	-0.127230395	-0.234270024	-0.020190766	Medium SEP	Cholesterol in IDL	0.02102581	0.158535155	0.028548806	0.300381387
South Asian	0.005983642	-0.106628277	0.11859556	Medium SEP	Cholesterol in IDL	0.02102581	0.158535155	0.028548806	0.300381387
White European	-0.117839695	-0.224861805	-0.010817584	Medium SEP	Cholesteryl esters in IDL	0.042979614	0.181451863	0.054367375	0.319700902
South Asian	0.012867887	-0.099725601	0.125461376	Medium SEP	Cholesteryl esters in IDL	0.042979614	0.181451863	0.054367375	0.319700902
White European	-0.148736191	-0.255821004	-0.041651379	Medium SEP	Free cholesterol in IDL	0.001337486	0.092825929	0.002275263	0.230407017
South Asian	-0.010495567	-0.123155022	0.102163888	Medium SEP	Free cholesterol in IDL	0.001337486	0.092825929	0.002275263	0.230407017
White European	0.00607423	-0.100330575	0.112479035	Medium SEP	Triglycerides in IDL	0.002471274	0.600031234	0.004063872	0.638882177
South Asian	0.064551085	-0.047392962	0.176495132	Medium SEP	Triglycerides in IDL	0.002471274	0.600031234	0.004063872	0.638882177
White European	-0.103287494	-0.210220541	0.003645553	Medium SEP	Concentration of large LDL particles	0.04414034	0.23074294	0.05489723	0.356243365
South Asian	0.007857952	-0.104641836	0.120357741	Medium SEP	Concentration of large LDL particles	0.04414034	0.23074294	0.05489723	0.356243365
White European	-0.106787076	-0.213758576	1.84E-04	Medium SEP	Total lipids in large LDL	0.042583926	0.22412927	0.054331216	0.354676812
South Asian	0.005808888	-0.106731354	0.118349131	Medium SEP	Total lipids in large LDL	0.042583926	0.22412927	0.054331216	0.354676812
White European	-0.113923404	-0.220953606	-0.006893202	Medium SEP	Phospholipids in large LDL	0.030221433	0.225267705	0.039935465	0.354676812
South Asian	-2.11E-04	-0.112813449	0.112390553	Medium SEP	Phospholipids in large LDL	0.030221433	0.225267705	0.039935465	0.354676812
White European	-0.10970436	-0.216767597	-0.002641123	Medium SEP	Cholesterol in large LDL	0.053516019	0.224879922	0.064393259	0.354676812
South Asian	0.003537775	-0.109098981	0.116174532	Medium SEP	Cholesterol in large LDL	0.053516019	0.224879922	0.064393259	0.354676812
White European	-0.100940506	-0.207985802	0.00610479	Medium SEP	Cholesteryl esters in large LDL	0.08252679	0.248952241	0.091834323	0.372171027
South Asian	0.007334847	-0.105283034	0.119952728	Medium SEP	Cholesteryl esters in large LDL	0.08252679	0.248952241	0.091834323	0.372171027
White European	-0.135797201	-0.242911678	-0.028682724	Medium SEP	Free cholesterol in large LDL	0.005633829	0.136956098	0.008776912	0.281520868
South Asian	-0.008611793	-0.121302457	0.104078871	Medium SEP	Free cholesterol in large LDL	0.005633829	0.136956098	0.008776912	0.281520868
White European	-0.047143529	-0.153647186	0.059360127	Medium SEP	Triglycerides in large LDL	0.010894143	0.380705604	0.01565372	0.443714459
South Asian	0.036751269	-0.075296775	0.148799314	Medium SEP	Triglycerides in large LDL	0.010894143	0.380705604	0.01565372	0.443714459
White European	-0.090090869	-0.197036927	0.01685519	Medium SEP	Concentration of medium LDL particles	0.077111708	0.289279763	0.087118571	0.390049527
South Asian	0.007911399	-0.104602078	0.120424877	Medium SEP	Concentration of medium LDL particles	0.077111708	0.289279763	0.087118571	0.390049527
White European	-0.092127206	-0.199105827	0.014851416	Medium SEP	Total lipids in medium LDL	0.079911464	0.285660463	0.089597702	0.390049527
South Asian	0.006733641	-0.105814094	0.119281376	Medium SEP	Total lipids in medium LDL	0.079911464	0.285660463	0.089597702	0.390049527
White European	-0.085609287	-0.192516748	0.021298175	Medium SEP	Phospholipids in medium LDL	0.04921678	0.299936008	0.060199037	0.390049527
South Asian	0.009513738	-0.102959133	0.121986609	Medium SEP	Phospholipids in medium LDL	0.04921678	0.299936008	0.060199037	0.390049527
White European	-0.095415746	-0.2025121	0.011680609	Medium SEP	Cholesterol in medium LDL	0.11427309	0.286141027	0.121672067	0.390049527
South Asian	0.004082428	-0.10858917	0.116754026	Medium SEP	Cholesterol in medium LDL	0.11427309	0.286141027	0.121672067	0.390049527
White European	-0.091097483	-0.198206762	0.016011796	Medium SEP	Cholesteryl esters in medium LDL	0.150759352	0.299817355	0.157129466	0.390049527
South Asian	0.005596186	-0.107089009	0.11828138	Medium SEP	Cholesteryl esters in medium LDL	0.150759352	0.299817355	0.157129466	0.390049527
White European	-0.11270767	-0.219764702	-0.005650637	Medium SEP	Free cholesterol in medium LDL	0.024281097	0.233841356	0.032669113	0.356788873
South Asian	-0.002471767	-0.115101995	0.110158462	Medium SEP	Free cholesterol in medium LDL	0.024281097	0.233841356	0.032669113	0.356788873
White European	-0.054565897	-0.161048931	0.051917136	Medium SEP	Triglycerides in medium LDL	0.006865978	0.368592988	0.01026429	0.439933566
South Asian	0.023483249	-0.088543099	0.135509597	Medium SEP	Triglycerides in medium LDL	0.006865978	0.368592988	0.01026429	0.439933566
White European	-0.09939724	-0.206379624	0.007585145	Medium SEP	Concentration of small LDL particles	0.040101424	0.273938677	0.05160879	0.387337264
South Asian	-1.55E-04	-0.112706488	0.1123969	Medium SEP	Concentration of small LDL particles	0.040101424	0.273938677	0.05160879	0.387337264
White European	-0.102710421	-0.209726263	0.00430542	Medium SEP	Total lipids in small LDL	0.038664326	0.268883357	0.050195791	0.386356668
South Asian	-0.001911137	-0.11449803	0.110675756	Medium SEP	Total lipids in small LDL	0.038664326	0.268883357	0.050195791	0.386356668
White European	-0.116968868	-0.223962742	-0.009974994	Medium SEP	Phospholipids in small LDL	0.004712152	0.263244638	0.007419133	0.381962808
South Asian	-0.012878392	-0.125442173	0.09968539	Medium SEP	Phospholipids in small LDL	0.004712152	0.263244638	0.007419133	0.381962808
White European	-0.105073187	-0.212211883	0.002065509	Medium SEP	Cholesterol in small LDL	0.065663242	0.274800086	0.077128253	0.387337264
South Asian	-0.003500112	-0.116216256	0.109216031	Medium SEP	Cholesterol in small LDL	0.065663242	0.274800086	0.077128253	0.387337264
White European	-0.099244263	-0.206401284	0.007912757	Medium SEP	Cholesteryl esters in small LDL	0.10470707	0.295705514	0.113114207	0.390049527
South Asian	-0.001319509	-0.114054931	0.111415912	Medium SEP	Cholesteryl esters in small LDL	0.10470707	0.295705514	0.113114207	0.390049527
White European	-0.127467114	-0.234562485	-0.020371742	Medium SEP	Free cholesterol in small LDL	0.005906407	0.206217609	0.009011838	0.350806966
South Asian	-0.012715742	-0.125386305	0.099954821	Medium SEP	Free cholesterol in small LDL	0.005906407	0.206217609	0.009011838	0.350806966
White European	-0.006683142	-0.113280054	0.09991377	Medium SEP	Triglycerides in small LDL	0.002347069	0.55259331	0.003902991	0.596962116
South Asian	0.042385156	-0.069760999	0.154531311	Medium SEP	Triglycerides in small LDL	0.002347069	0.55259331	0.003902991	0.596962116
White European	-0.295076518	-0.402049467	-0.18810357	Medium SEP	Concentration of very large HDL particles	1.80E-34	1.03E-07	2.42E-33	2.35E-06
South Asian	-0.110788778	-0.223330545	0.001752989	Medium SEP	Concentration of very large HDL particles	1.80E-34	1.03E-07	2.42E-33	2.35E-06
White European	-0.294147549	-0.401122889	-0.18717221	Medium SEP	Total lipids in very large HDL	2.05E-34	1.11E-07	2.53E-33	2.35E-06
South Asian	-0.110953921	-0.223498203	0.001590362	Medium SEP	Total lipids in very large HDL	2.05E-34	1.11E-07	2.53E-33	2.35E-06
White European	-0.309286966	-0.416091226	-0.202482706	Medium SEP	Phospholipids in very large HDL	1.83E-39	3.01E-08	3.01E-38	8.91E-07
South Asian	-0.131476283	-0.24384058	-0.019111985	Medium SEP	Phospholipids in very large HDL	1.83E-39	3.01E-08	3.01E-38	8.91E-07
White European	-0.274422947	-0.381550331	-0.167295564	Medium SEP	Cholesterol in very large HDL	4.53E-29	6.98E-07	3.95E-28	6.89E-06
South Asian	-0.094155828	-0.20686007	0.018548413	Medium SEP	Cholesterol in very large HDL	4.53E-29	6.98E-07	3.95E-28	6.89E-06
White European	-0.269920748	-0.37709505	-0.162746447	Medium SEP	Cholesteryl esters in very large HDL	6.12E-27	1.30E-06	5.03E-26	1.20E-05
South Asian	-0.087409262	-0.200162864	0.025344341	Medium SEP	Cholesteryl esters in very large HDL	6.12E-27	1.30E-06	5.03E-26	1.20E-05
White European	-0.281827732	-0.388839596	-0.174815868	Medium SEP	Free cholesterol in very large HDL	8.57E-34	2.12E-07	9.76E-33	2.42E-06
South Asian	-0.109643133	-0.222225842	0.002939576	Medium SEP	Free cholesterol in very large HDL	8.57E-34	2.12E-07	9.76E-33	2.42E-06
White European	-0.129641382	-0.237088367	-0.022194397	Medium SEP	Triglycerides in very large HDL	3.88E-04	0.018708366	6.84E-04	0.09247293
South Asian	0.024550475	-0.088490007	0.137590956	Medium SEP	Triglycerides in very large HDL	3.88E-04	0.018708366	6.84E-04	0.09247293
White European	-0.320899712	-0.42748296	-0.214316465	Medium SEP	Concentration of large HDL particles	1.52E-43	1.96E-07	6.86E-42	2.42E-06
South Asian	-0.152533773	-0.264665552	-0.040401994	Medium SEP	Concentration of large HDL particles	1.52E-43	1.96E-07	6.86E-42	2.42E-06
White European	-0.32050736	-0.42708211	-0.213932611	Medium SEP	Total lipids in large HDL	1.36E-43	2.02E-07	6.86E-42	2.42E-06
South Asian	-0.153356236	-0.265479074	-0.041233397	Medium SEP	Total lipids in large HDL	1.36E-43	2.02E-07	6.86E-42	2.42E-06
White European	-0.319277351	-0.425832613	-0.21272209	Medium SEP	Phospholipids in large HDL	1.85E-43	5.87E-07	6.86E-42	6.21E-06
South Asian	-0.160969066	-0.273071402	-0.04886673	Medium SEP	Phospholipids in large HDL	1.85E-43	5.87E-07	6.86E-42	6.21E-06
White European	-0.317774638	-0.42434142	-0.211207857	Medium SEP	Cholesterol in large HDL	3.61E-43	1.73E-07	1.07E-41	2.42E-06
South Asian	-0.151372972	-0.263487428	-0.039258516	Medium SEP	Cholesterol in large HDL	3.61E-43	1.73E-07	1.07E-41	2.42E-06
White European	-0.318088296	-0.424662236	-0.211514356	Medium SEP	Cholesteryl esters in large HDL	4.85E-43	1.75E-07	1.20E-41	2.42E-06
South Asian	-0.150187353	-0.26230934	-0.038065366	Medium SEP	Cholesteryl esters in large HDL	4.85E-43	1.75E-07	1.20E-41	2.42E-06
White European	-0.316494991	-0.423041552	-0.20994843	Medium SEP	Free cholesterol in large HDL	1.61E-43	1.72E-07	6.86E-42	2.42E-06
South Asian	-0.155010037	-0.26710322	-0.042916854	Medium SEP	Free cholesterol in large HDL	1.61E-43	1.72E-07	6.86E-42	2.42E-06
White European	-0.245987923	-0.353331254	-0.138644591	Medium SEP	Triglycerides in large HDL	7.62E-20	6.46E-06	5.37E-19	5.63E-05
South Asian	-0.045919444	-0.158850876	0.067011987	Medium SEP	Triglycerides in large HDL	7.62E-20	6.46E-06	5.37E-19	5.63E-05
White European	-0.170015903	-0.277210458	-0.062821348	Medium SEP	Concentration of medium HDL particles	1.57E-15	0.175819507	8.03E-15	0.313509482
South Asian	-0.146099717	-0.258874628	-0.033324807	Medium SEP	Concentration of medium HDL particles	1.57E-15	0.175819507	8.03E-15	0.313509482
White European	-0.173095097	-0.280261483	-0.065928711	Medium SEP	Total lipids in medium HDL	5.08E-16	0.16355802	2.89E-15	0.300381387
South Asian	-0.148160088	-0.260905363	-0.035414814	Medium SEP	Total lipids in medium HDL	5.08E-16	0.16355802	2.89E-15	0.300381387
White European	-0.177994313	-0.285156415	-0.070832212	Medium SEP	Phospholipids in medium HDL	7.17E-18	0.104403825	4.42E-17	0.234117667
South Asian	-0.145236546	-0.257977313	-0.032495778	Medium SEP	Phospholipids in medium HDL	7.17E-18	0.104403825	4.42E-17	0.234117667
White European	-0.176937365	-0.283987686	-0.069887045	Medium SEP	Cholesterol in medium HDL	5.33E-16	0.183774262	2.92E-15	0.319983421
South Asian	-0.154151664	-0.26677483	-0.041528497	Medium SEP	Cholesterol in medium HDL	5.33E-16	0.183774262	2.92E-15	0.319983421
White European	-0.172745302	-0.279781273	-0.06570933	Medium SEP	Cholesteryl esters in medium HDL	3.94E-15	0.220825213	1.94E-14	0.354676812
South Asian	-0.153062914	-0.265670985	-0.040454842	Medium SEP	Cholesteryl esters in medium HDL	3.94E-15	0.220825213	1.94E-14	0.354676812
White European	-0.189306301	-0.296403272	-0.082209331	Medium SEP	Free cholesterol in medium HDL	7.99E-19	0.086726355	5.38E-18	0.230407017
South Asian	-0.154921135	-0.267593381	-0.04224889	Medium SEP	Free cholesterol in medium HDL	7.99E-19	0.086726355	5.38E-18	0.230407017
White European	0.075907926	-0.031475302	0.183291154	Medium SEP	Triglycerides in medium HDL	1.34E-05	0.362917367	2.68E-05	0.436681059
South Asian	0.037391078	-0.075582327	0.150364483	Medium SEP	Triglycerides in medium HDL	1.34E-05	0.362917367	2.68E-05	0.436681059
White European	-0.013413213	-0.121169376	0.09434295	Medium SEP	Concentration of small HDL particles	0.102005901	0.313010083	0.111006422	0.399357692
South Asian	-0.063801953	-0.177167707	0.049563802	Medium SEP	Concentration of small HDL particles	0.102005901	0.313010083	0.111006422	0.399357692
White European	-0.022870857	-0.130617282	0.084875568	Medium SEP	Total lipids in small HDL	0.069106499	0.352985404	0.080533558	0.431750742
South Asian	-0.069147245	-0.182502755	0.044208264	Medium SEP	Total lipids in small HDL	0.069106499	0.352985404	0.080533558	0.431750742
White European	8.91E-04	-0.106769336	0.108552256	Medium SEP	Phospholipids in small HDL	0.207835661	0.319407799	0.215102642	0.40274029
South Asian	-0.062219134	-0.175484557	0.051046289	Medium SEP	Phospholipids in small HDL	0.207835661	0.319407799	0.215102642	0.40274029
White European	-0.091378048	-0.199082102	0.016326007	Medium SEP	Cholesterol in small HDL	0.003250269	0.74229663	0.005183115	0.762915981
South Asian	-0.081858524	-0.195169457	0.03145241	Medium SEP	Cholesterol in small HDL	0.003250269	0.74229663	0.005183115	0.762915981
White European	-0.095956143	-0.203669493	0.011757207	Medium SEP	Cholesteryl esters in small HDL	0.011965215	0.80910709	0.016865255	0.820190749
South Asian	-0.071696104	-0.185016817	0.041624609	Medium SEP	Cholesteryl esters in small HDL	0.011965215	0.80910709	0.016865255	0.820190749
White European	-0.026073004	-0.133756228	0.081610221	Medium SEP	Free cholesterol in small HDL	0.011412138	0.545527199	0.01624035	0.593661952
South Asian	-0.069511177	-0.182800196	0.043777842	Medium SEP	Free cholesterol in small HDL	0.011412138	0.545527199	0.01624035	0.593661952
White European	0.172939942	0.066238086	0.279641798	Medium SEP	Triglycerides in small HDL	8.80E-12	0.147495209	3.10E-11	0.292505626
South Asian	0.107019508	-0.005237055	0.21927607	Medium SEP	Triglycerides in small HDL	8.80E-12	0.147495209	3.10E-11	0.292505626
White European	0.266957004	0.159624353	0.374289654	Medium SEP	Average diameter for VLDL particles	3.87E-21	8.52E-05	3.01E-20	6.30E-04
South Asian	0.10774846	-0.005120045	0.220616964	Medium SEP	Average diameter for VLDL particles	3.87E-21	8.52E-05	3.01E-20	6.30E-04
White European	-0.046084272	-0.154147895	0.06197935	Medium SEP	Average diameter for LDL particles	0.813955197	0.094762021	0.813955197	0.230407017
South Asian	0.088285443	-0.025351734	0.20192262	Medium SEP	Average diameter for LDL particles	0.813955197	0.094762021	0.813955197	0.230407017
White European	-0.275828823	-0.38285508	-0.168802565	Medium SEP	Average diameter for HDL particles	2.70E-33	3.44E-09	2.85E-32	1.27E-07
South Asian	-0.119470218	-0.232016527	-0.00692391	Medium SEP	Average diameter for HDL particles	2.70E-33	3.44E-09	2.85E-32	1.27E-07
White European	-0.158805027	-0.265926731	-0.051683324	Medium SEP	Total cholesterol	7.15E-05	0.124387618	1.34E-04	0.266802427
South Asian	-0.028101422	-0.140748099	0.084545255	Medium SEP	Total cholesterol	7.15E-05	0.124387618	1.34E-04	0.266802427
White European	0.059453975	-0.047229573	0.166137523	Medium SEP	VLDL cholesterol	5.64E-07	0.224193689	1.19E-06	0.354676812
South Asian	0.094246915	-0.017939008	0.206432839	Medium SEP	VLDL cholesterol	5.64E-07	0.224193689	1.19E-06	0.354676812
White European	-0.022721168	-0.129499968	0.084057631	Medium SEP	Remnant cholesterol (non-HDL, non-LDL -cholesterol)	0.010514097	0.341872512	0.015255748	0.421642765
South Asian	0.058066266	-0.054219822	0.170352353	Medium SEP	Remnant cholesterol (non-HDL, non-LDL -cholesterol)	0.010514097	0.341872512	0.015255748	0.421642765
White European	-0.09922788	-0.206375922	0.007920162	Medium SEP	LDL cholesterol	0.111112097	0.321103745	0.119163699	0.40274029
South Asian	0.002440286	-0.110234089	0.11511466	Medium SEP	LDL cholesterol	0.111112097	0.321103745	0.119163699	0.40274029
White European	-0.302052469	-0.40870709	-0.195397848	Medium SEP	HDL cholesterol	6.66E-40	1.63E-05	1.23E-38	1.27E-04
South Asian	-0.161997364	-0.274152868	-0.04984186	Medium SEP	HDL cholesterol	6.66E-40	1.63E-05	1.23E-38	1.27E-04
White European	-0.305087685	-0.411669955	-0.198505415	Medium SEP	Total cholesterol in HDL2	1.02E-40	1.45E-05	2.15E-39	1.19E-04
South Asian	-0.167320299	-0.279399721	-0.055240878	Medium SEP	Total cholesterol in HDL2	1.02E-40	1.45E-05	2.15E-39	1.19E-04
White European	-0.207598127	-0.314769757	-0.100426498	Medium SEP	Total cholesterol in HDL3	1.24E-18	0.006456351	8.01E-18	0.039814167
South Asian	-0.088681616	-0.201380795	0.024017562	Medium SEP	Total cholesterol in HDL3	1.24E-18	0.006456351	8.01E-18	0.039814167
White European	-0.154810624	-0.262298304	-0.047322943	Medium SEP	Total esterified cholesterol	5.60E-05	0.153246972	1.06E-04	0.298428314
South Asian	-0.022434345	-0.135363116	0.090494425	Medium SEP	Total esterified cholesterol	5.60E-05	0.153246972	1.06E-04	0.298428314
White European	-0.131975666	-0.239355381	-0.024595951	Medium SEP	Total free cholesterol	0.001082502	0.148229203	0.001862911	0.292505626
South Asian	-0.009658134	-0.122473474	0.103157205	Medium SEP	Total free cholesterol	0.001082502	0.148229203	0.001862911	0.292505626
White European	0.133724883	0.02687168	0.240578086	Medium SEP	Total triglycerides	2.44E-10	0.101849927	7.38E-10	0.231904448
South Asian	0.10372223	-0.008642099	0.216086558	Medium SEP	Total triglycerides	2.44E-10	0.101849927	7.38E-10	0.231904448
White European	0.172610981	0.065690274	0.279531687	Medium SEP	Triglycerides in VLDL	2.53E-14	0.014249262	1.21E-13	0.081111185
South Asian	0.116866684	0.00443137	0.229301998	Medium SEP	Triglycerides in VLDL	2.53E-14	0.014249262	1.21E-13	0.081111185
White European	-0.035777134	-0.14236018	0.070805913	Medium SEP	Triglycerides in LDL	0.016237659	0.504646478	0.022459565	0.553242065
South Asian	0.034352368	-0.07772787	0.146432606	Medium SEP	Triglycerides in LDL	0.016237659	0.504646478	0.022459565	0.553242065
White European	-0.020989712	-0.128377227	0.086397803	Medium SEP	Triglycerides in HDL	0.018760083	0.621268561	0.025708262	0.656769622
South Asian	0.037675843	-0.075250356	0.150602041	Medium SEP	Triglycerides in HDL	0.018760083	0.621268561	0.025708262	0.656769622
White European	-0.153605667	-0.260887276	-0.046324058	Medium SEP	Phosphoglycerides	1.94E-06	0.161882756	4.05E-06	0.300381387
South Asian	-0.020298859	-0.133011127	0.092413409	Medium SEP	Phosphoglycerides	1.94E-06	0.161882756	4.05E-06	0.300381387
White European	-0.118921686	-0.226292652	-0.01155072	Medium SEP	Phosphatidylcholines	1.07E-04	0.20391915	1.98E-04	0.350806966
South Asian	-0.005234188	-0.118040351	0.107571975	Medium SEP	Phosphatidylcholines	1.07E-04	0.20391915	1.98E-04	0.350806966
White European	-0.208240221	-0.31569106	-0.100789383	Medium SEP	Sphingomyelins	2.77E-08	0.037584957	6.95E-08	0.135672527
South Asian	-0.043991293	-0.156881372	0.068898785	Medium SEP	Sphingomyelins	2.77E-08	0.037584957	6.95E-08	0.135672527
White European	-0.167705192	-0.274990111	-0.060420273	Medium SEP	Total cholines	3.22E-07	0.096521858	7.11E-07	0.230407017
South Asian	-0.01641561	-0.12913137	0.096300149	Medium SEP	Total cholines	3.22E-07	0.096521858	7.11E-07	0.230407017
White European	-0.295218112	-0.402179438	-0.188256786	Medium SEP	Apolipoprotein A1	6.05E-31	2.71E-04	5.97E-30	0.001820327
South Asian	-0.135995755	-0.248473783	-0.023517727	Medium SEP	Apolipoprotein A1	6.05E-31	2.71E-04	5.97E-30	0.001820327
White European	-0.011226056	-0.11801845	0.095566338	Medium SEP	Apolipoprotein B	0.002913413	0.257760832	0.004738298	0.381486032
South Asian	0.058054634	-0.054245749	0.170355017	Medium SEP	Apolipoprotein B	0.002913413	0.257760832	0.004738298	0.381486032
White European	-0.045950392	-0.153485137	0.061584352	Medium SEP	Total fatty acids	0.07080474	0.724001808	0.081233345	0.749316556
South Asian	0.04694648	-0.066160975	0.160053934	Medium SEP	Total fatty acids	0.07080474	0.724001808	0.081233345	0.749316556
White European	-0.31050572	-0.418270592	-0.202740849	Medium SEP	Degree of unsaturation	3.01E-20	3.25E-09	2.22E-19	1.27E-07
South Asian	-0.113685502	-0.227035009	-3.36E-04	Medium SEP	Degree of unsaturation	3.01E-20	3.25E-09	2.22E-19	1.27E-07
White European	-0.359649203	-0.467033536	-0.252264869	Medium SEP	Docosahexaenoic acid	1.16E-30	5.91E-12	1.08E-29	4.37E-10
South Asian	-0.042927977	-0.155877226	0.070021272	Medium SEP	Docosahexaenoic acid	1.16E-30	5.91E-12	1.08E-29	4.37E-10
White European	-0.087275895	-0.195176208	0.020624417	Medium SEP	Linoleic acid	0.139729738	0.121708599	0.146666676	0.264895187
South Asian	0.067383096	-0.046108871	0.180875063	Medium SEP	Linoleic acid	0.139729738	0.121708599	0.146666676	0.264895187
White European	-0.403775452	-0.511023073	-0.296527832	Medium SEP	Omega-3 fatty acids	1.64E-36	1.85E-13	2.43E-35	2.74E-11
South Asian	-0.054869588	-0.167675039	0.057935864	Medium SEP	Omega-3 fatty acids	1.64E-36	1.85E-13	2.43E-35	2.74E-11
White European	-0.108756871	-0.216575344	-0.000938399	Medium SEP	Omega-6 fatty acids	0.028729782	0.139459656	0.038306376	0.282740124
South Asian	0.046053997	-0.067351889	0.159459882	Medium SEP	Omega-6 fatty acids	0.028729782	0.139459656	0.038306376	0.282740124
White European	-0.147387903	-0.2552026	-0.039573207	Medium SEP	Polyunsaturated fatty acids	4.25E-04	0.026368461	7.40E-04	0.11150092
South Asian	0.036378555	-0.077023359	0.14978047	Medium SEP	Polyunsaturated fatty acids	4.25E-04	0.026368461	7.40E-04	0.11150092
White European	0.095970373	-0.011325065	0.203265812	Medium SEP	Monounsaturated fatty acids	1.87E-05	0.030719661	3.64E-05	0.122878644
South Asian	0.058007417	-0.05484833	0.170863164	Medium SEP	Monounsaturated fatty acids	1.87E-05	0.030719661	3.64E-05	0.122878644
White European	-0.093380403	-0.200946569	0.014185762	Medium SEP	Saturated fatty acids	0.009767857	0.380493824	0.014313295	0.443714459
South Asian	0.039400626	-0.073739879	0.15254113	Medium SEP	Saturated fatty acids	0.009767857	0.380493824	0.014313295	0.443714459
White European	-0.045597132	-0.153858993	0.062664729	Medium SEP	Glucose	0.005869975	0.057133769	0.009011838	0.175014443
South Asian	0.074718189	-0.039030692	0.188467071	Medium SEP	Glucose	0.005869975	0.057133769	0.009011838	0.175014443
White European	0.082570765	-0.0255873	0.190728829	Medium SEP	Lactate	0.448958005	0.722476355	0.458246792	0.749316556
South Asian	0.001874309	-0.111937769	0.115686387	Medium SEP	Lactate	0.448958005	0.722476355	0.458246792	0.749316556
White European	0.150716294	0.04303133	0.258401257	Medium SEP	Pyruvate	7.20E-08	2.26E-04	1.78E-07	0.001590119
South Asian	0.020799142	-0.09255561	0.134153893	Medium SEP	Pyruvate	7.20E-08	2.26E-04	1.78E-07	0.001590119
White European	0.112014403	0.004016343	0.220012462	Medium SEP	Citrate	0.094848814	0.019865228	0.104758391	0.094840444
South Asian	0.115761337	0.002069636	0.229453039	Medium SEP	Citrate	0.094848814	0.019865228	0.104758391	0.094840444
White European	0.109468993	0.001772715	0.21716527	Medium SEP	Glycerol	6.83E-06	0.136151911	1.38E-05	0.281520868
South Asian	0.028153025	-0.085171334	0.141477384	Medium SEP	Glycerol	6.83E-06	0.136151911	1.38E-05	0.281520868
White European	-0.041934694	-0.149816599	0.06594721	Medium SEP	Alanine	0.070102168	0.455737195	0.081055631	0.506636815
South Asian	-0.005932322	-0.119546438	0.107681794	Medium SEP	Alanine	0.070102168	0.455737195	0.081055631	0.506636815
White European	0.171418882	0.063802327	0.279035436	Medium SEP	Glutamine	2.10E-09	0.300443555	5.75E-09	0.390049527
South Asian	0.090755068	-0.022527234	0.20403737	Medium SEP	Glutamine	2.10E-09	0.300443555	5.75E-09	0.390049527
White European	-0.006382743	-0.114306413	0.101540927	Medium SEP	Glycine	0.735269254	0.029051935	0.740271086	0.119435734
South Asian	0.074133958	-0.039272469	0.187540386	Medium SEP	Glycine	0.735269254	0.029051935	0.740271086	0.119435734
White European	-0.008049344	-0.11622802	0.100129332	Medium SEP	Histidine	0.53130282	0.294875489	0.538580941	0.390049527
South Asian	-0.034377802	-0.148100156	0.079344552	Medium SEP	Histidine	0.53130282	0.294875489	0.538580941	0.390049527
White European	0.120810496	0.012894322	0.22872667	Medium SEP	Isoleucine	1.12E-04	0.571986707	2.02E-04	0.613435019
South Asian	0.085038165	-0.028443586	0.198519915	Medium SEP	Isoleucine	1.12E-04	0.571986707	2.02E-04	0.613435019
White European	0.045359779	-0.062756315	0.153475872	Medium SEP	Leucine	0.043595068	0.939814254	0.05467856	0.939814254
South Asian	0.052480466	-0.061176289	0.166137221	Medium SEP	Leucine	0.043595068	0.939814254	0.05467856	0.939814254
White European	-0.015447826	-0.12305282	0.092157168	Medium SEP	Valine	0.002092747	0.458711711	0.00351962	0.506636815
South Asian	-0.03934862	-0.152582464	0.073885223	Medium SEP	Valine	0.002092747	0.458711711	0.00351962	0.506636815
White European	-0.004643882	-0.112770049	0.103482286	Medium SEP	Phenylalanine	0.006100627	0.396940936	0.009213191	0.458962957
South Asian	0.053345981	-0.060356974	0.167048935	Medium SEP	Phenylalanine	0.006100627	0.396940936	0.009213191	0.458962957
White European	-0.00165937	-0.109902598	0.106583857	Medium SEP	Tyrosine	1.39E-05	0.758989462	2.75E-05	0.774692692
South Asian	0.004969623	-0.108860093	0.118799339	Medium SEP	Tyrosine	1.39E-05	0.758989462	2.75E-05	0.774692692
White European	-0.196254994	-0.304255577	-0.088254411	Medium SEP	Acetate	2.07E-04	0.121283735	3.69E-04	0.264895187
South Asian	-0.103289225	-0.216935518	0.010357068	Medium SEP	Acetate	2.07E-04	0.121283735	3.69E-04	0.264895187
White European	0.002813681	-0.104791305	0.110418668	Medium SEP	3-hydroxybutyrate	0.034318222	0.380754975	0.04494776	0.443714459
South Asian	0.036392836	-0.076761608	0.14954728	Medium SEP	3-hydroxybutyrate	0.034318222	0.380754975	0.04494776	0.443714459
White European	-0.032345478	-0.14032241	0.075631454	Medium SEP	Creatinine	0.060549556	0.902644253	0.072268825	0.90878469
South Asian	-0.053041356	-0.166551303	0.060468592	Medium SEP	Creatinine	0.060549556	0.902644253	0.072268825	0.90878469
White European	-0.012902122	-0.120792027	0.094987783	Medium SEP	Albumin	0.320092558	0.218046636	0.328984018	0.354676812
South Asian	-0.010493769	-0.123948251	0.102960713	Medium SEP	Albumin	0.320092558	0.218046636	0.328984018	0.354676812
White European	0.080850876	-0.026463261	0.188165012	Medium SEP	Glycoprotein acetyls	1.82E-08	0.63303142	4.73E-08	0.664458512
South Asian	0.121719609	0.008870567	0.234568651	Medium SEP	Glycoprotein acetyls	1.82E-08	0.63303142	4.73E-08	0.664458512
White European	0.074760878	-0.034438695	0.183960451	Low Medium SEP	Concentration of chylomicrons and extremely large VLDL particles	2.00E-07	0.073614659	4.62E-07	0.205565463
South Asian	-0.018864433	-0.099956269	0.062227404	Low Medium SEP	Concentration of chylomicrons and extremely large VLDL particles	2.00E-07	0.073614659	4.62E-07	0.205565463
White European	0.072882358	-0.03630988	0.182074596	Low Medium SEP	Total lipids in chylomicrons and extremely large VLDL	2.40E-07	0.078563931	5.46E-07	0.215323366
South Asian	-0.018816847	-0.099903236	0.062269542	Low Medium SEP	Total lipids in chylomicrons and extremely large VLDL	2.40E-07	0.078563931	5.46E-07	0.215323366
White European	0.055107812	-0.054049589	0.164265213	Low Medium SEP	Phospholipids in chylomicrons and extremely large VLDL	4.74E-07	0.09357519	1.02E-06	0.230407017
South Asian	-0.034820835	-0.115881354	0.046239684	Low Medium SEP	Phospholipids in chylomicrons and extremely large VLDL	4.74E-07	0.09357519	1.02E-06	0.230407017
White European	0.048890723	-0.060230538	0.158011985	Low Medium SEP	Cholesterol in chylomicrons and extremely large VLDL	5.38E-06	0.164397921	1.11E-05	0.300381387
South Asian	-0.008892234	-0.089925916	0.072141448	Low Medium SEP	Cholesterol in chylomicrons and extremely large VLDL	5.38E-06	0.164397921	1.11E-05	0.300381387
White European	0.028656264	-0.080473028	0.137785557	Low Medium SEP	Cholesteryl esters in chylomicrons and extremely large VLDL	1.12E-04	0.211114966	2.02E-04	0.354676812
South Asian	0.002068434	-0.078971212	0.083108081	Low Medium SEP	Cholesteryl esters in chylomicrons and extremely large VLDL	1.12E-04	0.211114966	2.02E-04	0.354676812
White European	0.073602582	-0.035558512	0.182763676	Low Medium SEP	Free cholesterol in chylomicrons and extremely large VLDL	1.20E-07	0.100399081	2.83E-07	0.231904448
South Asian	-0.022991267	-0.104054529	0.058071995	Low Medium SEP	Free cholesterol in chylomicrons and extremely large VLDL	1.20E-07	0.100399081	2.83E-07	0.231904448
White European	0.083283904	-0.025939154	0.192506962	Low Medium SEP	Triglycerides in chylomicrons and extremely large VLDL	8.26E-08	0.057943971	1.97E-07	0.175014443
South Asian	-0.018685364	-0.099794641	0.062423912	Low Medium SEP	Triglycerides in chylomicrons and extremely large VLDL	8.26E-08	0.057943971	1.97E-07	0.175014443
White European	0.119541481	0.010498925	0.228584037	Low Medium SEP	Concentration of very large VLDL particles	2.06E-10	0.04188312	6.34E-10	0.147588138
South Asian	-0.012653	-0.093628235	0.068322235	Low Medium SEP	Concentration of very large VLDL particles	2.06E-10	0.04188312	6.34E-10	0.147588138
White European	0.116205401	0.007160682	0.22525012	Low Medium SEP	Total lipids in very large VLDL	3.45E-10	0.045815493	1.00E-09	0.157690535
South Asian	-0.012538177	-0.093515019	0.068438664	Low Medium SEP	Total lipids in very large VLDL	3.45E-10	0.045815493	1.00E-09	0.157690535
White European	0.094676768	-0.014305902	0.203659438	Low Medium SEP	Phospholipids in very large VLDL	3.12E-09	0.064375279	8.39E-09	0.188417665
South Asian	-0.016472921	-0.097403684	0.064457843	Low Medium SEP	Phospholipids in very large VLDL	3.12E-09	0.064375279	8.39E-09	0.188417665
White European	0.092097573	-0.017003681	0.201198827	Low Medium SEP	Cholesterol in very large VLDL	2.74E-08	0.096108559	6.95E-08	0.230407017
South Asian	-0.005329519	-0.086348343	0.075689306	Low Medium SEP	Cholesterol in very large VLDL	2.74E-08	0.096108559	6.95E-08	0.230407017
White European	0.104519198	-0.004584117	0.213622514	Low Medium SEP	Cholesteryl esters in very large VLDL	1.15E-08	0.095607139	3.04E-08	0.230407017
South Asian	0.005870891	-0.075149464	0.086891247	Low Medium SEP	Cholesteryl esters in very large VLDL	1.15E-08	0.095607139	3.04E-08	0.230407017
White European	0.077297493	-0.031806067	0.186401052	Low Medium SEP	Free cholesterol in very large VLDL	7.64E-08	0.098273046	1.85E-07	0.230863663
South Asian	-0.018464274	-0.09948481	0.062556262	Low Medium SEP	Free cholesterol in very large VLDL	7.64E-08	0.098273046	1.85E-07	0.230863663
White European	0.128815832	0.019766406	0.237865259	Low Medium SEP	Triglycerides in very large VLDL	5.13E-11	0.031829396	1.69E-10	0.12396712
South Asian	-0.013708369	-0.094688706	0.067271968	Low Medium SEP	Triglycerides in very large VLDL	5.13E-11	0.031829396	1.69E-10	0.12396712
White European	0.142736177	0.033795012	0.251677341	Low Medium SEP	Concentration of large VLDL particles	3.05E-12	0.021695106	1.16E-11	0.100339864
South Asian	-0.009012705	-0.089912647	0.071887236	Low Medium SEP	Concentration of large VLDL particles	3.05E-12	0.021695106	1.16E-11	0.100339864
White European	0.139910423	0.030969513	0.248851334	Low Medium SEP	Total lipids in large VLDL	4.65E-12	0.0239908	1.68E-11	0.107595102
South Asian	-0.008930663	-0.089830416	0.07196909	Low Medium SEP	Total lipids in large VLDL	4.65E-12	0.0239908	1.68E-11	0.107595102
White European	0.127544095	0.018662943	0.236425247	Low Medium SEP	Phospholipids in large VLDL	1.63E-11	0.033806488	5.59E-11	0.128291287
South Asian	-0.0106525	-0.091507876	0.070202877	Low Medium SEP	Phospholipids in large VLDL	1.63E-11	0.033806488	5.59E-11	0.128291287
White European	0.123472103	0.014517512	0.232426693	Low Medium SEP	Cholesterol in large VLDL	7.88E-11	0.049027797	2.54E-10	0.161246976
South Asian	-0.002446287	-0.083356198	0.078463625	Low Medium SEP	Cholesterol in large VLDL	7.88E-11	0.049027797	2.54E-10	0.161246976
White European	0.136178121	0.027237193	0.245119049	Low Medium SEP	Cholesteryl esters in large VLDL	2.69E-11	0.051522907	9.03E-11	0.162242346
South Asian	0.012560231	-0.068339534	0.093459997	Low Medium SEP	Cholesteryl esters in large VLDL	2.69E-11	0.051522907	9.03E-11	0.162242346
White European	0.110518542	0.001536862	0.219500222	Low Medium SEP	Free cholesterol in large VLDL	2.70E-10	0.048897134	8.00E-10	0.161246976
South Asian	-0.01671303	-0.097643059	0.064216998	Low Medium SEP	Free cholesterol in large VLDL	2.70E-10	0.048897134	8.00E-10	0.161246976
White European	0.149767698	0.040809766	0.25872563	Low Medium SEP	Triglycerides in large VLDL	1.11E-12	0.015833911	4.58E-12	0.083693528
South Asian	-0.010887957	-0.09180035	0.070024436	Low Medium SEP	Triglycerides in large VLDL	1.11E-12	0.015833911	4.58E-12	0.083693528
White European	0.163833102	0.055054579	0.272611626	Low Medium SEP	Concentration of medium VLDL particles	3.66E-14	0.015128265	1.69E-13	0.082925305
South Asian	0.009570292	-0.071208872	0.090349456	Low Medium SEP	Concentration of medium VLDL particles	3.66E-14	0.015128265	1.69E-13	0.082925305
White European	0.157107193	0.048331011	0.265883374	Low Medium SEP	Total lipids in medium VLDL	1.03E-13	0.018744513	4.60E-13	0.09247293
South Asian	0.008689457	-0.072087968	0.089466882	Low Medium SEP	Total lipids in medium VLDL	1.03E-13	0.018744513	4.60E-13	0.09247293
White European	0.145808164	0.037093537	0.254522791	Low Medium SEP	Phospholipids in medium VLDL	3.02E-13	0.0247825	1.28E-12	0.107876763
South Asian	0.006298225	-0.074433489	0.08702994	Low Medium SEP	Phospholipids in medium VLDL	3.02E-13	0.0247825	1.28E-12	0.107876763
White European	0.094135187	-0.014650444	0.202920819	Low Medium SEP	Cholesterol in medium VLDL	1.09E-09	0.09478985	3.03E-09	0.230407017
South Asian	0.003839064	-0.076945379	0.084623506	Low Medium SEP	Cholesterol in medium VLDL	1.09E-09	0.09478985	3.03E-09	0.230407017
White European	0.056039455	-0.052782706	0.164861617	Low Medium SEP	Cholesteryl esters in medium VLDL	2.64E-07	0.17544442	5.92E-07	0.313509482
South Asian	0.005912342	-0.074899227	0.086723912	Low Medium SEP	Cholesteryl esters in medium VLDL	2.64E-07	0.17544442	5.92E-07	0.313509482
White European	0.13289209	0.024089316	0.241694863	Low Medium SEP	Free cholesterol in medium VLDL	3.25E-12	0.036843933	1.20E-11	0.135672527
South Asian	0.001355866	-0.079441306	0.082153039	Low Medium SEP	Free cholesterol in medium VLDL	3.25E-12	0.036843933	1.20E-11	0.135672527
White European	0.189482901	0.080676805	0.298288996	Low Medium SEP	Triglycerides in medium VLDL	6.95E-16	0.006071547	3.68E-15	0.039069083
South Asian	0.011833241	-0.068966398	0.09263288	Low Medium SEP	Triglycerides in medium VLDL	6.95E-16	0.006071547	3.68E-15	0.039069083
White European	0.13445459	0.025956815	0.242952366	Low Medium SEP	Concentration of small VLDL particles	2.07E-13	0.05046921	9.02E-13	0.162242346
South Asian	0.011994927	-0.068575753	0.092565607	Low Medium SEP	Concentration of small VLDL particles	2.07E-13	0.05046921	9.02E-13	0.162242346
White European	0.122604213	0.014124939	0.231083488	Low Medium SEP	Total lipids in small VLDL	1.20E-12	0.064927709	4.79E-12	0.188417665
South Asian	0.009949497	-0.070607444	0.090506438	Low Medium SEP	Total lipids in small VLDL	1.20E-12	0.064927709	4.79E-12	0.188417665
White European	0.108895198	3.92E-04	0.217398261	Low Medium SEP	Phospholipids in small VLDL	1.83E-12	0.070858078	7.12E-12	0.20167299
South Asian	-0.014847968	-0.095422575	0.065726639	Low Medium SEP	Phospholipids in small VLDL	1.83E-12	0.070858078	7.12E-12	0.20167299
White European	0.043345833	-0.065131329	0.151822995	Low Medium SEP	Cholesterol in small VLDL	3.90E-07	0.231076777	8.48E-07	0.356243365
South Asian	0.009316779	-0.071238593	0.089872152	Low Medium SEP	Cholesterol in small VLDL	3.90E-07	0.231076777	8.48E-07	0.356243365
White European	0.019400022	-0.089204402	0.128004447	Low Medium SEP	Cholesteryl esters in small VLDL	4.90E-05	0.298541293	9.41E-05	0.390049527
South Asian	0.017936954	-0.062712924	0.098586831	Low Medium SEP	Cholesteryl esters in small VLDL	4.90E-05	0.298541293	9.41E-05	0.390049527
White European	0.082302092	-0.026177641	0.190781824	Low Medium SEP	Free cholesterol in small VLDL	2.00E-10	0.126645246	6.29E-10	0.267764234
South Asian	-0.006909185	-0.087466466	0.073648096	Low Medium SEP	Free cholesterol in small VLDL	2.00E-10	0.126645246	6.29E-10	0.267764234
White European	0.185082558	0.076431977	0.293733139	Low Medium SEP	Triglycerides in small VLDL	1.65E-16	0.01327928	9.74E-16	0.078613341
South Asian	0.020780874	-0.05990328	0.101465028	Low Medium SEP	Triglycerides in small VLDL	1.65E-16	0.01327928	9.74E-16	0.078613341
White European	-0.053884035	-0.162305446	0.054537376	Low Medium SEP	Concentration of very small VLDL particles	0.003256957	0.448338735	0.005183115	0.502682824
South Asian	0.00404664	-0.076467331	0.084560612	Low Medium SEP	Concentration of very small VLDL particles	0.003256957	0.448338735	0.005183115	0.502682824
White European	-0.066145465	-0.174616422	0.042325491	Low Medium SEP	Total lipids in very small VLDL	0.009054017	0.438464569	0.013399946	0.495364551
South Asian	0.002777999	-0.077772765	0.083328763	Low Medium SEP	Total lipids in very small VLDL	0.009054017	0.438464569	0.013399946	0.495364551
White European	-0.127298709	-0.236018133	-0.018579286	Low Medium SEP	Phospholipids in very small VLDL	0.07182786	0.401723983	0.081773256	0.460892631
South Asian	-0.025454287	-0.106189563	0.05528099	Low Medium SEP	Phospholipids in very small VLDL	0.07182786	0.401723983	0.081773256	0.460892631
White European	-0.091773789	-0.200434181	0.016886602	Low Medium SEP	Cholesterol in very small VLDL	0.098029436	0.356471079	0.107469308	0.432440326
South Asian	0.013849869	-0.06684157	0.094541308	Low Medium SEP	Cholesterol in very small VLDL	0.098029436	0.356471079	0.107469308	0.432440326
White European	-0.083204448	-0.19188854	0.025479644	Low Medium SEP	Cholesteryl esters in very small VLDL	0.137479562	0.33480179	0.145335536	0.416392142
South Asian	0.026543864	-0.054165175	0.107252903	Low Medium SEP	Cholesteryl esters in very small VLDL	0.137479562	0.33480179	0.145335536	0.416392142
White European	-0.10807964	-0.216733704	5.74E-04	Low Medium SEP	Free cholesterol in very small VLDL	0.044550667	0.408028587	0.054945823	0.464524853
South Asian	-0.013124346	-0.093811086	0.067562394	Low Medium SEP	Free cholesterol in very small VLDL	0.044550667	0.408028587	0.054945823	0.464524853
White European	0.072427453	-0.035957354	0.180812259	Low Medium SEP	Triglycerides in very small VLDL	8.49E-10	0.311035223	2.42E-09	0.399357692
South Asian	0.016721711	-0.063765078	0.0972085	Low Medium SEP	Triglycerides in very small VLDL	8.49E-10	0.311035223	2.42E-09	0.399357692
White European	-0.16298974	-0.271894001	-0.05408548	Low Medium SEP	Concentration of IDL particles	0.063825044	0.262157608	0.075568852	0.381962808
South Asian	-0.027766846	-0.108563372	0.05302968	Low Medium SEP	Concentration of IDL particles	0.063825044	0.262157608	0.075568852	0.381962808
White European	-0.169263781	-0.278219928	-0.060307634	Low Medium SEP	Total lipids in IDL	0.051250644	0.242618965	0.062172913	0.366404151
South Asian	-0.028755163	-0.109590184	0.052079858	Low Medium SEP	Total lipids in IDL	0.051250644	0.242618965	0.062172913	0.366404151
White European	-0.195710711	-0.304637104	-0.086784319	Low Medium SEP	Phospholipids in IDL	0.013682158	0.164180332	0.019103391	0.300381387
South Asian	-0.033306075	-0.114195047	0.047582897	Low Medium SEP	Phospholipids in IDL	0.013682158	0.164180332	0.019103391	0.300381387
White European	-0.18770171	-0.296665058	-0.078738362	Low Medium SEP	Cholesterol in IDL	0.02102581	0.158535155	0.028548806	0.300381387
South Asian	-0.031771122	-0.112687538	0.049145293	Low Medium SEP	Cholesterol in IDL	0.02102581	0.158535155	0.028548806	0.300381387
White European	-0.172183834	-0.281129348	-0.063238319	Low Medium SEP	Cholesteryl esters in IDL	0.042979614	0.181451863	0.054367375	0.319700902
South Asian	-0.029971328	-0.110874501	0.050931844	Low Medium SEP	Cholesteryl esters in IDL	0.042979614	0.181451863	0.054367375	0.319700902
White European	-0.223422491	-0.332431835	-0.114413147	Low Medium SEP	Free cholesterol in IDL	0.001337486	0.092825929	0.002275263	0.230407017
South Asian	-0.035776034	-0.116726606	0.045174538	Low Medium SEP	Free cholesterol in IDL	0.001337486	0.092825929	0.002275263	0.230407017
White European	-0.083409398	-0.191726513	0.024907717	Low Medium SEP	Triglycerides in IDL	0.002471274	0.600031234	0.004063872	0.638882177
South Asian	-0.010749727	-0.091186249	0.069686794	Low Medium SEP	Triglycerides in IDL	0.002471274	0.600031234	0.004063872	0.638882177
White European	-0.174442828	-0.283297679	-0.065587977	Low Medium SEP	Concentration of large LDL particles	0.04414034	0.23074294	0.05489723	0.356243365
South Asian	-0.038359844	-0.119195689	0.042476001	Low Medium SEP	Concentration of large LDL particles	0.04414034	0.23074294	0.05489723	0.356243365
White European	-0.175732761	-0.284626755	-0.066838767	Low Medium SEP	Total lipids in large LDL	0.042583926	0.22412927	0.054331216	0.354676812
South Asian	-0.037461728	-0.118326641	0.043403184	Low Medium SEP	Total lipids in large LDL	0.042583926	0.22412927	0.054331216	0.354676812
White European	-0.183398594	-0.292352346	-0.074444842	Low Medium SEP	Phospholipids in large LDL	0.030221433	0.225267705	0.039935465	0.354676812
South Asian	-0.04491985	-0.125829139	0.035989439	Low Medium SEP	Phospholipids in large LDL	0.030221433	0.225267705	0.039935465	0.354676812
White European	-0.169937	-0.278924381	-0.060949619	Low Medium SEP	Cholesterol in large LDL	0.053516019	0.224879922	0.064393259	0.354676812
South Asian	-0.033389989	-0.114324251	0.047544273	Low Medium SEP	Cholesterol in large LDL	0.053516019	0.224879922	0.064393259	0.354676812
White European	-0.1578927	-0.266861817	-0.048923582	Low Medium SEP	Cholesteryl esters in large LDL	0.08252679	0.248952241	0.091834323	0.372171027
South Asian	-0.03293815	-0.113858849	0.04798255	Low Medium SEP	Cholesteryl esters in large LDL	0.08252679	0.248952241	0.091834323	0.372171027
White European	-0.205756925	-0.314796466	-0.096717383	Low Medium SEP	Free cholesterol in large LDL	0.005633829	0.136956098	0.008776912	0.281520868
South Asian	-0.034820015	-0.115793011	0.046152982	Low Medium SEP	Free cholesterol in large LDL	0.005633829	0.136956098	0.008776912	0.281520868
White European	-0.171106386	-0.279524129	-0.062688643	Low Medium SEP	Triglycerides in large LDL	0.010894143	0.380705604	0.01565372	0.443714459
South Asian	-0.044478552	-0.1249898	0.036032696	Low Medium SEP	Triglycerides in large LDL	0.010894143	0.380705604	0.01565372	0.443714459
White European	-0.159082334	-0.26795043	-0.050214238	Low Medium SEP	Concentration of medium LDL particles	0.077111708	0.289279763	0.087118571	0.390049527
South Asian	-0.044425212	-0.125270893	0.036420469	Low Medium SEP	Concentration of medium LDL particles	0.077111708	0.289279763	0.087118571	0.390049527
White European	-0.159077047	-0.267978291	-0.050175803	Low Medium SEP	Total lipids in medium LDL	0.079911464	0.285660463	0.089597702	0.390049527
South Asian	-0.04382693	-0.124697226	0.037043366	Low Medium SEP	Total lipids in medium LDL	0.079911464	0.285660463	0.089597702	0.390049527
White European	-0.165027334	-0.273856139	-0.056198529	Low Medium SEP	Phospholipids in medium LDL	0.04921678	0.299936008	0.060199037	0.390049527
South Asian	-0.064764862	-0.145581365	0.016051642	Low Medium SEP	Phospholipids in medium LDL	0.04921678	0.299936008	0.060199037	0.390049527
White European	-0.150139433	-0.259160526	-0.041118339	Low Medium SEP	Cholesterol in medium LDL	0.11427309	0.286141027	0.121672067	0.390049527
South Asian	-0.03516361	-0.116122907	0.045795687	Low Medium SEP	Cholesterol in medium LDL	0.11427309	0.286141027	0.121672067	0.390049527
White European	-0.140073067	-0.249107317	-0.031038817	Low Medium SEP	Cholesteryl esters in medium LDL	0.150759352	0.299817355	0.157129466	0.390049527
South Asian	-0.029974324	-0.110943391	0.050994743	Low Medium SEP	Cholesteryl esters in medium LDL	0.150759352	0.299817355	0.157129466	0.390049527
White European	-0.191390561	-0.300371626	-0.082409497	Low Medium SEP	Free cholesterol in medium LDL	0.024281097	0.233841356	0.032669113	0.356788873
South Asian	-0.057176188	-0.13810576	0.023753383	Low Medium SEP	Free cholesterol in medium LDL	0.024281097	0.233841356	0.032669113	0.356788873
White European	-0.193295457	-0.301692206	-0.084898708	Low Medium SEP	Triglycerides in medium LDL	0.006865978	0.368592988	0.01026429	0.439933566
South Asian	-0.064414453	-0.144910111	0.016081204	Low Medium SEP	Triglycerides in medium LDL	0.006865978	0.368592988	0.01026429	0.439933566
White European	-0.17806217	-0.286967245	-0.069157096	Low Medium SEP	Concentration of small LDL particles	0.040101424	0.273938677	0.05160879	0.387337264
South Asian	-0.060577762	-0.141450903	0.020295379	Low Medium SEP	Concentration of small LDL particles	0.040101424	0.273938677	0.05160879	0.387337264
White European	-0.179718674	-0.288657807	-0.07077954	Low Medium SEP	Total lipids in small LDL	0.038664326	0.268883357	0.050195791	0.386356668
South Asian	-0.059808354	-0.140706787	0.02109008	Low Medium SEP	Total lipids in small LDL	0.038664326	0.268883357	0.050195791	0.386356668
White European	-0.223582252	-0.332499023	-0.114665481	Low Medium SEP	Phospholipids in small LDL	0.004712152	0.263244638	0.007419133	0.381962808
South Asian	-0.10427423	-0.185156056	-0.023392403	Low Medium SEP	Phospholipids in small LDL	0.004712152	0.263244638	0.007419133	0.381962808
White European	-0.166625371	-0.275689566	-0.057561175	Low Medium SEP	Cholesterol in small LDL	0.065663242	0.274800086	0.077128253	0.387337264
South Asian	-0.044230096	-0.1252214	0.036761209	Low Medium SEP	Cholesterol in small LDL	0.065663242	0.274800086	0.077128253	0.387337264
White European	-0.153886041	-0.26296889	-0.044803192	Low Medium SEP	Cholesteryl esters in small LDL	0.10470707	0.295705514	0.113114207	0.390049527
South Asian	-0.036182956	-0.117188113	0.044822201	Low Medium SEP	Cholesteryl esters in small LDL	0.10470707	0.295705514	0.113114207	0.390049527
White European	-0.217065036	-0.326085128	-0.108044944	Low Medium SEP	Free cholesterol in small LDL	0.005906407	0.206217609	0.009011838	0.350806966
South Asian	-0.077451264	-0.158409817	0.00350729	Low Medium SEP	Free cholesterol in small LDL	0.005906407	0.206217609	0.009011838	0.350806966
White European	-0.118354063	-0.226866738	-0.009841388	Low Medium SEP	Triglycerides in small LDL	0.002347069	0.55259331	0.003902991	0.596962116
South Asian	-0.062689357	-0.143271102	0.017892387	Low Medium SEP	Triglycerides in small LDL	0.002347069	0.55259331	0.003902991	0.596962116
White European	-0.467774403	-0.576669872	-0.358878934	Low Medium SEP	Concentration of very large HDL particles	1.80E-34	1.03E-07	2.42E-33	2.35E-06
South Asian	-0.072904981	-0.153770989	0.007961028	Low Medium SEP	Concentration of very large HDL particles	1.80E-34	1.03E-07	2.42E-33	2.35E-06
White European	-0.467390466	-0.576288369	-0.358492562	Low Medium SEP	Total lipids in very large HDL	2.05E-34	1.11E-07	2.53E-33	2.35E-06
South Asian	-0.073166013	-0.154033829	0.007701803	Low Medium SEP	Total lipids in very large HDL	2.05E-34	1.11E-07	2.53E-33	2.35E-06
White European	-0.481616191	-0.59033994	-0.372892442	Low Medium SEP	Phospholipids in very large HDL	1.83E-39	3.01E-08	3.01E-38	8.91E-07
South Asian	-0.085365718	-0.166104207	-0.004627229	Low Medium SEP	Phospholipids in very large HDL	1.83E-39	3.01E-08	3.01E-38	8.91E-07
White European	-0.444892334	-0.553945014	-0.335839654	Low Medium SEP	Cholesterol in very large HDL	4.53E-29	6.98E-07	3.95E-28	6.89E-06
South Asian	-0.061793934	-0.142776687	0.019188819	Low Medium SEP	Cholesterol in very large HDL	4.53E-29	6.98E-07	3.95E-28	6.89E-06
White European	-0.433919681	-0.543020122	-0.32481924	Low Medium SEP	Cholesteryl esters in very large HDL	6.12E-27	1.30E-06	5.03E-26	1.20E-05
South Asian	-0.054551068	-0.135569289	0.026467152	Low Medium SEP	Cholesteryl esters in very large HDL	6.12E-27	1.30E-06	5.03E-26	1.20E-05
White European	-0.465786038	-0.574721123	-0.356850954	Low Medium SEP	Free cholesterol in very large HDL	8.57E-34	2.12E-07	9.76E-33	2.42E-06
South Asian	-0.078791614	-0.159687041	0.002103813	Low Medium SEP	Free cholesterol in very large HDL	8.57E-34	2.12E-07	9.76E-33	2.42E-06
White European	-0.23605702	-0.345435045	-0.126678995	Low Medium SEP	Triglycerides in very large HDL	3.88E-04	0.018708366	6.84E-04	0.09247293
South Asian	-0.002273406	-0.083497761	0.078950949	Low Medium SEP	Triglycerides in very large HDL	3.88E-04	0.018708366	6.84E-04	0.09247293
White European	-0.507838447	-0.616337211	-0.399339682	Low Medium SEP	Concentration of large HDL particles	1.52E-43	1.96E-07	6.86E-42	2.42E-06
South Asian	-0.144234774	-0.224806189	-0.06366336	Low Medium SEP	Concentration of large HDL particles	1.52E-43	1.96E-07	6.86E-42	2.42E-06
White European	-0.506376506	-0.61486662	-0.397886393	Low Medium SEP	Total lipids in large HDL	1.36E-43	2.02E-07	6.86E-42	2.42E-06
South Asian	-0.143351464	-0.223916454	-0.062786473	Low Medium SEP	Total lipids in large HDL	1.36E-43	2.02E-07	6.86E-42	2.42E-06
White European	-0.513496952	-0.621967228	-0.405026676	Low Medium SEP	Phospholipids in large HDL	1.85E-43	5.87E-07	6.86E-42	6.21E-06
South Asian	-0.165472574	-0.246022832	-0.084922315	Low Medium SEP	Phospholipids in large HDL	1.85E-43	5.87E-07	6.86E-42	6.21E-06
White European	-0.493675346	-0.602157348	-0.385193343	Low Medium SEP	Cholesterol in large HDL	3.61E-43	1.73E-07	1.07E-41	2.42E-06
South Asian	-0.12798752	-0.208546487	-0.047428553	Low Medium SEP	Cholesterol in large HDL	3.61E-43	1.73E-07	1.07E-41	2.42E-06
White European	-0.492468538	-0.600957828	-0.383979248	Low Medium SEP	Cholesteryl esters in large HDL	4.85E-43	1.75E-07	1.20E-41	2.42E-06
South Asian	-0.126515015	-0.207079394	-0.045950637	Low Medium SEP	Cholesteryl esters in large HDL	4.85E-43	1.75E-07	1.20E-41	2.42E-06
White European	-0.497047378	-0.605508797	-0.388585959	Low Medium SEP	Free cholesterol in large HDL	1.61E-43	1.72E-07	6.86E-42	2.42E-06
South Asian	-0.13257566	-0.213119342	-0.052031979	Low Medium SEP	Free cholesterol in large HDL	1.61E-43	1.72E-07	6.86E-42	2.42E-06
White European	-0.399380556	-0.508653064	-0.290108047	Low Medium SEP	Triglycerides in large HDL	7.62E-20	6.46E-06	5.37E-19	5.63E-05
South Asian	-0.053457072	-0.134603071	0.027688926	Low Medium SEP	Triglycerides in large HDL	7.62E-20	6.46E-06	5.37E-19	5.63E-05
White European	-0.357756458	-0.466877517	-0.2486354	Low Medium SEP	Concentration of medium HDL particles	1.57E-15	0.175819507	8.03E-15	0.313509482
South Asian	-0.273755482	-0.354789014	-0.192721951	Low Medium SEP	Concentration of medium HDL particles	1.57E-15	0.175819507	8.03E-15	0.313509482
White European	-0.358225059	-0.467317443	-0.249132676	Low Medium SEP	Total lipids in medium HDL	5.08E-16	0.16355802	2.89E-15	0.300381387
South Asian	-0.271676003	-0.35268824	-0.190663765	Low Medium SEP	Total lipids in medium HDL	5.08E-16	0.16355802	2.89E-15	0.300381387
White European	-0.389997627	-0.499085649	-0.280909605	Low Medium SEP	Phospholipids in medium HDL	7.17E-18	0.104403825	4.42E-17	0.234117667
South Asian	-0.281750906	-0.362759904	-0.200741907	Low Medium SEP	Phospholipids in medium HDL	7.17E-18	0.104403825	4.42E-17	0.234117667
White European	-0.329485924	-0.438460155	-0.220511692	Low Medium SEP	Cholesterol in medium HDL	5.33E-16	0.183774262	2.92E-15	0.319983421
South Asian	-0.250047224	-0.330971721	-0.169122727	Low Medium SEP	Cholesterol in medium HDL	5.33E-16	0.183774262	2.92E-15	0.319983421
White European	-0.314751772	-0.423711398	-0.205792147	Low Medium SEP	Cholesteryl esters in medium HDL	3.94E-15	0.220825213	1.94E-14	0.354676812
South Asian	-0.243953916	-0.324867566	-0.163040265	Low Medium SEP	Cholesteryl esters in medium HDL	3.94E-15	0.220825213	1.94E-14	0.354676812
White European	-0.379235399	-0.488257119	-0.270213679	Low Medium SEP	Free cholesterol in medium HDL	7.99E-19	0.086726355	5.38E-18	0.230407017
South Asian	-0.267795465	-0.348755227	-0.186835702	Low Medium SEP	Free cholesterol in medium HDL	7.99E-19	0.086726355	5.38E-18	0.230407017
White European	-0.009717579	-0.119030701	0.099595543	Low Medium SEP	Triglycerides in medium HDL	1.34E-05	0.362917367	2.68E-05	0.436681059
South Asian	-0.114652622	-0.19582878	-0.033476463	Low Medium SEP	Triglycerides in medium HDL	1.34E-05	0.362917367	2.68E-05	0.436681059
White European	-0.141648638	-0.251341398	-0.031955878	Low Medium SEP	Concentration of small HDL particles	0.102005901	0.313010083	0.111006422	0.399357692
South Asian	-0.267592864	-0.349050941	-0.186134786	Low Medium SEP	Concentration of small HDL particles	0.102005901	0.313010083	0.111006422	0.399357692
White European	-0.152159444	-0.261842291	-0.042476598	Low Medium SEP	Total lipids in small HDL	0.069106499	0.352985404	0.080533558	0.431750742
South Asian	-0.269830268	-0.351280985	-0.188379552	Low Medium SEP	Total lipids in small HDL	0.069106499	0.352985404	0.080533558	0.431750742
White European	-0.105734629	-0.215330308	0.00386105	Low Medium SEP	Phospholipids in small HDL	0.207835661	0.319407799	0.215102642	0.40274029
South Asian	-0.230579176	-0.311965161	-0.14919319	Low Medium SEP	Phospholipids in small HDL	0.207835661	0.319407799	0.215102642	0.40274029
White European	-0.202564685	-0.312204399	-0.09292497	Low Medium SEP	Cholesterol in small HDL	0.003250269	0.74229663	0.005183115	0.762915981
South Asian	-0.235298323	-0.31671701	-0.153879637	Low Medium SEP	Cholesterol in small HDL	0.003250269	0.74229663	0.005183115	0.762915981
White European	-0.181177463	-0.290826641	-0.071528286	Low Medium SEP	Cholesteryl esters in small HDL	0.011965215	0.80910709	0.016865255	0.820190749
South Asian	-0.193409346	-0.27483506	-0.111983633	Low Medium SEP	Cholesteryl esters in small HDL	0.011965215	0.80910709	0.016865255	0.820190749
White European	-0.171853406	-0.281471917	-0.062234896	Low Medium SEP	Free cholesterol in small HDL	0.011412138	0.545527199	0.01624035	0.593661952
South Asian	-0.243981864	-0.325384805	-0.162578924	Low Medium SEP	Free cholesterol in small HDL	0.011412138	0.545527199	0.01624035	0.593661952
White European	0.120468894	0.011849389	0.229088399	Low Medium SEP	Triglycerides in small HDL	8.80E-12	0.147495209	3.10E-11	0.292505626
South Asian	-0.018393517	-0.099054594	0.062267559	Low Medium SEP	Triglycerides in small HDL	8.80E-12	0.147495209	3.10E-11	0.292505626
White European	0.28905519	0.179733382	0.398376998	Low Medium SEP	Average diameter for VLDL particles	3.87E-21	8.52E-05	3.01E-20	6.30E-04
South Asian	-2.55E-04	-0.081361587	0.080851026	Low Medium SEP	Average diameter for VLDL particles	3.87E-21	8.52E-05	3.01E-20	6.30E-04
White European	0.019896586	-0.090169741	0.129962912	Low Medium SEP	Average diameter for LDL particles	0.813955197	0.094762021	0.813955197	0.230407017
South Asian	0.173548457	0.091889789	0.255207125	Low Medium SEP	Average diameter for LDL particles	0.813955197	0.094762021	0.813955197	0.230407017
White European	-0.416424947	-0.525434684	-0.30741521	Low Medium SEP	Average diameter for HDL particles	2.70E-33	3.44E-09	2.85E-32	1.27E-07
South Asian	-0.001649361	-0.082524141	0.079225418	Low Medium SEP	Average diameter for HDL particles	2.70E-33	3.44E-09	2.85E-32	1.27E-07
White European	-0.261782702	-0.370889654	-0.152675751	Low Medium SEP	Total cholesterol	7.15E-05	0.124387618	1.34E-04	0.266802427
South Asian	-0.08464655	-0.165593453	-0.003699647	Low Medium SEP	Total cholesterol	7.15E-05	0.124387618	1.34E-04	0.266802427
White European	0.049991919	-0.058668757	0.158652595	Low Medium SEP	VLDL cholesterol	5.64E-07	0.224193689	1.19E-06	0.354676812
South Asian	0.008173446	-0.072442363	0.088789256	Low Medium SEP	VLDL cholesterol	5.64E-07	0.224193689	1.19E-06	0.354676812
White European	-0.054172441	-0.162930134	0.054585251	Low Medium SEP	Remnant cholesterol (non-HDL, non-LDL -cholesterol)	0.010514097	0.341872512	0.015255748	0.421642765
South Asian	-0.010151729	-0.090839515	0.070536058	Low Medium SEP	Remnant cholesterol (non-HDL, non-LDL -cholesterol)	0.010514097	0.341872512	0.015255748	0.421642765
White European	-0.151753163	-0.260886941	-0.042619385	Low Medium SEP	LDL cholesterol	0.111112097	0.321103745	0.119163699	0.40274029
South Asian	-0.034269998	-0.115236804	0.046696809	Low Medium SEP	LDL cholesterol	0.111112097	0.321103745	0.119163699	0.40274029
White European	-0.497033551	-0.605664763	-0.388402339	Low Medium SEP	HDL cholesterol	6.66E-40	1.63E-05	1.23E-38	1.27E-04
South Asian	-0.193170974	-0.273764925	-0.112577024	Low Medium SEP	HDL cholesterol	6.66E-40	1.63E-05	1.23E-38	1.27E-04
White European	-0.493367707	-0.601925228	-0.384810186	Low Medium SEP	Total cholesterol in HDL2	1.02E-40	1.45E-05	2.15E-39	1.19E-04
South Asian	-0.19155097	-0.272090249	-0.111011692	Low Medium SEP	Total cholesterol in HDL2	1.02E-40	1.45E-05	2.15E-39	1.19E-04
White European	-0.408818459	-0.517976262	-0.299660656	Low Medium SEP	Total cholesterol in HDL3	1.24E-18	0.006456351	8.01E-18	0.039814167
South Asian	-0.165278504	-0.246263134	-0.084293874	Low Medium SEP	Total cholesterol in HDL3	1.24E-18	0.006456351	8.01E-18	0.039814167
White European	-0.258711828	-0.368146464	-0.149277193	Low Medium SEP	Total esterified cholesterol	5.60E-05	0.153246972	1.06E-04	0.298428314
South Asian	-0.089560111	-0.17071077	-0.008409453	Low Medium SEP	Total esterified cholesterol	5.60E-05	0.153246972	1.06E-04	0.298428314
White European	-0.231983846	-0.34130856	-0.122659133	Low Medium SEP	Total free cholesterol	0.001082502	0.148229203	0.001862911	0.292505626
South Asian	-0.064746596	-0.145815742	0.016322551	Low Medium SEP	Total free cholesterol	0.001082502	0.148229203	0.001862911	0.292505626
White European	0.103933915	-0.00489956	0.21276739	Low Medium SEP	Total triglycerides	2.44E-10	0.101849927	7.38E-10	0.231904448
South Asian	-0.005895646	-0.086639656	0.074848364	Low Medium SEP	Total triglycerides	2.44E-10	0.101849927	7.38E-10	0.231904448
White European	0.170323667	0.061421437	0.279225897	Low Medium SEP	Triglycerides in VLDL	2.53E-14	0.014249262	1.21E-13	0.081111185
South Asian	0.006393726	-0.074401293	0.087188746	Low Medium SEP	Triglycerides in VLDL	2.53E-14	0.014249262	1.21E-13	0.081111185
White European	-0.155418283	-0.263976595	-0.046859971	Low Medium SEP	Triglycerides in LDL	0.016237659	0.504646478	0.022459565	0.553242065
South Asian	-0.050011408	-0.130551273	0.030528458	Low Medium SEP	Triglycerides in LDL	0.016237659	0.504646478	0.022459565	0.553242065
White European	-0.138346332	-0.247724021	-0.028968643	Low Medium SEP	Triglycerides in HDL	0.018760083	0.621268561	0.025708262	0.656769622
South Asian	-0.052211262	-0.133359026	0.028936503	Low Medium SEP	Triglycerides in HDL	0.018760083	0.621268561	0.025708262	0.656769622
White European	-0.296368375	-0.405593206	-0.187143544	Low Medium SEP	Phosphoglycerides	1.94E-06	0.161882756	4.05E-06	0.300381387
South Asian	-0.130425663	-0.211420742	-0.049430583	Low Medium SEP	Phosphoglycerides	1.94E-06	0.161882756	4.05E-06	0.300381387
White European	-0.262440696	-0.371756513	-0.153124879	Low Medium SEP	Phosphatidylcholines	1.07E-04	0.20391915	1.98E-04	0.350806966
South Asian	-0.100853427	-0.18192151	-0.019785344	Low Medium SEP	Phosphatidylcholines	1.07E-04	0.20391915	1.98E-04	0.350806966
White European	-0.293426805	-0.402823941	-0.184029669	Low Medium SEP	Sphingomyelins	2.77E-08	0.037584957	6.95E-08	0.135672527
South Asian	-0.080812855	-0.161941244	3.16E-04	Low Medium SEP	Sphingomyelins	2.77E-08	0.037584957	6.95E-08	0.135672527
White European	-0.304627513	-0.413855724	-0.195399302	Low Medium SEP	Total cholines	3.22E-07	0.096521858	7.11E-07	0.230407017
South Asian	-0.121863659	-0.202866774	-0.040860544	Low Medium SEP	Total cholines	3.22E-07	0.096521858	7.11E-07	0.230407017
White European	-0.489352682	-0.598296284	-0.380409081	Low Medium SEP	Apolipoprotein A1	6.05E-31	2.71E-04	5.97E-30	0.001820327
South Asian	-0.201047289	-0.281873002	-0.120221576	Low Medium SEP	Apolipoprotein A1	6.05E-31	2.71E-04	5.97E-30	0.001820327
White European	-0.038481402	-0.147252941	0.070290137	Low Medium SEP	Apolipoprotein B	0.002913413	0.257760832	0.004738298	0.381486032
South Asian	-0.016112909	-0.096810968	0.064585151	Low Medium SEP	Apolipoprotein B	0.002913413	0.257760832	0.004738298	0.381486032
White European	-0.130861227	-0.240240218	-0.021482236	Low Medium SEP	Total fatty acids	0.07080474	0.724001808	0.081233345	0.749316556
South Asian	-0.064249667	-0.145470942	0.016971607	Low Medium SEP	Total fatty acids	0.07080474	0.724001808	0.081233345	0.749316556
White European	-0.379122259	-0.488735324	-0.269509195	Low Medium SEP	Degree of unsaturation	3.01E-20	3.25E-09	2.22E-19	1.27E-07
South Asian	-0.001565259	-0.082960348	0.079829831	Low Medium SEP	Degree of unsaturation	3.01E-20	3.25E-09	2.22E-19	1.27E-07
White European	-0.607712345	-0.716938345	-0.498486345	Low Medium SEP	Docosahexaenoic acid	1.16E-30	5.91E-12	1.08E-29	4.37E-10
South Asian	-0.15103502	-0.232142689	-0.069927352	Low Medium SEP	Docosahexaenoic acid	1.16E-30	5.91E-12	1.08E-29	4.37E-10
White European	-0.14411876	-0.253869588	-0.034367931	Low Medium SEP	Linoleic acid	0.139729738	0.121708599	0.146666676	0.264895187
South Asian	0.028068959	-0.05342843	0.109566348	Low Medium SEP	Linoleic acid	0.139729738	0.121708599	0.146666676	0.264895187
White European	-0.653164646	-0.762251589	-0.544077703	Low Medium SEP	Omega-3 fatty acids	1.64E-36	1.85E-13	2.43E-35	2.74E-11
South Asian	-0.162737888	-0.243742297	-0.081733479	Low Medium SEP	Omega-3 fatty acids	1.64E-36	1.85E-13	2.43E-35	2.74E-11
White European	-0.182847088	-0.292514673	-0.073179504	Low Medium SEP	Omega-6 fatty acids	0.028729782	0.139459656	0.038306376	0.282740124
South Asian	-0.011697697	-0.093133271	0.069737878	Low Medium SEP	Omega-6 fatty acids	0.028729782	0.139459656	0.038306376	0.282740124
White European	-0.244777108	-0.354440852	-0.135113364	Low Medium SEP	Polyunsaturated fatty acids	4.25E-04	0.026368461	7.40E-04	0.11150092
South Asian	-0.028291154	-0.109723877	0.053141569	Low Medium SEP	Polyunsaturated fatty acids	4.25E-04	0.026368461	7.40E-04	0.11150092
White European	0.053924951	-0.05521063	0.163060532	Low Medium SEP	Monounsaturated fatty acids	1.87E-05	0.030719661	3.64E-05	0.122878644
South Asian	-0.080897078	-0.161937604	1.43E-04	Low Medium SEP	Monounsaturated fatty acids	1.87E-05	0.030719661	3.64E-05	0.122878644
White European	-0.197976609	-0.30738756	-0.088565658	Low Medium SEP	Saturated fatty acids	0.009767857	0.380493824	0.014313295	0.443714459
South Asian	-0.07212399	-0.153368997	0.009121017	Low Medium SEP	Saturated fatty acids	0.009767857	0.380493824	0.014313295	0.443714459
White European	0.007910098	-0.102249432	0.118069627	Low Medium SEP	Glucose	0.005869975	0.057133769	0.009011838	0.175014443
South Asian	-0.014499855	-0.096312356	0.067312645	Low Medium SEP	Glucose	0.005869975	0.057133769	0.009011838	0.175014443
White European	0.08285152	-0.027200044	0.192903085	Low Medium SEP	Lactate	0.448958005	0.722476355	0.458246792	0.749316556
South Asian	0.026734724	-0.055000872	0.10847032	Low Medium SEP	Lactate	0.448958005	0.722476355	0.458246792	0.749316556
White European	0.157163621	0.0475946	0.266732642	Low Medium SEP	Pyruvate	7.20E-08	2.26E-04	1.78E-07	0.001590119
South Asian	-0.088470327	-0.169828681	-0.007111973	Low Medium SEP	Pyruvate	7.20E-08	2.26E-04	1.78E-07	0.001590119
White European	0.085278718	-0.024518507	0.195075943	Low Medium SEP	Citrate	0.094848814	0.019865228	0.104758391	0.094840444
South Asian	0.204028384	0.122319909	0.285736858	Low Medium SEP	Citrate	0.094848814	0.019865228	0.104758391	0.094840444
White European	0.034680785	-0.074855812	0.144217383	Low Medium SEP	Glycerol	6.83E-06	0.136151911	1.38E-05	0.281520868
South Asian	-0.122064733	-0.203435793	-0.040693673	Low Medium SEP	Glycerol	6.83E-06	0.136151911	1.38E-05	0.281520868
White European	-0.146429327	-0.256203504	-0.036655151	Low Medium SEP	Alanine	0.070102168	0.455737195	0.081055631	0.506636815
South Asian	-0.058612377	-0.140239613	0.023014859	Low Medium SEP	Alanine	0.070102168	0.455737195	0.081055631	0.506636815
White European	0.217835173	0.108335831	0.327334516	Low Medium SEP	Glutamine	2.10E-09	0.300443555	5.75E-09	0.390049527
South Asian	0.18690914	0.105591722	0.268226558	Low Medium SEP	Glutamine	2.10E-09	0.300443555	5.75E-09	0.390049527
White European	-0.021032539	-0.130906317	0.088841239	Low Medium SEP	Glycine	0.735269254	0.029051935	0.740271086	0.119435734
South Asian	0.116713054	0.035175708	0.198250399	Low Medium SEP	Glycine	0.735269254	0.029051935	0.740271086	0.119435734
White European	0.089530015	-0.020541216	0.199601247	Low Medium SEP	Histidine	0.53130282	0.294875489	0.538580941	0.390049527
South Asian	-0.03568438	-0.117420931	0.046052171	Low Medium SEP	Histidine	0.53130282	0.294875489	0.538580941	0.390049527
White European	0.051172082	-0.058633139	0.160977304	Low Medium SEP	Isoleucine	1.12E-04	0.571986707	2.02E-04	0.613435019
South Asian	-0.055141247	-0.136693808	0.026411313	Low Medium SEP	Isoleucine	1.12E-04	0.571986707	2.02E-04	0.613435019
White European	-0.118709559	-0.22871698	-0.008702138	Low Medium SEP	Leucine	0.043595068	0.939814254	0.05467856	0.939814254
South Asian	-0.067530039	-0.149208372	0.014148293	Low Medium SEP	Leucine	0.043595068	0.939814254	0.05467856	0.939814254
White European	-0.132167016	-0.241655527	-0.022678504	Low Medium SEP	Valine	0.002092747	0.458711711	0.00351962	0.506636815
South Asian	-0.08333864	-0.164772008	-0.001905272	Low Medium SEP	Valine	0.002092747	0.458711711	0.00351962	0.506636815
White European	0.064066212	-0.045952883	0.174085308	Low Medium SEP	Phenylalanine	0.006100627	0.396940936	0.009213191	0.458962957
South Asian	-0.041810102	-0.123516036	0.039895832	Low Medium SEP	Phenylalanine	0.006100627	0.396940936	0.009213191	0.458962957
White European	0.087399949	-0.02279176	0.197591658	Low Medium SEP	Tyrosine	1.39E-05	0.758989462	2.75E-05	0.774692692
South Asian	-0.003406252	-0.085165541	0.078353037	Low Medium SEP	Tyrosine	1.39E-05	0.758989462	2.75E-05	0.774692692
White European	-0.223022899	-0.332914245	-0.113131553	Low Medium SEP	Acetate	2.07E-04	0.121283735	3.69E-04	0.264895187
South Asian	-0.058407996	-0.140030091	0.023214099	Low Medium SEP	Acetate	2.07E-04	0.121283735	3.69E-04	0.264895187
White European	0.110636769	0.001092917	0.22018062	Low Medium SEP	3-hydroxybutyrate	0.034318222	0.380754975	0.04494776	0.443714459
South Asian	0.079225233	-0.002092117	0.160542583	Low Medium SEP	3-hydroxybutyrate	0.034318222	0.380754975	0.04494776	0.443714459
White European	-0.159960105	-0.269881095	-0.050039116	Low Medium SEP	Creatinine	0.060549556	0.902644253	0.072268825	0.90878469
South Asian	-0.126378852	-0.207973872	-0.044783833	Low Medium SEP	Creatinine	0.060549556	0.902644253	0.072268825	0.90878469
White European	0.099855277	-0.009978639	0.209689193	Low Medium SEP	Albumin	0.320092558	0.218046636	0.328984018	0.354676812
South Asian	0.008179546	-0.07334784	0.089706933	Low Medium SEP	Albumin	0.320092558	0.218046636	0.328984018	0.354676812
White European	0.039755096	-0.069437752	0.148947945	Low Medium SEP	Glycoprotein acetyls	1.82E-08	0.63303142	4.73E-08	0.664458512
South Asian	0.029515305	-0.051577016	0.110607625	Low Medium SEP	Glycoprotein acetyls	1.82E-08	0.63303142	4.73E-08	0.664458512
White European	0.279168536	0.178344742	0.37999233	Lowest SEP	Concentration of chylomicrons and extremely large VLDL particles	2.00E-07	0.073614659	4.62E-07	0.205565463
South Asian	0.085097755	-0.015735194	0.185930705	Lowest SEP	Concentration of chylomicrons and extremely large VLDL particles	2.00E-07	0.073614659	4.62E-07	0.205565463
White European	0.276786049	0.175969028	0.377603071	Lowest SEP	Total lipids in chylomicrons and extremely large VLDL	2.40E-07	0.078563931	5.46E-07	0.215323366
South Asian	0.085056876	-0.0157693	0.185883053	Lowest SEP	Total lipids in chylomicrons and extremely large VLDL	2.40E-07	0.078563931	5.46E-07	0.215323366
White European	0.264444338	0.163659482	0.365229195	Lowest SEP	Phospholipids in chylomicrons and extremely large VLDL	4.74E-07	0.09357519	1.02E-06	0.230407017
South Asian	0.076768617	-0.024025391	0.177562626	Lowest SEP	Phospholipids in chylomicrons and extremely large VLDL	4.74E-07	0.09357519	1.02E-06	0.230407017
White European	0.236282973	0.135531484	0.337034462	Lowest SEP	Cholesterol in chylomicrons and extremely large VLDL	5.38E-06	0.164397921	1.11E-05	0.300381387
South Asian	0.081641436	-0.019119202	0.182402075	Lowest SEP	Cholesterol in chylomicrons and extremely large VLDL	5.38E-06	0.164397921	1.11E-05	0.300381387
White European	0.193636827	0.092877922	0.294395731	Lowest SEP	Cholesteryl esters in chylomicrons and extremely large VLDL	1.12E-04	0.211114966	2.02E-04	0.354676812
South Asian	0.069233277	-0.031534777	0.170001331	Lowest SEP	Cholesteryl esters in chylomicrons and extremely large VLDL	1.12E-04	0.211114966	2.02E-04	0.354676812
White European	0.283002166	0.1822139	0.383790433	Lowest SEP	Free cholesterol in chylomicrons and extremely large VLDL	1.20E-07	0.100399081	2.83E-07	0.231904448
South Asian	0.094440407	-0.006357012	0.195237826	Lowest SEP	Free cholesterol in chylomicrons and extremely large VLDL	1.20E-07	0.100399081	2.83E-07	0.231904448
White European	0.290201095	0.189355618	0.391046573	Lowest SEP	Triglycerides in chylomicrons and extremely large VLDL	8.26E-08	0.057943971	1.97E-07	0.175014443
South Asian	0.087253539	-0.013601096	0.188108174	Lowest SEP	Triglycerides in chylomicrons and extremely large VLDL	8.26E-08	0.057943971	1.97E-07	0.175014443
White European	0.338833514	0.238154694	0.439512335	Lowest SEP	Concentration of very large VLDL particles	2.06E-10	0.04188312	6.34E-10	0.147588138
South Asian	0.124220742	0.023532779	0.224908705	Lowest SEP	Concentration of very large VLDL particles	2.06E-10	0.04188312	6.34E-10	0.147588138
White European	0.33450518	0.233824363	0.435185997	Lowest SEP	Total lipids in very large VLDL	3.45E-10	0.045815493	1.00E-09	0.157690535
South Asian	0.122490635	0.021800675	0.223180595	Lowest SEP	Total lipids in very large VLDL	3.45E-10	0.045815493	1.00E-09	0.157690535
White European	0.311740719	0.211117191	0.412364246	Lowest SEP	Phospholipids in very large VLDL	3.12E-09	0.064375279	8.39E-09	0.188417665
South Asian	0.110656649	0.010023984	0.211289314	Lowest SEP	Phospholipids in very large VLDL	3.12E-09	0.064375279	8.39E-09	0.188417665
White European	0.296815842	0.196082826	0.397548858	Lowest SEP	Cholesterol in very large VLDL	2.74E-08	0.096108559	6.95E-08	0.230407017
South Asian	0.111259152	0.010516988	0.212001315	Lowest SEP	Cholesterol in very large VLDL	2.74E-08	0.096108559	6.95E-08	0.230407017
White European	0.306026755	0.205291835	0.406761674	Lowest SEP	Cholesteryl esters in very large VLDL	1.15E-08	0.095607139	3.04E-08	0.230407017
South Asian	0.121085325	0.020341257	0.221829392	Lowest SEP	Cholesteryl esters in very large VLDL	1.15E-08	0.095607139	3.04E-08	0.230407017
White European	0.285073811	0.184338667	0.385808956	Lowest SEP	Free cholesterol in very large VLDL	7.64E-08	0.098273046	1.85E-07	0.230863663
South Asian	0.099267646	-0.001476646	0.200011938	Lowest SEP	Free cholesterol in very large VLDL	7.64E-08	0.098273046	1.85E-07	0.230863663
White European	0.350473857	0.249788693	0.451159021	Lowest SEP	Triglycerides in very large VLDL	5.13E-11	0.031829396	1.69E-10	0.12396712
South Asian	0.128477195	0.027782889	0.229171502	Lowest SEP	Triglycerides in very large VLDL	5.13E-11	0.031829396	1.69E-10	0.12396712
White European	0.365622916	0.26503771	0.466208121	Lowest SEP	Concentration of large VLDL particles	3.05E-12	0.021695106	1.16E-11	0.100339864
South Asian	0.137267659	0.036673319	0.237861999	Lowest SEP	Concentration of large VLDL particles	3.05E-12	0.021695106	1.16E-11	0.100339864
White European	0.36246628	0.261881309	0.463051252	Lowest SEP	Total lipids in large VLDL	4.65E-12	0.0239908	1.68E-11	0.107595102
South Asian	0.136363575	0.03576947	0.23695768	Lowest SEP	Total lipids in large VLDL	4.65E-12	0.0239908	1.68E-11	0.107595102
White European	0.350393122	0.249863326	0.450922918	Lowest SEP	Phospholipids in large VLDL	1.63E-11	0.033806488	5.59E-11	0.128291287
South Asian	0.13236427	0.031825345	0.232903195	Lowest SEP	Phospholipids in large VLDL	1.63E-11	0.033806488	5.59E-11	0.128291287
White European	0.34098352	0.240385919	0.441581122	Lowest SEP	Cholesterol in large VLDL	7.88E-11	0.049027797	2.54E-10	0.161246976
South Asian	0.13353708	0.032930344	0.234143817	Lowest SEP	Cholesterol in large VLDL	7.88E-11	0.049027797	2.54E-10	0.161246976
White European	0.348508872	0.247923885	0.449093859	Lowest SEP	Cholesteryl esters in large VLDL	2.69E-11	0.051522907	9.03E-11	0.162242346
South Asian	0.144796592	0.044202471	0.245390713	Lowest SEP	Cholesteryl esters in large VLDL	2.69E-11	0.051522907	9.03E-11	0.162242346
White European	0.331450369	0.230827756	0.432072983	Lowest SEP	Free cholesterol in large VLDL	2.70E-10	0.048897134	8.00E-10	0.161246976
South Asian	0.121724355	0.021092604	0.222356106	Lowest SEP	Free cholesterol in large VLDL	2.70E-10	0.048897134	8.00E-10	0.161246976
White European	0.373573776	0.27297309	0.474174463	Lowest SEP	Triglycerides in large VLDL	1.11E-12	0.015833911	4.58E-12	0.083693528
South Asian	0.138267913	0.03765809	0.238877735	Lowest SEP	Triglycerides in large VLDL	1.11E-12	0.015833911	4.58E-12	0.083693528
White European	0.390068462	0.289633422	0.490503502	Lowest SEP	Concentration of medium VLDL particles	3.66E-14	0.015128265	1.69E-13	0.082925305
South Asian	0.155543524	0.055099364	0.255987684	Lowest SEP	Concentration of medium VLDL particles	3.66E-14	0.015128265	1.69E-13	0.082925305
White European	0.38250307	0.282070193	0.482935947	Lowest SEP	Total lipids in medium VLDL	1.03E-13	0.018744513	4.60E-13	0.09247293
South Asian	0.152882486	0.052440489	0.253324483	Lowest SEP	Total lipids in medium VLDL	1.03E-13	0.018744513	4.60E-13	0.09247293
White European	0.372650134	0.27227409	0.473026178	Lowest SEP	Phospholipids in medium VLDL	3.02E-13	0.0247825	1.28E-12	0.107876763
South Asian	0.149228324	0.048843165	0.249613483	Lowest SEP	Phospholipids in medium VLDL	3.02E-13	0.0247825	1.28E-12	0.107876763
White European	0.304857607	0.204416004	0.40529921	Lowest SEP	Cholesterol in medium VLDL	1.09E-09	0.09478985	3.03E-09	0.230407017
South Asian	0.12577335	0.025322626	0.226224073	Lowest SEP	Cholesterol in medium VLDL	1.09E-09	0.09478985	3.03E-09	0.230407017
White European	0.247473003	0.146997673	0.347948334	Lowest SEP	Cholesteryl esters in medium VLDL	2.64E-07	0.17544442	5.92E-07	0.313509482
South Asian	0.10553781	0.005053355	0.206022264	Lowest SEP	Cholesteryl esters in medium VLDL	2.64E-07	0.17544442	5.92E-07	0.313509482
White European	0.35802616	0.257568731	0.45848359	Lowest SEP	Free cholesterol in medium VLDL	3.25E-12	0.036843933	1.20E-11	0.135672527
South Asian	0.143154712	0.04268816	0.243621264	Lowest SEP	Free cholesterol in medium VLDL	3.25E-12	0.036843933	1.20E-11	0.135672527
White European	0.4183537	0.317893203	0.518814197	Lowest SEP	Triglycerides in medium VLDL	6.95E-16	0.006071547	3.68E-15	0.039069083
South Asian	0.165033464	0.064563845	0.265503084	Lowest SEP	Triglycerides in medium VLDL	6.95E-16	0.006071547	3.68E-15	0.039069083
White European	0.361254195	0.26107837	0.46143002	Lowest SEP	Concentration of small VLDL particles	2.07E-13	0.05046921	9.02E-13	0.162242346
South Asian	0.158002775	0.057817853	0.258187698	Lowest SEP	Concentration of small VLDL particles	2.07E-13	0.05046921	9.02E-13	0.162242346
White European	0.346681188	0.246522445	0.446839931	Lowest SEP	Total lipids in small VLDL	1.20E-12	0.064927709	4.79E-12	0.188417665
South Asian	0.152122237	0.051954399	0.252290075	Lowest SEP	Total lipids in small VLDL	1.20E-12	0.064927709	4.79E-12	0.188417665
White European	0.339377599	0.239196892	0.439558307	Lowest SEP	Phospholipids in small VLDL	1.83E-12	0.070858078	7.12E-12	0.20167299
South Asian	0.145961982	0.045772177	0.246151787	Lowest SEP	Phospholipids in small VLDL	1.83E-12	0.070858078	7.12E-12	0.20167299
White European	0.229939406	0.129782613	0.330096199	Lowest SEP	Cholesterol in small VLDL	3.90E-07	0.231076777	8.48E-07	0.356243365
South Asian	0.105569426	0.005403538	0.205735314	Lowest SEP	Cholesterol in small VLDL	3.90E-07	0.231076777	8.48E-07	0.356243365
White European	0.178458193	0.078183899	0.278732487	Lowest SEP	Cholesteryl esters in small VLDL	4.90E-05	0.298541293	9.41E-05	0.390049527
South Asian	0.084998254	-0.015285147	0.185281654	Lowest SEP	Cholesteryl esters in small VLDL	4.90E-05	0.298541293	9.41E-05	0.390049527
White European	0.302829037	0.20266987	0.402988203	Lowest SEP	Free cholesterol in small VLDL	2.00E-10	0.126645246	6.29E-10	0.267764234
South Asian	0.131993537	0.031825275	0.232161799	Lowest SEP	Free cholesterol in small VLDL	2.00E-10	0.126645246	6.29E-10	0.267764234
White European	0.419001485	0.318684575	0.519318396	Lowest SEP	Triglycerides in small VLDL	1.65E-16	0.01327928	9.74E-16	0.078613341
South Asian	0.179312856	0.078986835	0.279638876	Lowest SEP	Triglycerides in small VLDL	1.65E-16	0.01327928	9.74E-16	0.078613341
White European	0.106784956	0.006679638	0.206890275	Lowest SEP	Concentration of very small VLDL particles	0.003256957	0.448338735	0.005183115	0.502682824
South Asian	0.061968495	-0.038145914	0.162082904	Lowest SEP	Concentration of very small VLDL particles	0.003256957	0.448338735	0.005183115	0.502682824
White European	0.085889621	-0.014261442	0.186040684	Lowest SEP	Total lipids in very small VLDL	0.009054017	0.438464569	0.013399946	0.495364551
South Asian	0.051819264	-0.048340894	0.151979422	Lowest SEP	Total lipids in very small VLDL	0.009054017	0.438464569	0.013399946	0.495364551
White European	-0.003532671	-0.103913144	0.096847801	Lowest SEP	Phospholipids in very small VLDL	0.07182786	0.401723983	0.081773256	0.460892631
South Asian	-0.006870451	-0.107260039	0.093519137	Lowest SEP	Phospholipids in very small VLDL	0.07182786	0.401723983	0.081773256	0.460892631
White European	0.023564891	-0.076761078	0.123890859	Lowest SEP	Cholesterol in very small VLDL	0.098029436	0.356471079	0.107469308	0.432440326
South Asian	0.030809296	-0.069525783	0.131144374	Lowest SEP	Cholesterol in very small VLDL	0.098029436	0.356471079	0.107469308	0.432440326
White European	0.022291536	-0.078056315	0.122639387	Lowest SEP	Cholesteryl esters in very small VLDL	0.137479562	0.33480179	0.145335536	0.416392142
South Asian	0.037046616	-0.063310348	0.13740358	Lowest SEP	Cholesteryl esters in very small VLDL	0.137479562	0.33480179	0.145335536	0.416392142
White European	0.025767691	-0.074552435	0.126087816	Lowest SEP	Free cholesterol in very small VLDL	0.044550667	0.408028587	0.054945823	0.464524853
South Asian	0.017137133	-0.083192103	0.117466369	Lowest SEP	Free cholesterol in very small VLDL	0.044550667	0.408028587	0.054945823	0.464524853
White European	0.291013779	0.190942258	0.3910853	Lowest SEP	Triglycerides in very small VLDL	8.49E-10	0.311035223	2.42E-09	0.399357692
South Asian	0.152455893	0.052375284	0.252536501	Lowest SEP	Triglycerides in very small VLDL	8.49E-10	0.311035223	2.42E-09	0.399357692
White European	-0.072234268	-0.172684096	0.028215559	Lowest SEP	Concentration of IDL particles	0.063825044	0.262157608	0.075568852	0.381962808
South Asian	-0.044530174	-0.144989059	0.055928712	Lowest SEP	Concentration of IDL particles	0.063825044	0.262157608	0.075568852	0.381962808
White European	-0.08542898	-0.185926666	0.015068705	Lowest SEP	Total lipids in IDL	0.051250644	0.242618965	0.062172913	0.366404151
South Asian	-0.052541401	-0.153048149	0.047965347	Lowest SEP	Total lipids in IDL	0.051250644	0.242618965	0.062172913	0.366404151
White European	-0.112901606	-0.213473172	-0.012330039	Lowest SEP	Phospholipids in IDL	0.013682158	0.164180332	0.019103391	0.300381387
South Asian	-0.064961995	-0.165542694	0.035618705	Lowest SEP	Phospholipids in IDL	0.013682158	0.164180332	0.019103391	0.300381387
White European	-0.104053561	-0.204659249	-0.003447874	Lowest SEP	Cholesterol in IDL	0.02102581	0.158535155	0.028548806	0.300381387
South Asian	-0.068321387	-0.168936211	0.032293436	Lowest SEP	Cholesterol in IDL	0.02102581	0.158535155	0.028548806	0.300381387
White European	-0.080069808	-0.180659031	0.020519414	Lowest SEP	Cholesteryl esters in IDL	0.042979614	0.181451863	0.054367375	0.319700902
South Asian	-0.059875056	-0.160473413	0.0407233	Lowest SEP	Cholesteryl esters in IDL	0.042979614	0.181451863	0.054367375	0.319700902
White European	-0.161219446	-0.261867602	-0.060571291	Lowest SEP	Free cholesterol in IDL	0.001337486	0.092825929	0.002275263	0.230407017
South Asian	-0.087862558	-0.188519853	0.012794737	Lowest SEP	Free cholesterol in IDL	0.001337486	0.092825929	0.002275263	0.230407017
White European	0.095456907	-0.004552114	0.195465929	Lowest SEP	Triglycerides in IDL	0.002471274	0.600031234	0.004063872	0.638882177
South Asian	0.074667148	-0.025350956	0.174685251	Lowest SEP	Triglycerides in IDL	0.002471274	0.600031234	0.004063872	0.638882177
White European	-0.073466724	-0.173972236	0.027038788	Lowest SEP	Concentration of large LDL particles	0.04414034	0.23074294	0.05489723	0.356243365
South Asian	-0.060876225	-0.161390865	0.039638414	Lowest SEP	Concentration of large LDL particles	0.04414034	0.23074294	0.05489723	0.356243365
White European	-0.079483613	-0.180025266	0.02105804	Lowest SEP	Total lipids in large LDL	0.042583926	0.22412927	0.054331216	0.354676812
South Asian	-0.06493396	-0.165484744	0.035616823	Lowest SEP	Total lipids in large LDL	0.042583926	0.22412927	0.054331216	0.354676812
White European	-0.089592567	-0.190189395	0.01100426	Lowest SEP	Phospholipids in large LDL	0.030221433	0.225267705	0.039935465	0.354676812
South Asian	-0.073797291	-0.174403254	0.026808671	Lowest SEP	Phospholipids in large LDL	0.030221433	0.225267705	0.039935465	0.354676812
White European	-0.082262949	-0.182890826	0.018364928	Lowest SEP	Cholesterol in large LDL	0.053516019	0.224879922	0.064393259	0.354676812
South Asian	-0.070910557	-0.171547572	0.029726458	Lowest SEP	Cholesterol in large LDL	0.053516019	0.224879922	0.064393259	0.354676812
White European	-0.063726718	-0.164337732	0.036884297	Lowest SEP	Cholesteryl esters in large LDL	0.08252679	0.248952241	0.091834323	0.372171027
South Asian	-0.065356682	-0.165976833	0.035263469	Lowest SEP	Cholesteryl esters in large LDL	0.08252679	0.248952241	0.091834323	0.372171027
White European	-0.138758352	-0.239434389	-0.038082315	Lowest SEP	Free cholesterol in large LDL	0.005633829	0.136956098	0.008776912	0.281520868
South Asian	-0.087736292	-0.188421471	0.012948888	Lowest SEP	Free cholesterol in large LDL	0.005633829	0.136956098	0.008776912	0.281520868
White European	-0.018308774	-0.118410706	0.081793157	Lowest SEP	Triglycerides in large LDL	0.010894143	0.380705604	0.01565372	0.443714459
South Asian	0.017869015	-0.082242007	0.117980036	Lowest SEP	Triglycerides in large LDL	0.010894143	0.380705604	0.01565372	0.443714459
White European	-0.052378968	-0.15289671	0.048138774	Lowest SEP	Concentration of medium LDL particles	0.077111708	0.289279763	0.087118571	0.390049527
South Asian	-0.062093902	-0.162620771	0.038432968	Lowest SEP	Concentration of medium LDL particles	0.077111708	0.289279763	0.087118571	0.390049527
White European	-0.055204631	-0.155752978	0.045343715	Lowest SEP	Total lipids in medium LDL	0.079911464	0.285660463	0.089597702	0.390049527
South Asian	-0.064867898	-0.165425376	0.03568958	Lowest SEP	Total lipids in medium LDL	0.079911464	0.285660463	0.089597702	0.390049527
White European	-0.040740694	-0.141222158	0.05974077	Lowest SEP	Phospholipids in medium LDL	0.04921678	0.299936008	0.060199037	0.390049527
South Asian	-0.062956183	-0.163446772	0.037534406	Lowest SEP	Phospholipids in medium LDL	0.04921678	0.299936008	0.060199037	0.390049527
White European	-0.058496438	-0.159155442	0.042162566	Lowest SEP	Cholesterol in medium LDL	0.11427309	0.286141027	0.121672067	0.390049527
South Asian	-0.0699705	-0.170638645	0.030697644	Lowest SEP	Cholesterol in medium LDL	0.11427309	0.286141027	0.121672067	0.390049527
White European	-0.049484825	-0.150155976	0.051186326	Lowest SEP	Cholesteryl esters in medium LDL	0.150759352	0.299817355	0.157129466	0.390049527
South Asian	-0.06604624	-0.166726533	0.034634053	Lowest SEP	Cholesteryl esters in medium LDL	0.150759352	0.299817355	0.157129466	0.390049527
White European	-0.096194427	-0.196816472	0.004427618	Lowest SEP	Free cholesterol in medium LDL	0.024281097	0.233841356	0.032669113	0.356788873
South Asian	-0.086006944	-0.186638127	0.014624239	Lowest SEP	Free cholesterol in medium LDL	0.024281097	0.233841356	0.032669113	0.356788873
White European	-0.046473092	-0.14655564	0.053609456	Lowest SEP	Triglycerides in medium LDL	0.006865978	0.368592988	0.01026429	0.439933566
South Asian	-0.002866392	-0.102958029	0.097225244	Lowest SEP	Triglycerides in medium LDL	0.006865978	0.368592988	0.01026429	0.439933566
White European	-0.070782958	-0.171334842	0.029768925	Lowest SEP	Concentration of small LDL particles	0.040101424	0.273938677	0.05160879	0.387337264
South Asian	-0.077288038	-0.177849053	0.023272977	Lowest SEP	Concentration of small LDL particles	0.040101424	0.273938677	0.05160879	0.387337264
White European	-0.076516762	-0.177100092	0.024066569	Lowest SEP	Total lipids in small LDL	0.038664326	0.268883357	0.050195791	0.386356668
South Asian	-0.080767432	-0.181359896	0.019825033	Lowest SEP	Total lipids in small LDL	0.038664326	0.268883357	0.050195791	0.386356668
White European	-0.105763943	-0.206326626	-0.005201261	Lowest SEP	Phospholipids in small LDL	0.004712152	0.263244638	0.007419133	0.381962808
South Asian	-0.101709312	-0.202281127	-0.001137497	Lowest SEP	Phospholipids in small LDL	0.004712152	0.263244638	0.007419133	0.381962808
White European	-0.080383015	-0.181081815	0.020315785	Lowest SEP	Cholesterol in small LDL	0.065663242	0.274800086	0.077128253	0.387337264
South Asian	-0.083202598	-0.183910542	0.017505347	Lowest SEP	Cholesterol in small LDL	0.065663242	0.274800086	0.077128253	0.387337264
White European	-0.070229437	-0.17094546	0.030486586	Lowest SEP	Cholesteryl esters in small LDL	0.10470707	0.295705514	0.113114207	0.390049527
South Asian	-0.077905666	-0.178630835	0.022819503	Lowest SEP	Cholesteryl esters in small LDL	0.10470707	0.295705514	0.113114207	0.390049527
White European	-0.121608009	-0.222266088	-0.020949929	Lowest SEP	Free cholesterol in small LDL	0.005906407	0.206217609	0.009011838	0.350806966
South Asian	-0.103680232	-0.204347452	-0.003013012	Lowest SEP	Free cholesterol in small LDL	0.005906407	0.206217609	0.009011838	0.350806966
White European	0.063697879	-0.036491703	0.163887461	Lowest SEP	Triglycerides in small LDL	0.002347069	0.55259331	0.003902991	0.596962116
South Asian	0.02954915	-0.070649529	0.12974783	Lowest SEP	Triglycerides in small LDL	0.002347069	0.55259331	0.003902991	0.596962116
White European	-0.560872032	-0.661415047	-0.460329016	Lowest SEP	Concentration of very large HDL particles	1.80E-34	1.03E-07	2.42E-33	2.35E-06
South Asian	-0.225695019	-0.326247164	-0.125142873	Lowest SEP	Concentration of very large HDL particles	1.80E-34	1.03E-07	2.42E-33	2.35E-06
White European	-0.560129714	-0.660674977	-0.459584452	Lowest SEP	Total lipids in very large HDL	2.05E-34	1.11E-07	2.53E-33	2.35E-06
South Asian	-0.226179114	-0.326733507	-0.125624721	Lowest SEP	Total lipids in very large HDL	2.05E-34	1.11E-07	2.53E-33	2.35E-06
White European	-0.604484372	-0.704868838	-0.504099905	Lowest SEP	Phospholipids in very large HDL	1.83E-39	3.01E-08	3.01E-38	8.91E-07
South Asian	-0.246094201	-0.346487783	-0.145700618	Lowest SEP	Phospholipids in very large HDL	1.83E-39	3.01E-08	3.01E-38	8.91E-07
White European	-0.511826038	-0.612514206	-0.411137871	Lowest SEP	Cholesterol in very large HDL	4.53E-29	6.98E-07	3.95E-28	6.89E-06
South Asian	-0.209383516	-0.310080827	-0.108686205	Lowest SEP	Cholesterol in very large HDL	4.53E-29	6.98E-07	3.95E-28	6.89E-06
White European	-0.493099059	-0.593831324	-0.392366793	Lowest SEP	Cholesteryl esters in very large HDL	6.12E-27	1.30E-06	5.03E-26	1.20E-05
South Asian	-0.201964963	-0.302706376	-0.10122355	Lowest SEP	Cholesteryl esters in very large HDL	6.12E-27	1.30E-06	5.03E-26	1.20E-05
White European	-0.550930843	-0.651510435	-0.450351251	Lowest SEP	Free cholesterol in very large HDL	8.57E-34	2.12E-07	9.76E-33	2.42E-06
South Asian	-0.225016493	-0.325605219	-0.124427768	Lowest SEP	Free cholesterol in very large HDL	8.57E-34	2.12E-07	9.76E-33	2.42E-06
White European	-0.164347197	-0.265335755	-0.063358638	Lowest SEP	Triglycerides in very large HDL	3.88E-04	0.018708366	6.84E-04	0.09247293
South Asian	-0.033703652	-0.134701382	0.067294077	Lowest SEP	Triglycerides in very large HDL	3.88E-04	0.018708366	6.84E-04	0.09247293
White European	-0.642228868	-0.742405606	-0.54205213	Lowest SEP	Concentration of large HDL particles	1.52E-43	1.96E-07	6.86E-42	2.42E-06
South Asian	-0.27549936	-0.375685196	-0.175313525	Lowest SEP	Concentration of large HDL particles	1.52E-43	1.96E-07	6.86E-42	2.42E-06
White European	-0.642581273	-0.742750024	-0.542412523	Lowest SEP	Total lipids in large HDL	1.36E-43	2.02E-07	6.86E-42	2.42E-06
South Asian	-0.276347555	-0.376525403	-0.176169708	Lowest SEP	Total lipids in large HDL	1.36E-43	2.02E-07	6.86E-42	2.42E-06
White European	-0.644193873	-0.744344307	-0.544043438	Lowest SEP	Phospholipids in large HDL	1.85E-43	5.87E-07	6.86E-42	6.21E-06
South Asian	-0.285496012	-0.385655541	-0.185336482	Lowest SEP	Phospholipids in large HDL	1.85E-43	5.87E-07	6.86E-42	6.21E-06
White European	-0.638460916	-0.738622178	-0.538299654	Lowest SEP	Cholesterol in large HDL	3.61E-43	1.73E-07	1.07E-41	2.42E-06
South Asian	-0.273393947	-0.373564305	-0.173223589	Lowest SEP	Cholesterol in large HDL	3.61E-43	1.73E-07	1.07E-41	2.42E-06
White European	-0.637460531	-0.737628521	-0.53729254	Lowest SEP	Cholesteryl esters in large HDL	4.85E-43	1.75E-07	1.20E-41	2.42E-06
South Asian	-0.272211519	-0.372388606	-0.172034433	Lowest SEP	Cholesteryl esters in large HDL	4.85E-43	1.75E-07	1.20E-41	2.42E-06
White European	-0.641141018	-0.741283275	-0.540998761	Lowest SEP	Free cholesterol in large HDL	1.61E-43	1.72E-07	6.86E-42	2.42E-06
South Asian	-0.276832213	-0.376983564	-0.176680862	Lowest SEP	Free cholesterol in large HDL	1.61E-43	1.72E-07	6.86E-42	2.42E-06
White European	-0.433335296	-0.534226431	-0.332444161	Lowest SEP	Triglycerides in large HDL	7.62E-20	6.46E-06	5.37E-19	5.63E-05
South Asian	-0.121584521	-0.222484818	-0.020684224	Lowest SEP	Triglycerides in large HDL	7.62E-20	6.46E-06	5.37E-19	5.63E-05
White European	-0.391766696	-0.492517997	-0.291015394	Lowest SEP	Concentration of medium HDL particles	1.57E-15	0.175819507	8.03E-15	0.313509482
South Asian	-0.230567002	-0.331327453	-0.129806551	Lowest SEP	Concentration of medium HDL particles	1.57E-15	0.175819507	8.03E-15	0.313509482
White European	-0.398486065	-0.499210891	-0.29776124	Lowest SEP	Total lipids in medium HDL	5.08E-16	0.16355802	2.89E-15	0.300381387
South Asian	-0.233788601	-0.334522574	-0.133054629	Lowest SEP	Total lipids in medium HDL	5.08E-16	0.16355802	2.89E-15	0.300381387
White European	-0.415036909	-0.515757707	-0.31431611	Lowest SEP	Phospholipids in medium HDL	7.17E-18	0.104403825	4.42E-17	0.234117667
South Asian	-0.236859376	-0.337589321	-0.13612943	Lowest SEP	Phospholipids in medium HDL	7.17E-18	0.104403825	4.42E-17	0.234117667
White European	-0.403201204	-0.50381694	-0.302585467	Lowest SEP	Cholesterol in medium HDL	5.33E-16	0.183774262	2.92E-15	0.319983421
South Asian	-0.238679478	-0.339304351	-0.138054605	Lowest SEP	Cholesterol in medium HDL	5.33E-16	0.183774262	2.92E-15	0.319983421
White European	-0.39319441	-0.49379666	-0.292592159	Lowest SEP	Cholesteryl esters in medium HDL	3.94E-15	0.220825213	1.94E-14	0.354676812
South Asian	-0.235339771	-0.335951157	-0.134728385	Lowest SEP	Cholesteryl esters in medium HDL	3.94E-15	0.220825213	1.94E-14	0.354676812
White European	-0.433136966	-0.533796549	-0.332477384	Lowest SEP	Free cholesterol in medium HDL	7.99E-19	0.086726355	5.38E-18	0.230407017
South Asian	-0.24608859	-0.346757313	-0.145419867	Lowest SEP	Free cholesterol in medium HDL	7.99E-19	0.086726355	5.38E-18	0.230407017
White European	0.174951952	0.074023319	0.275880586	Lowest SEP	Triglycerides in medium HDL	1.34E-05	0.362917367	2.68E-05	0.436681059
South Asian	0.073309551	-0.027628248	0.17424735	Lowest SEP	Triglycerides in medium HDL	1.34E-05	0.362917367	2.68E-05	0.436681059
White European	-0.076480288	-0.17775944	0.024798865	Lowest SEP	Concentration of small HDL particles	0.102005901	0.313010083	0.111006422	0.399357692
South Asian	-0.109285198	-0.210573547	-0.007996848	Lowest SEP	Concentration of small HDL particles	0.102005901	0.313010083	0.111006422	0.399357692
White European	-0.093809994	-0.195079994	0.007460005	Lowest SEP	Total lipids in small HDL	0.069106499	0.352985404	0.080533558	0.431750742
South Asian	-0.118639789	-0.219918985	-0.017360593	Lowest SEP	Total lipids in small HDL	0.069106499	0.352985404	0.080533558	0.431750742
White European	-0.082976831	-0.184166349	0.018212687	Lowest SEP	Phospholipids in small HDL	0.207835661	0.319407799	0.215102642	0.40274029
South Asian	-0.086476856	-0.187675562	0.014721851	Lowest SEP	Phospholipids in small HDL	0.207835661	0.319407799	0.215102642	0.40274029
White European	-0.162604232	-0.263834408	-0.061374056	Lowest SEP	Cholesterol in small HDL	0.003250269	0.74229663	0.005183115	0.762915981
South Asian	-0.166469554	-0.267708923	-0.065230186	Lowest SEP	Cholesterol in small HDL	0.003250269	0.74229663	0.005183115	0.762915981
White European	-0.145867954	-0.247106866	-0.044629041	Lowest SEP	Cholesteryl esters in small HDL	0.011965215	0.80910709	0.016865255	0.820190749
South Asian	-0.155251457	-0.256499563	-0.05400335	Lowest SEP	Cholesteryl esters in small HDL	0.011965215	0.80910709	0.016865255	0.820190749
White European	-0.136809773	-0.238020371	-0.035599175	Lowest SEP	Free cholesterol in small HDL	0.011412138	0.545527199	0.01624035	0.593661952
South Asian	-0.108338024	-0.209557813	-0.007118234	Lowest SEP	Free cholesterol in small HDL	0.011412138	0.545527199	0.01624035	0.593661952
White European	0.332584479	0.232296261	0.432872697	Lowest SEP	Triglycerides in small HDL	8.80E-12	0.147495209	3.10E-11	0.292505626
South Asian	0.167269739	0.066972414	0.267567064	Lowest SEP	Triglycerides in small HDL	8.80E-12	0.147495209	3.10E-11	0.292505626
White European	0.434580296	0.333745337	0.535415256	Lowest SEP	Average diameter for VLDL particles	3.87E-21	8.52E-05	3.01E-20	6.30E-04
South Asian	0.138199939	0.037355886	0.239043991	Lowest SEP	Average diameter for VLDL particles	3.87E-21	8.52E-05	3.01E-20	6.30E-04
White European	-0.017265605	-0.118787285	0.084256075	Lowest SEP	Average diameter for LDL particles	0.813955197	0.094762021	0.813955197	0.230407017
South Asian	0.16392462	0.062393785	0.265455455	Lowest SEP	Average diameter for LDL particles	0.813955197	0.094762021	0.813955197	0.230407017
White European	-0.563979042	-0.664526158	-0.463431927	Lowest SEP	Average diameter for HDL particles	2.70E-33	3.44E-09	2.85E-32	1.27E-07
South Asian	-0.207040167	-0.307596349	-0.106483985	Lowest SEP	Average diameter for HDL particles	2.70E-33	3.44E-09	2.85E-32	1.27E-07
White European	-0.20024362	-0.300880402	-0.099606837	Lowest SEP	Total cholesterol	7.15E-05	0.124387618	1.34E-04	0.266802427
South Asian	-0.123791012	-0.224436869	-0.023145154	Lowest SEP	Total cholesterol	7.15E-05	0.124387618	1.34E-04	0.266802427
White European	0.235813713	0.13558856	0.336038866	Lowest SEP	VLDL cholesterol	5.64E-07	0.224193689	1.19E-06	0.354676812
South Asian	0.103495759	0.003261569	0.203729949	Lowest SEP	VLDL cholesterol	5.64E-07	0.224193689	1.19E-06	0.354676812
White European	0.091349133	-0.008965504	0.191663771	Lowest SEP	Remnant cholesterol (non-HDL, non-LDL -cholesterol)	0.010514097	0.341872512	0.015255748	0.421642765
South Asian	0.02649351	-0.073830173	0.126817194	Lowest SEP	Remnant cholesterol (non-HDL, non-LDL -cholesterol)	0.010514097	0.341872512	0.015255748	0.421642765
White European	-0.074809466	-0.175470993	0.025852061	Lowest SEP	LDL cholesterol	0.111112097	0.321103745	0.119163699	0.40274029
South Asian	-0.073066891	-0.173737495	0.027603713	Lowest SEP	LDL cholesterol	0.111112097	0.321103745	0.119163699	0.40274029
White European	-0.623837682	-0.724035658	-0.523639705	Lowest SEP	HDL cholesterol	6.66E-40	1.63E-05	1.23E-38	1.27E-04
South Asian	-0.295254766	-0.395461777	-0.195047754	Lowest SEP	HDL cholesterol	6.66E-40	1.63E-05	1.23E-38	1.27E-04
White European	-0.630524771	-0.730654776	-0.530394765	Lowest SEP	Total cholesterol in HDL2	1.02E-40	1.45E-05	2.15E-39	1.19E-04
South Asian	-0.298692163	-0.398831197	-0.198553128	Lowest SEP	Total cholesterol in HDL2	1.02E-40	1.45E-05	2.15E-39	1.19E-04
White European	-0.424323135	-0.525006822	-0.323639449	Lowest SEP	Total cholesterol in HDL3	1.24E-18	0.006456351	8.01E-18	0.039814167
South Asian	-0.208637911	-0.309330677	-0.107945146	Lowest SEP	Total cholesterol in HDL3	1.24E-18	0.006456351	8.01E-18	0.039814167
White European	-0.194812831	-0.295737325	-0.093888338	Lowest SEP	Total esterified cholesterol	5.60E-05	0.153246972	1.06E-04	0.298428314
South Asian	-0.125614657	-0.226435926	-0.024793388	Lowest SEP	Total esterified cholesterol	5.60E-05	0.153246972	1.06E-04	0.298428314
White European	-0.153282363	-0.254105483	-0.052459243	Lowest SEP	Total free cholesterol	0.001082502	0.148229203	0.001862911	0.292505626
South Asian	-0.096949368	-0.197669367	0.003770631	Lowest SEP	Total free cholesterol	0.001082502	0.148229203	0.001862911	0.292505626
White European	0.320157441	0.219772904	0.420541978	Lowest SEP	Total triglycerides	2.44E-10	0.101849927	7.38E-10	0.231904448
South Asian	0.132801438	0.032407848	0.233195027	Lowest SEP	Total triglycerides	2.44E-10	0.101849927	7.38E-10	0.231904448
White European	0.393022196	0.292574242	0.49347015	Lowest SEP	Triglycerides in VLDL	2.53E-14	0.014249262	1.21E-13	0.081111185
South Asian	0.157191512	0.0567345	0.257648524	Lowest SEP	Triglycerides in VLDL	2.53E-14	0.014249262	1.21E-13	0.081111185
White European	-0.011321684	-0.111452419	0.088809051	Lowest SEP	Triglycerides in LDL	0.016237659	0.504646478	0.022459565	0.553242065
South Asian	0.014358753	-0.085781011	0.114498518	Lowest SEP	Triglycerides in LDL	0.016237659	0.504646478	0.022459565	0.553242065
White European	-0.004599137	-0.105485639	0.096287366	Lowest SEP	Triglycerides in HDL	0.018760083	0.621268561	0.025708262	0.656769622
South Asian	0.027445125	-0.073450475	0.128340725	Lowest SEP	Triglycerides in HDL	0.018760083	0.621268561	0.025708262	0.656769622
White European	-0.213641831	-0.314372835	-0.112910826	Lowest SEP	Phosphoglycerides	1.94E-06	0.161882756	4.05E-06	0.300381387
South Asian	-0.112547709	-0.213175687	-0.011919731	Lowest SEP	Phosphoglycerides	1.94E-06	0.161882756	4.05E-06	0.300381387
White European	-0.17051387	-0.271361114	-0.069666627	Lowest SEP	Phosphatidylcholines	1.07E-04	0.20391915	1.98E-04	0.350806966
South Asian	-0.08557965	-0.186291458	0.015132158	Lowest SEP	Phosphatidylcholines	1.07E-04	0.20391915	1.98E-04	0.350806966
White European	-0.277700184	-0.378622447	-0.176777921	Lowest SEP	Sphingomyelins	2.77E-08	0.037584957	6.95E-08	0.135672527
South Asian	-0.14782991	-0.248616637	-0.047043184	Lowest SEP	Sphingomyelins	2.77E-08	0.037584957	6.95E-08	0.135672527
White European	-0.242807772	-0.343574197	-0.142041348	Lowest SEP	Total cholines	3.22E-07	0.096521858	7.11E-07	0.230407017
South Asian	-0.115999968	-0.216631065	-0.01536887	Lowest SEP	Total cholines	3.22E-07	0.096521858	7.11E-07	0.230407017
White European	-0.555420398	-0.655906512	-0.454934284	Lowest SEP	Apolipoprotein A1	6.05E-31	2.71E-04	5.97E-30	0.001820327
South Asian	-0.274498264	-0.37499344	-0.174003089	Lowest SEP	Apolipoprotein A1	6.05E-31	2.71E-04	5.97E-30	0.001820327
White European	0.117076166	0.016748757	0.217403575	Lowest SEP	Apolipoprotein B	0.002913413	0.257760832	0.004738298	0.381486032
South Asian	0.024449577	-0.075886879	0.124786033	Lowest SEP	Apolipoprotein B	0.002913413	0.257760832	0.004738298	0.381486032
White European	-0.003272682	-0.104344367	0.097799003	Lowest SEP	Total fatty acids	0.07080474	0.724001808	0.081233345	0.749316556
South Asian	0.014249398	-0.086664489	0.115163286	Lowest SEP	Total fatty acids	0.07080474	0.724001808	0.081233345	0.749316556
White European	-0.443027926	-0.544315906	-0.341739945	Lowest SEP	Degree of unsaturation	3.01E-20	3.25E-09	2.22E-19	1.27E-07
South Asian	-0.065598036	-0.166727881	0.035531809	Lowest SEP	Degree of unsaturation	3.01E-20	3.25E-09	2.22E-19	1.27E-07
White European	-0.546950358	-0.647880671	-0.446020044	Lowest SEP	Docosahexaenoic acid	1.16E-30	5.91E-12	1.08E-29	4.37E-10
South Asian	-0.040128552	-0.140901289	0.060644185	Lowest SEP	Docosahexaenoic acid	1.16E-30	5.91E-12	1.08E-29	4.37E-10
White European	-0.070417247	-0.171832528	0.030998034	Lowest SEP	Linoleic acid	0.139729738	0.121708599	0.146666676	0.264895187
South Asian	0.026128013	-0.075128934	0.127384961	Lowest SEP	Linoleic acid	0.139729738	0.121708599	0.146666676	0.264895187
White European	-0.59285279	-0.693654608	-0.492050972	Lowest SEP	Omega-3 fatty acids	1.64E-36	1.85E-13	2.43E-35	2.74E-11
South Asian	-0.070190868	-0.17083531	0.030453574	Lowest SEP	Omega-3 fatty acids	1.64E-36	1.85E-13	2.43E-35	2.74E-11
White European	-0.107772151	-0.209110511	-0.006433791	Lowest SEP	Omega-6 fatty acids	0.028729782	0.139459656	0.038306376	0.282740124
South Asian	4.81E-04	-0.100698945	0.101661347	Lowest SEP	Omega-6 fatty acids	0.028729782	0.139459656	0.038306376	0.282740124
White European	-0.169179398	-0.270514209	-0.067844586	Lowest SEP	Polyunsaturated fatty acids	4.25E-04	0.026368461	7.40E-04	0.11150092
South Asian	-0.007102528	-0.108279131	0.094074074	Lowest SEP	Polyunsaturated fatty acids	4.25E-04	0.026368461	7.40E-04	0.11150092
White European	0.232173664	0.131326902	0.333020425	Lowest SEP	Monounsaturated fatty acids	1.87E-05	0.030719661	3.64E-05	0.122878644
South Asian	0.040822427	-0.059866888	0.141511742	Lowest SEP	Monounsaturated fatty acids	1.87E-05	0.030719661	3.64E-05	0.122878644
White European	-0.095599967	-0.196701185	0.00550125	Lowest SEP	Saturated fatty acids	0.009767857	0.380493824	0.014313295	0.443714459
South Asian	0.007937322	-0.093006052	0.108880695	Lowest SEP	Saturated fatty acids	0.009767857	0.380493824	0.014313295	0.443714459
White European	-0.060859406	-0.162595059	0.040876247	Lowest SEP	Glucose	0.005869975	0.057133769	0.009011838	0.175014443
South Asian	0.061952565	-0.039723044	0.163628173	Lowest SEP	Glucose	0.005869975	0.057133769	0.009011838	0.175014443
White European	0.077805278	-0.023805148	0.179415704	Lowest SEP	Lactate	0.448958005	0.722476355	0.458246792	0.749316556
South Asian	0.032276656	-0.06934293	0.133896243	Lowest SEP	Lactate	0.448958005	0.722476355	0.458246792	0.749316556
White European	0.328054745	0.22688461	0.429224881	Lowest SEP	Pyruvate	7.20E-08	2.26E-04	1.78E-07	0.001590119
South Asian	0.066885617	-0.0342581	0.168029334	Lowest SEP	Pyruvate	7.20E-08	2.26E-04	1.78E-07	0.001590119
White European	0.117945198	0.016518754	0.219371642	Lowest SEP	Citrate	0.094848814	0.019865228	0.104758391	0.094840444
South Asian	0.311866959	0.21011644	0.413617478	Lowest SEP	Citrate	0.094848814	0.019865228	0.104758391	0.094840444
White European	0.241867202	0.140751077	0.342983327	Lowest SEP	Glycerol	6.83E-06	0.136151911	1.38E-05	0.281520868
South Asian	0.075434157	-0.025688597	0.176556912	Lowest SEP	Glycerol	6.83E-06	0.136151911	1.38E-05	0.281520868
White European	-3.17E-04	-0.101723843	0.10108997	Lowest SEP	Alanine	0.070102168	0.455737195	0.081055631	0.506636815
South Asian	4.34E-04	-0.100964929	0.101833643	Lowest SEP	Alanine	0.070102168	0.455737195	0.081055631	0.506636815
White European	0.319502241	0.218396399	0.420608083	Lowest SEP	Glutamine	2.10E-09	0.300443555	5.75E-09	0.390049527
South Asian	0.171363366	0.070284305	0.272442427	Lowest SEP	Glutamine	2.10E-09	0.300443555	5.75E-09	0.390049527
White European	-0.043363656	-0.144776137	0.058048825	Lowest SEP	Glycine	0.735269254	0.029051935	0.740271086	0.119435734
South Asian	0.197079656	0.095716155	0.298443157	Lowest SEP	Glycine	0.735269254	0.029051935	0.740271086	0.119435734
White European	-0.014789134	-0.116455863	0.086877595	Lowest SEP	Histidine	0.53130282	0.294875489	0.538580941	0.390049527
South Asian	-0.075443361	-0.177050282	0.02616356	Lowest SEP	Histidine	0.53130282	0.294875489	0.538580941	0.390049527
White European	0.190100954	0.088685803	0.291516104	Lowest SEP	Isoleucine	1.12E-04	0.571986707	2.02E-04	0.613435019
South Asian	0.09712632	-0.004265615	0.198518256	Lowest SEP	Isoleucine	1.12E-04	0.571986707	2.02E-04	0.613435019
White European	-0.012268523	-0.113843422	0.089306376	Lowest SEP	Leucine	0.043595068	0.939814254	0.05467856	0.939814254
South Asian	0.034196789	-0.067351497	0.135745075	Lowest SEP	Leucine	0.043595068	0.939814254	0.05467856	0.939814254
White European	-0.147724279	-0.248879825	-0.046568733	Lowest SEP	Valine	0.002092747	0.458711711	0.00351962	0.506636815
South Asian	-0.054976648	-0.156165006	0.046211711	Lowest SEP	Valine	0.002092747	0.458711711	0.00351962	0.506636815
White European	-0.039258736	-0.140839179	0.062321706	Lowest SEP	Phenylalanine	0.006100627	0.396940936	0.009213191	0.458962957
South Asian	0.022568741	-0.079020864	0.124158346	Lowest SEP	Phenylalanine	0.006100627	0.396940936	0.009213191	0.458962957
White European	-0.02897889	-0.13067855	0.072720769	Lowest SEP	Tyrosine	1.39E-05	0.758989462	2.75E-05	0.774692692
South Asian	-0.017676146	-0.119311575	0.083959283	Lowest SEP	Tyrosine	1.39E-05	0.758989462	2.75E-05	0.774692692
White European	-0.22097401	-0.322468743	-0.119479276	Lowest SEP	Acetate	2.07E-04	0.121283735	3.69E-04	0.264895187
South Asian	-0.043879782	-0.14535135	0.057591786	Lowest SEP	Acetate	2.07E-04	0.121283735	3.69E-04	0.264895187
White European	0.118042166	0.016919503	0.219164829	Lowest SEP	3-hydroxybutyrate	0.034318222	0.380754975	0.04494776	0.443714459
South Asian	0.16348136	0.062381868	0.264580851	Lowest SEP	3-hydroxybutyrate	0.034318222	0.380754975	0.04494776	0.443714459
White European	-0.108325354	-0.209802747	-0.00684796	Lowest SEP	Creatinine	0.060549556	0.902644253	0.072268825	0.90878469
South Asian	-0.10993663	-0.211353738	-0.008519522	Lowest SEP	Creatinine	0.060549556	0.902644253	0.072268825	0.90878469
White European	0.054734138	-0.046624329	0.156092605	Lowest SEP	Albumin	0.320092558	0.218046636	0.328984018	0.354676812
South Asian	-0.049673954	-0.151041556	0.051693647	Lowest SEP	Albumin	0.320092558	0.218046636	0.328984018	0.354676812
White European	0.262340456	0.161522885	0.363158027	Lowest SEP	Glycoprotein acetyls	1.82E-08	0.63303142	4.73E-08	0.664458512
South Asian	0.17907897	0.078252306	0.279905634	Lowest SEP	Glycoprotein acetyls	1.82E-08	0.63303142	4.73E-08	0.664458512
