# Supplementary material for: Social inequalities in pregnancy metabolic profile: findings from the multi-ethnic Born in Bradford cohort study
Source: BMC Pregnancy Childbirth. 2024 Apr 30;24:333. doi: 10.1186/s12884-024-06538-4 (PMC11061950; doi:10.1186/s12884-024-06538-4)
Supplement: Supplementary file 8 — Supplementary Material 8. [file 12884_2024_6538_MOESM8_ESM.csv]

Additional File 8: Data Set 5. Associations between ethnicity-specific SEP latent class sub-groups and standardized pregnancy metabolic trait in White European, White British, South Asian, and Pakistani women.
Var1	term	estimate	lci	uci	ethn	P_SEP	FDR_P_SEP	descr	out	Group	Subgroup
XXL_VLDL_P	Medium SEP	-0.028679067	-0.097648172	0.040290038	South Asian	0.004709146	0.008499433	Concentration of chylomicrons and extremely large VLDL particles [mol/l]	Concentration of chylomicrons and extremely large VLDL particles	Lipoprotein subclasses	Chylomicrons and extremely large VLDL
XXL_VLDL_P	Lowest SEP	0.091403534	0.013924179	0.168882889	South Asian	0.004709146	0.008499433	Concentration of chylomicrons and extremely large VLDL particles [mol/l]	Concentration of chylomicrons and extremely large VLDL particles	Lipoprotein subclasses	Chylomicrons and extremely large VLDL
XXL_VLDL_L	Medium SEP	-0.029051783	-0.098038317	0.039934751	South Asian	0.004812102	0.008580616	Total lipids in chylomicrons and extremely large VLDL [mmol/l]	Total lipids in chylomicrons and extremely large VLDL	Lipoprotein subclasses	Chylomicrons and extremely large VLDL
XXL_VLDL_L	Lowest SEP	0.090821513	0.013336844	0.168306182	South Asian	0.004812102	0.008580616	Total lipids in chylomicrons and extremely large VLDL [mmol/l]	Total lipids in chylomicrons and extremely large VLDL	Lipoprotein subclasses	Chylomicrons and extremely large VLDL
XXL_VLDL_PL	Medium SEP	-0.042164005	-0.111114811	0.026786801	South Asian	0.003034397	0.005896449	Phospholipids in chylomicrons and extremely large VLDL [mmol/l]	Phospholipids in chylomicrons and extremely large VLDL	Lipoprotein subclasses	Chylomicrons and extremely large VLDL
XXL_VLDL_PL	Lowest SEP	0.084181246	0.006692339	0.161670153	South Asian	0.003034397	0.005896449	Phospholipids in chylomicrons and extremely large VLDL [mmol/l]	Phospholipids in chylomicrons and extremely large VLDL	Lipoprotein subclasses	Chylomicrons and extremely large VLDL
XXL_VLDL_C	Medium SEP	-0.025738694	-0.095164125	0.043686737	South Asian	0.015446507	0.025121791	Total cholesterol in chylomicrons and extremely large VLDL [mmol/l]	Cholesterol in chylomicrons and extremely large VLDL	Lipoprotein subclasses	Chylomicrons and extremely large VLDL
XXL_VLDL_C	Lowest SEP	0.079379894	0.001960033	0.156799756	South Asian	0.015446507	0.025121791	Total cholesterol in chylomicrons and extremely large VLDL [mmol/l]	Cholesterol in chylomicrons and extremely large VLDL	Lipoprotein subclasses	Chylomicrons and extremely large VLDL
XXL_VLDL_CE	Medium SEP	-0.01807683	-0.087994876	0.051841215	South Asian	0.078686074	0.09953452	Cholesterol esters in chylomicrons and extremely large VLDL [mmol/l]	Cholesteryl esters in chylomicrons and extremely large VLDL	Lipoprotein subclasses	Chylomicrons and extremely large VLDL
XXL_VLDL_CE	Lowest SEP	0.062905562	-0.014291713	0.140102838	South Asian	0.078686074	0.09953452	Cholesterol esters in chylomicrons and extremely large VLDL [mmol/l]	Cholesteryl esters in chylomicrons and extremely large VLDL	Lipoprotein subclasses	Chylomicrons and extremely large VLDL
XXL_VLDL_FC	Medium SEP	-0.034704808	-0.10338792	0.033978304	South Asian	0.001670146	0.003745175	Free cholesterol in chylomicrons and extremely large VLDL [mmol/l]	Free cholesterol in chylomicrons and extremely large VLDL	Lipoprotein subclasses	Chylomicrons and extremely large VLDL
XXL_VLDL_FC	Lowest SEP	0.097680506	0.01990815	0.175452863	South Asian	0.001670146	0.003745175	Free cholesterol in chylomicrons and extremely large VLDL [mmol/l]	Free cholesterol in chylomicrons and extremely large VLDL	Lipoprotein subclasses	Chylomicrons and extremely large VLDL
XXL_VLDL_TG	Medium SEP	-0.027348474	-0.09620807	0.041511122	South Asian	0.003745925	0.007027207	Triglycerides in chylomicrons and extremely large VLDL [mmol/l]	Triglycerides in chylomicrons and extremely large VLDL	Lipoprotein subclasses	Chylomicrons and extremely large VLDL
XXL_VLDL_TG	Lowest SEP	0.095177594	0.017663611	0.172691578	South Asian	0.003745925	0.007027207	Triglycerides in chylomicrons and extremely large VLDL [mmol/l]	Triglycerides in chylomicrons and extremely large VLDL	Lipoprotein subclasses	Chylomicrons and extremely large VLDL
XL_VLDL_P	Medium SEP	-0.021934415	-0.090421586	0.046552756	South Asian	4.67E-04	0.001280739	Concentration of very large VLDL particles [mol/l]	Concentration of very large VLDL particles	Lipoprotein subclasses	Very large VLDL
XL_VLDL_P	Lowest SEP	0.120267974	0.042281712	0.198254237	South Asian	4.67E-04	0.001280739	Concentration of very large VLDL particles [mol/l]	Concentration of very large VLDL particles	Lipoprotein subclasses	Very large VLDL
XL_VLDL_L	Medium SEP	-0.022234148	-0.090763138	0.046294841	South Asian	5.46E-04	0.001418646	Total lipids in very large VLDL [mmol/l]	Total lipids in very large VLDL	Lipoprotein subclasses	Very large VLDL
XL_VLDL_L	Lowest SEP	0.118530256	0.040575606	0.196484907	South Asian	5.46E-04	0.001418646	Total lipids in very large VLDL [mmol/l]	Total lipids in very large VLDL	Lipoprotein subclasses	Very large VLDL
XL_VLDL_PL	Medium SEP	-0.027706863	-0.096496113	0.041082388	South Asian	0.001212545	0.002760872	Phospholipids in very large VLDL [mmol/l]	Phospholipids in very large VLDL	Lipoprotein subclasses	Very large VLDL
XL_VLDL_PL	Lowest SEP	0.106172831	0.028388512	0.18395715	South Asian	0.001212545	0.002760872	Phospholipids in very large VLDL [mmol/l]	Phospholipids in very large VLDL	Lipoprotein subclasses	Very large VLDL
XL_VLDL_C	Medium SEP	-0.019561434	-0.088469591	0.049346723	South Asian	0.002312951	0.004814772	Total cholesterol in very large VLDL [mmol/l]	Cholesterol in very large VLDL	Lipoprotein subclasses	Very large VLDL
XL_VLDL_C	Lowest SEP	0.105966908	0.028259422	0.183674394	South Asian	0.002312951	0.004814772	Total cholesterol in very large VLDL [mmol/l]	Cholesterol in very large VLDL	Lipoprotein subclasses	Very large VLDL
XL_VLDL_CE	Medium SEP	-0.010521789	-0.07946052	0.058416942	South Asian	0.002342321	0.004814772	Cholesterol esters in very large VLDL [mmol/l]	Cholesteryl esters in very large VLDL	Lipoprotein subclasses	Very large VLDL
XL_VLDL_CE	Lowest SEP	0.11212302	0.034404481	0.189841559	South Asian	0.002342321	0.004814772	Cholesterol esters in very large VLDL [mmol/l]	Cholesteryl esters in very large VLDL	Lipoprotein subclasses	Very large VLDL
XL_VLDL_FC	Medium SEP	-0.030104292	-0.098990961	0.038782377	South Asian	0.002191679	0.004633835	Free cholesterol in very large VLDL [mmol/l]	Free cholesterol in very large VLDL	Lipoprotein subclasses	Very large VLDL
XL_VLDL_FC	Lowest SEP	0.098313289	0.020624551	0.176002028	South Asian	0.002191679	0.004633835	Free cholesterol in very large VLDL [mmol/l]	Free cholesterol in very large VLDL	Lipoprotein subclasses	Very large VLDL
XL_VLDL_TG	Medium SEP	-0.021464256	-0.089816536	0.046888024	South Asian	2.92E-04	9.21E-04	Triglycerides in very large VLDL [mmol/l]	Triglycerides in very large VLDL	Lipoprotein subclasses	Very large VLDL
XL_VLDL_TG	Lowest SEP	0.125124865	0.047043446	0.203206285	South Asian	2.92E-04	9.21E-04	Triglycerides in very large VLDL [mmol/l]	Triglycerides in very large VLDL	Lipoprotein subclasses	Very large VLDL
L_VLDL_P	Medium SEP	-0.015157672	-0.083654656	0.053339312	South Asian	2.56E-04	8.60E-04	Concentration of large VLDL particles [mol/l]	Concentration of large VLDL particles	Lipoprotein subclasses	Large VLDL
L_VLDL_P	Lowest SEP	0.130387658	0.052253007	0.208522309	South Asian	2.56E-04	8.60E-04	Concentration of large VLDL particles [mol/l]	Concentration of large VLDL particles	Lipoprotein subclasses	Large VLDL
L_VLDL_L	Medium SEP	-0.01558059	-0.084099828	0.052938647	South Asian	2.78E-04	8.95E-04	Total lipids in large VLDL [mmol/l]	Total lipids in large VLDL	Lipoprotein subclasses	Large VLDL
L_VLDL_L	Lowest SEP	0.129296519	0.051181294	0.207411744	South Asian	2.78E-04	8.95E-04	Total lipids in large VLDL [mmol/l]	Total lipids in large VLDL	Lipoprotein subclasses	Large VLDL
L_VLDL_PL	Medium SEP	-0.018743814	-0.087395679	0.04990805	South Asian	3.86E-04	0.001119754	Phospholipids in large VLDL [mmol/l]	Phospholipids in large VLDL	Lipoprotein subclasses	Large VLDL
L_VLDL_PL	Lowest SEP	0.123781597	0.045753353	0.20180984	South Asian	3.86E-04	0.001119754	Phospholipids in large VLDL [mmol/l]	Phospholipids in large VLDL	Lipoprotein subclasses	Large VLDL
L_VLDL_C	Medium SEP	-0.013819467	-0.082566727	0.054927793	South Asian	5.69E-04	0.001452864	Total cholesterol in large VLDL [mmol/l]	Cholesterol in large VLDL	Lipoprotein subclasses	Large VLDL
L_VLDL_C	Lowest SEP	0.123587033	0.045640105	0.201533961	South Asian	5.69E-04	0.001452864	Total cholesterol in large VLDL [mmol/l]	Cholesterol in large VLDL	Lipoprotein subclasses	Large VLDL
L_VLDL_CE	Medium SEP	-0.00153778	-0.070497743	0.067422183	South Asian	6.59E-04	0.001599996	Cholesterol esters in large VLDL [mmol/l]	Cholesteryl esters in large VLDL	Lipoprotein subclasses	Large VLDL
L_VLDL_CE	Lowest SEP	0.129619709	0.051742421	0.207496997	South Asian	6.59E-04	0.001599996	Cholesterol esters in large VLDL [mmol/l]	Cholesteryl esters in large VLDL	Lipoprotein subclasses	Large VLDL
L_VLDL_FC	Medium SEP	-0.025409783	-0.093966665	0.043147099	South Asian	5.02E-04	0.001327047	Free cholesterol in large VLDL [mmol/l]	Free cholesterol in large VLDL	Lipoprotein subclasses	Large VLDL
L_VLDL_FC	Lowest SEP	0.116804857	0.038786348	0.194823367	South Asian	5.02E-04	0.001327047	Free cholesterol in large VLDL [mmol/l]	Free cholesterol in large VLDL	Lipoprotein subclasses	Large VLDL
L_VLDL_TG	Medium SEP	-0.015208148	-0.083602951	0.053186656	South Asian	1.99E-04	7.00E-04	Triglycerides in large VLDL [mmol/l]	Triglycerides in large VLDL	Lipoprotein subclasses	Large VLDL
L_VLDL_TG	Lowest SEP	0.132825851	0.054616425	0.211035276	South Asian	1.99E-04	7.00E-04	Triglycerides in large VLDL [mmol/l]	Triglycerides in large VLDL	Lipoprotein subclasses	Large VLDL
M_VLDL_P	Medium SEP	-3.36E-04	-0.069033664	0.068360774	South Asian	2.20E-04	7.56E-04	Concentration of medium VLDL particles [mol/l]	Concentration of medium VLDL particles	Lipoprotein subclasses	Medium VLDL
M_VLDL_P	Lowest SEP	0.140345463	0.062367467	0.218323458	South Asian	2.20E-04	7.56E-04	Concentration of medium VLDL particles [mol/l]	Concentration of medium VLDL particles	Lipoprotein subclasses	Medium VLDL
M_VLDL_L	Medium SEP	-0.001909431	-0.070657029	0.066838166	South Asian	2.76E-04	8.95E-04	Total lipids in medium VLDL [mmol/l]	Total lipids in medium VLDL	Lipoprotein subclasses	Medium VLDL
M_VLDL_L	Lowest SEP	0.13733254	0.059396185	0.215268895	South Asian	2.76E-04	8.95E-04	Total lipids in medium VLDL [mmol/l]	Total lipids in medium VLDL	Lipoprotein subclasses	Medium VLDL
M_VLDL_PL	Medium SEP	-0.005301073	-0.074166202	0.063564055	South Asian	3.67E-04	0.001109369	Phospholipids in medium VLDL [mmol/l]	Phospholipids in medium VLDL	Lipoprotein subclasses	Medium VLDL
M_VLDL_PL	Lowest SEP	0.132385413	0.054551828	0.210218998	South Asian	3.67E-04	0.001109369	Phospholipids in medium VLDL [mmol/l]	Phospholipids in medium VLDL	Lipoprotein subclasses	Medium VLDL
M_VLDL_C	Medium SEP	-0.013232717	-0.082550802	0.056085368	South Asian	0.003067747	0.005896449	Total cholesterol in medium VLDL [mmol/l]	Cholesterol in medium VLDL	Lipoprotein subclasses	Medium VLDL
M_VLDL_C	Lowest SEP	0.106427553	0.028926263	0.183928842	South Asian	0.003067747	0.005896449	Total cholesterol in medium VLDL [mmol/l]	Cholesterol in medium VLDL	Lipoprotein subclasses	Medium VLDL
M_VLDL_CE	Medium SEP	-0.01521924	-0.085035129	0.054596649	South Asian	0.0225222	0.035460486	Cholesterol esters in medium VLDL [mmol/l]	Cholesteryl esters in medium VLDL	Lipoprotein subclasses	Medium VLDL
M_VLDL_CE	Lowest SEP	0.08196791	0.004831533	0.159104286	South Asian	0.0225222	0.035460486	Cholesterol esters in medium VLDL [mmol/l]	Cholesteryl esters in medium VLDL	Lipoprotein subclasses	Medium VLDL
M_VLDL_FC	Medium SEP	-0.010556464	-0.079250814	0.058137886	South Asian	3.80E-04	0.001119754	Free cholesterol in medium VLDL [mmol/l]	Free cholesterol in medium VLDL	Lipoprotein subclasses	Medium VLDL
M_VLDL_FC	Lowest SEP	0.129260667	0.051323872	0.207197462	South Asian	3.80E-04	0.001119754	Free cholesterol in medium VLDL [mmol/l]	Free cholesterol in medium VLDL	Lipoprotein subclasses	Medium VLDL
M_VLDL_TG	Medium SEP	0.004965603	-0.063477717	0.073408923	South Asian	8.33E-05	3.25E-04	Triglycerides in medium VLDL [mmol/l]	Triglycerides in medium VLDL	Lipoprotein subclasses	Medium VLDL
M_VLDL_TG	Lowest SEP	0.152089321	0.073903462	0.230275179	South Asian	8.33E-05	3.25E-04	Triglycerides in medium VLDL [mmol/l]	Triglycerides in medium VLDL	Lipoprotein subclasses	Medium VLDL
S_VLDL_P	Medium SEP	-0.001066024	-0.070386333	0.068254285	South Asian	6.56E-04	0.001599996	Concentration of small VLDL particles [mol/l]	Concentration of small VLDL particles	Lipoprotein subclasses	Small VLDL
S_VLDL_P	Lowest SEP	0.128633387	0.050915687	0.206351088	South Asian	6.56E-04	0.001599996	Concentration of small VLDL particles [mol/l]	Concentration of small VLDL particles	Lipoprotein subclasses	Small VLDL
S_VLDL_L	Medium SEP	-0.00364961	-0.073104016	0.065804796	South Asian	0.001115638	0.002579913	Total lipids in small VLDL [mmol/l]	Total lipids in small VLDL	Lipoprotein subclasses	Small VLDL
S_VLDL_L	Lowest SEP	0.121877906	0.044269283	0.199486528	South Asian	0.001115638	0.002579913	Total lipids in small VLDL [mmol/l]	Total lipids in small VLDL	Lipoprotein subclasses	Small VLDL
S_VLDL_PL	Medium SEP	-0.020616689	-0.090078201	0.048844824	South Asian	4.64E-04	0.001280739	Phospholipids in small VLDL [mmol/l]	Phospholipids in small VLDL	Lipoprotein subclasses	Small VLDL
S_VLDL_PL	Lowest SEP	0.118295571	0.040582157	0.196008984	South Asian	4.64E-04	0.001280739	Phospholipids in small VLDL [mmol/l]	Phospholipids in small VLDL	Lipoprotein subclasses	Small VLDL
S_VLDL_C	Medium SEP	-0.010356044	-0.080589791	0.059877702	South Asian	0.07157996	0.095082618	Total cholesterol in small VLDL [mmol/l]	Cholesterol in small VLDL	Lipoprotein subclasses	Small VLDL
S_VLDL_C	Lowest SEP	0.068935772	-0.007849742	0.145721285	South Asian	0.07157996	0.095082618	Total cholesterol in small VLDL [mmol/l]	Cholesterol in small VLDL	Lipoprotein subclasses	Small VLDL
S_VLDL_CE	Medium SEP	-0.004379936	-0.074732908	0.065973036	South Asian	0.343570475	0.376655039	Cholesterol esters in small VLDL [mmol/l]	Cholesteryl esters in small VLDL	Lipoprotein subclasses	Small VLDL
S_VLDL_CE	Lowest SEP	0.045253569	-0.031285819	0.121792958	South Asian	0.343570475	0.376655039	Cholesterol esters in small VLDL [mmol/l]	Cholesteryl esters in small VLDL	Lipoprotein subclasses	Small VLDL
S_VLDL_FC	Medium SEP	-0.020003575	-0.08956156	0.04955441	South Asian	0.002066923	0.0044334	Free cholesterol in small VLDL [mmol/l]	Free cholesterol in small VLDL	Lipoprotein subclasses	Small VLDL
S_VLDL_FC	Lowest SEP	0.104518836	0.027100491	0.18193718	South Asian	0.002066923	0.0044334	Free cholesterol in small VLDL [mmol/l]	Free cholesterol in small VLDL	Lipoprotein subclasses	Small VLDL
S_VLDL_TG	Medium SEP	0.010148783	-0.058394183	0.078691749	South Asian	6.49E-05	2.67E-04	Triglycerides in small VLDL [mmol/l]	Triglycerides in small VLDL	Lipoprotein subclasses	Small VLDL
S_VLDL_TG	Lowest SEP	0.156473311	0.078279298	0.234667323	South Asian	6.49E-05	2.67E-04	Triglycerides in small VLDL [mmol/l]	Triglycerides in small VLDL	Lipoprotein subclasses	Small VLDL
XS_VLDL_P	Medium SEP	-0.024944355	-0.095093575	0.045204865	South Asian	0.405730481	0.4320008	Concentration of very small VLDL particles [mol/l]	Concentration of very small VLDL particles	Lipoprotein subclasses	Very small VLDL
XS_VLDL_P	Lowest SEP	0.022942994	-0.053395259	0.099281246	South Asian	0.405730481	0.4320008	Concentration of very small VLDL particles [mol/l]	Concentration of very small VLDL particles	Lipoprotein subclasses	Very small VLDL
XS_VLDL_L	Medium SEP	-0.026277539	-0.096440718	0.043885639	South Asian	0.518764458	0.540684083	Total lipids in very small VLDL [mmol/l]	Total lipids in very small VLDL	Lipoprotein subclasses	Very small VLDL
XS_VLDL_L	Lowest SEP	0.013379771	-0.062850397	0.08960994	South Asian	0.518764458	0.540684083	Total lipids in very small VLDL [mmol/l]	Total lipids in very small VLDL	Lipoprotein subclasses	Very small VLDL
XS_VLDL_PL	Medium SEP	-0.047180632	-0.117019368	0.022658104	South Asian	0.395206239	0.423844372	Phospholipids in very small VLDL [mmol/l]	Phospholipids in very small VLDL	Lipoprotein subclasses	Very small VLDL
XS_VLDL_PL	Lowest SEP	-0.037793932	-0.113801896	0.038214032	South Asian	0.395206239	0.423844372	Phospholipids in very small VLDL [mmol/l]	Phospholipids in very small VLDL	Lipoprotein subclasses	Very small VLDL
XS_VLDL_C	Medium SEP	-0.018641531	-0.088809811	0.051526749	South Asian	0.868694806	0.886667802	Total cholesterol in very small VLDL [mmol/l]	Cholesterol in very small VLDL	Lipoprotein subclasses	Very small VLDL
XS_VLDL_C	Lowest SEP	-0.007497246	-0.08348874	0.068494247	South Asian	0.868694806	0.886667802	Total cholesterol in very small VLDL [mmol/l]	Cholesterol in very small VLDL	Lipoprotein subclasses	Very small VLDL
XS_VLDL_CE	Medium SEP	-0.00859188	-0.078717824	0.061534063	South Asian	0.969662069	0.969662069	Cholesterol esters in very small VLDL [mmol/l]	Cholesteryl esters in very small VLDL	Lipoprotein subclasses	Very small VLDL
XS_VLDL_CE	Lowest SEP	-0.002927774	-0.078952128	0.07309658	South Asian	0.969662069	0.969662069	Cholesterol esters in very small VLDL [mmol/l]	Cholesteryl esters in very small VLDL	Lipoprotein subclasses	Very small VLDL
XS_VLDL_FC	Medium SEP	-0.039403782	-0.10963816	0.030830596	South Asian	0.537167958	0.555950054	Free cholesterol in very small VLDL [mmol/l]	Free cholesterol in very small VLDL	Lipoprotein subclasses	Very small VLDL
XS_VLDL_FC	Lowest SEP	-0.016944841	-0.092947094	0.059057413	South Asian	0.537167958	0.555950054	Free cholesterol in very small VLDL [mmol/l]	Free cholesterol in very small VLDL	Lipoprotein subclasses	Very small VLDL
XS_VLDL_TG	Medium SEP	-0.006986659	-0.076272475	0.062299157	South Asian	0.001898234	0.00413145	Triglycerides in very small VLDL [mmol/l]	Triglycerides in very small VLDL	Lipoprotein subclasses	Very small VLDL
XS_VLDL_TG	Lowest SEP	0.115051568	0.037245617	0.192857518	South Asian	0.001898234	0.00413145	Triglycerides in very small VLDL [mmol/l]	Triglycerides in very small VLDL	Lipoprotein subclasses	Very small VLDL
IDL_P	Medium SEP	-0.054958919	-0.12507266	0.015154822	South Asian	0.176326919	0.202297551	Concentration of IDL particles [mol/l]	Concentration of IDL particles	Lipoprotein subclasses	IDL
IDL_P	Lowest SEP	-0.066140914	-0.141926474	0.009644645	South Asian	0.176326919	0.202297551	Concentration of IDL particles [mol/l]	Concentration of IDL particles	Lipoprotein subclasses	IDL
IDL_L	Medium SEP	-0.055452331	-0.125537363	0.0146327	South Asian	0.136988932	0.159640645	Total lipids in IDL [mmol/l]	Total lipids in IDL	Lipoprotein subclasses	IDL
IDL_L	Lowest SEP	-0.072889161	-0.148638689	0.002860366	South Asian	0.136988932	0.159640645	Total lipids in IDL [mmol/l]	Total lipids in IDL	Lipoprotein subclasses	IDL
IDL_PL	Medium SEP	-0.058017182	-0.127817631	0.011783267	South Asian	0.074574212	0.095973769	Phospholipids in IDL [mmol/l]	Phospholipids in IDL	Lipoprotein subclasses	IDL
IDL_PL	Lowest SEP	-0.085421195	-0.161135121	-0.00970727	South Asian	0.074574212	0.095973769	Phospholipids in IDL [mmol/l]	Phospholipids in IDL	Lipoprotein subclasses	IDL
IDL_C	Medium SEP	-0.057088716	-0.127162146	0.012984714	South Asian	0.078181856	0.09953452	Total cholesterol in IDL [mmol/l]	Cholesterol in IDL	Lipoprotein subclasses	IDL
IDL_C	Lowest SEP	-0.084719238	-0.160229635	-0.009208841	South Asian	0.078181856	0.09953452	Total cholesterol in IDL [mmol/l]	Cholesterol in IDL	Lipoprotein subclasses	IDL
IDL_CE	Medium SEP	-0.054957118	-0.125132272	0.015218035	South Asian	0.119152169	0.141076168	Cholesterol esters in IDL [mmol/l]	Cholesteryl esters in IDL	Lipoprotein subclasses	IDL
IDL_CE	Lowest SEP	-0.076296411	-0.151741696	-8.51E-04	South Asian	0.119152169	0.141076168	Cholesterol esters in IDL [mmol/l]	Cholesteryl esters in IDL	Lipoprotein subclasses	IDL
IDL_FC	Medium SEP	-0.061680728	-0.131488803	0.008127348	South Asian	0.024777726	0.03860109	Free cholesterol in IDL [mmol/l]	Free cholesterol in IDL	Lipoprotein subclasses	IDL
IDL_FC	Lowest SEP	-0.104067169	-0.179782041	-0.028352298	South Asian	0.024777726	0.03860109	Free cholesterol in IDL [mmol/l]	Free cholesterol in IDL	Lipoprotein subclasses	IDL
IDL_TG	Medium SEP	-0.043374757	-0.113109099	0.026359586	South Asian	0.072596864	0.095082618	Triglycerides in IDL [mmol/l]	Triglycerides in IDL	Lipoprotein subclasses	IDL
IDL_TG	Lowest SEP	0.038486623	-0.038818224	0.115791469	South Asian	0.072596864	0.095082618	Triglycerides in IDL [mmol/l]	Triglycerides in IDL	Lipoprotein subclasses	IDL
L_LDL_P	Medium SEP	-0.061545058	-0.13156613	0.008476015	South Asian	0.096809102	0.11744055	Concentration of large LDL particles [mol/l]	Concentration of large LDL particles	Lipoprotein subclasses	Large LDL
L_LDL_P	Lowest SEP	-0.077860032	-0.153444522	-0.002275542	South Asian	0.096809102	0.11744055	Concentration of large LDL particles [mol/l]	Concentration of large LDL particles	Lipoprotein subclasses	Large LDL
L_LDL_L	Medium SEP	-0.060470971	-0.130463027	0.009521086	South Asian	0.085505144	0.106342532	Total lipids in large LDL [mmol/l]	Total lipids in large LDL	Lipoprotein subclasses	Large LDL
L_LDL_L	Lowest SEP	-0.081378376	-0.156949957	-0.005806795	South Asian	0.085505144	0.106342532	Total lipids in large LDL [mmol/l]	Total lipids in large LDL	Lipoprotein subclasses	Large LDL
L_LDL_PL	Medium SEP	-0.064655578	-0.134606101	0.005294945	South Asian	0.056266609	0.077826711	Phospholipids in large LDL [mmol/l]	Phospholipids in large LDL	Lipoprotein subclasses	Large LDL
L_LDL_PL	Lowest SEP	-0.088247327	-0.16375163	-0.012743024	South Asian	0.056266609	0.077826711	Phospholipids in large LDL [mmol/l]	Phospholipids in large LDL	Lipoprotein subclasses	Large LDL
L_LDL_C	Medium SEP	-0.055820201	-0.125756873	0.014116472	South Asian	0.074396436	0.095973769	Total cholesterol in large LDL [mmol/l]	Cholesterol in large LDL	Lipoprotein subclasses	Large LDL
L_LDL_C	Lowest SEP	-0.086091185	-0.161651548	-0.010530822	South Asian	0.074396436	0.095973769	Total cholesterol in large LDL [mmol/l]	Cholesterol in large LDL	Lipoprotein subclasses	Large LDL
L_LDL_CE	Medium SEP	-0.054716245	-0.124702207	0.015269717	South Asian	0.09827656	0.118251471	Cholesterol esters in large LDL [mmol/l]	Cholesteryl esters in large LDL	Lipoprotein subclasses	Large LDL
L_LDL_CE	Lowest SEP	-0.08071084	-0.156251933	-0.005169746	South Asian	0.09827656	0.118251471	Cholesterol esters in large LDL [mmol/l]	Cholesteryl esters in large LDL	Lipoprotein subclasses	Large LDL
L_LDL_FC	Medium SEP	-0.059078863	-0.128865484	0.010707757	South Asian	0.028107428	0.04288556	Free cholesterol in large LDL [mmol/l]	Free cholesterol in large LDL	Lipoprotein subclasses	Large LDL
L_LDL_FC	Lowest SEP	-0.102439102	-0.178084948	-0.026793257	South Asian	0.028107428	0.04288556	Free cholesterol in large LDL [mmol/l]	Free cholesterol in large LDL	Lipoprotein subclasses	Large LDL
L_LDL_TG	Medium SEP	-0.074070326	-0.143998676	-0.004141976	South Asian	0.065504276	0.088133026	Triglycerides in large LDL [mmol/l]	Triglycerides in large LDL	Lipoprotein subclasses	Large LDL
L_LDL_TG	Lowest SEP	-0.008886573	-0.086055702	0.068282556	South Asian	0.065504276	0.088133026	Triglycerides in large LDL [mmol/l]	Triglycerides in large LDL	Lipoprotein subclasses	Large LDL
M_LDL_P	Medium SEP	-0.064003572	-0.134046297	0.006039154	South Asian	0.093233361	0.1140375	Concentration of medium LDL particles [mol/l]	Concentration of medium LDL particles	Lipoprotein subclasses	Medium LDL
M_LDL_P	Lowest SEP	-0.076946409	-0.152366833	-0.001525985	South Asian	0.093233361	0.1140375	Concentration of medium LDL particles [mol/l]	Concentration of medium LDL particles	Lipoprotein subclasses	Medium LDL
M_LDL_L	Medium SEP	-0.063070549	-0.133108314	0.006967215	South Asian	0.087698492	0.108161474	Total lipids in medium LDL [mmol/l]	Total lipids in medium LDL	Lipoprotein subclasses	Medium LDL
M_LDL_L	Lowest SEP	-0.079115971	-0.15452366	-0.003708283	South Asian	0.087698492	0.108161474	Total lipids in medium LDL [mmol/l]	Total lipids in medium LDL	Lipoprotein subclasses	Medium LDL
M_LDL_PL	Medium SEP	-0.07983558	-0.150091821	-0.009579338	South Asian	0.057844173	0.079267941	Phospholipids in medium LDL [mmol/l]	Phospholipids in medium LDL	Lipoprotein subclasses	Medium LDL
M_LDL_PL	Lowest SEP	-0.073192627	-0.148198875	0.001813621	South Asian	0.057844173	0.079267941	Phospholipids in medium LDL [mmol/l]	Phospholipids in medium LDL	Lipoprotein subclasses	Medium LDL
M_LDL_C	Medium SEP	-0.054285647	-0.124226548	0.015655255	South Asian	0.084412672	0.105873521	Total cholesterol in medium LDL [mmol/l]	Cholesterol in medium LDL	Lipoprotein subclasses	Medium LDL
M_LDL_C	Lowest SEP	-0.083989721	-0.159532667	-0.008446775	South Asian	0.084412672	0.105873521	Total cholesterol in medium LDL [mmol/l]	Cholesterol in medium LDL	Lipoprotein subclasses	Medium LDL
M_LDL_CE	Medium SEP	-0.049335791	-0.119220482	0.0205489	South Asian	0.102944035	0.122868687	Cholesterol esters in medium LDL [mmol/l]	Cholesteryl esters in medium LDL	Lipoprotein subclasses	Medium LDL
M_LDL_CE	Lowest SEP	-0.08135162	-0.157013208	-0.005690033	South Asian	0.102944035	0.122868687	Cholesterol esters in medium LDL [mmol/l]	Cholesteryl esters in medium LDL	Lipoprotein subclasses	Medium LDL
M_LDL_FC	Medium SEP	-0.075011791	-0.145193737	-0.004829845	South Asian	0.031283232	0.047244065	Free cholesterol in medium LDL [mmol/l]	Free cholesterol in medium LDL	Lipoprotein subclasses	Medium LDL
M_LDL_FC	Lowest SEP	-0.094247776	-0.169335766	-0.019159786	South Asian	0.031283232	0.047244065	Free cholesterol in medium LDL [mmol/l]	Free cholesterol in medium LDL	Lipoprotein subclasses	Medium LDL
M_LDL_TG	Medium SEP	-0.090363097	-0.160159418	-0.020566776	South Asian	0.02785373	0.04288556	Triglycerides in medium LDL [mmol/l]	Triglycerides in medium LDL	Lipoprotein subclasses	Medium LDL
M_LDL_TG	Lowest SEP	-0.02551404	-0.102482928	0.051454848	South Asian	0.02785373	0.04288556	Triglycerides in medium LDL [mmol/l]	Triglycerides in medium LDL	Lipoprotein subclasses	Medium LDL
S_LDL_P	Medium SEP	-0.076037826	-0.146200121	-0.005875531	South Asian	0.042496807	0.061662034	Concentration of small LDL particles [mol/l]	Concentration of small LDL particles	Lipoprotein subclasses	Small LDL
S_LDL_P	Lowest SEP	-0.087020484	-0.162317084	-0.011723884	South Asian	0.042496807	0.061662034	Concentration of small LDL particles [mol/l]	Concentration of small LDL particles	Lipoprotein subclasses	Small LDL
S_LDL_L	Medium SEP	-0.075107322	-0.145254374	-0.00496027	South Asian	0.038495448	0.056973262	Total lipids in small LDL [mmol/l]	Total lipids in small LDL	Lipoprotein subclasses	Small LDL
S_LDL_L	Lowest SEP	-0.090021855	-0.165317429	-0.01472628	South Asian	0.038495448	0.056973262	Total lipids in small LDL [mmol/l]	Total lipids in small LDL	Lipoprotein subclasses	Small LDL
S_LDL_PL	Medium SEP	-0.110201447	-0.180662858	-0.039740036	South Asian	0.004618586	0.008439679	Phospholipids in small LDL [mmol/l]	Phospholipids in small LDL	Lipoprotein subclasses	Small LDL
S_LDL_PL	Lowest SEP	-0.100227253	-0.175107012	-0.025347495	South Asian	0.004618586	0.008439679	Phospholipids in small LDL [mmol/l]	Phospholipids in small LDL	Lipoprotein subclasses	Small LDL
S_LDL_C	Medium SEP	-0.061146581	-0.131095793	0.008802632	South Asian	0.044581469	0.06344286	Total cholesterol in small LDL [mmol/l]	Cholesterol in small LDL	Lipoprotein subclasses	Small LDL
S_LDL_C	Lowest SEP	-0.094113966	-0.169642834	-0.018585098	South Asian	0.044581469	0.06344286	Total cholesterol in small LDL [mmol/l]	Cholesterol in small LDL	Lipoprotein subclasses	Small LDL
S_LDL_CE	Medium SEP	-0.053997584	-0.123835882	0.015840715	South Asian	0.059467494	0.080744854	Cholesterol esters in small LDL [mmol/l]	Cholesteryl esters in small LDL	Lipoprotein subclasses	Small LDL
S_LDL_CE	Lowest SEP	-0.090842719	-0.166526688	-0.015158749	South Asian	0.059467494	0.080744854	Cholesterol esters in small LDL [mmol/l]	Cholesteryl esters in small LDL	Lipoprotein subclasses	Small LDL
S_LDL_FC	Medium SEP	-0.090024029	-0.160426787	-0.019621272	South Asian	0.01052856	0.017707124	Free cholesterol in small LDL [mmol/l]	Free cholesterol in small LDL	Lipoprotein subclasses	Small LDL
S_LDL_FC	Lowest SEP	-0.105513283	-0.180540645	-0.030485922	South Asian	0.01052856	0.017707124	Free cholesterol in small LDL [mmol/l]	Free cholesterol in small LDL	Lipoprotein subclasses	Small LDL
S_LDL_TG	Medium SEP	-0.081675534	-0.151371575	-0.011979492	South Asian	0.014364233	0.023621183	Triglycerides in small LDL [mmol/l]	Triglycerides in small LDL	Lipoprotein subclasses	Small LDL
S_LDL_TG	Lowest SEP	0.011262839	-0.065829913	0.088355591	South Asian	0.014364233	0.023621183	Triglycerides in small LDL [mmol/l]	Triglycerides in small LDL	Lipoprotein subclasses	Small LDL
XL_HDL_P	Medium SEP	-0.103894775	-0.17450121	-0.03328834	South Asian	1.95E-06	1.29E-05	Concentration of very large HDL particles [mol/l]	Concentration of very large HDL particles	Lipoprotein subclasses	Very large HDL
XL_HDL_P	Lowest SEP	-0.206795473	-0.285737378	-0.127853569	South Asian	1.95E-06	1.29E-05	Concentration of very large HDL particles [mol/l]	Concentration of very large HDL particles	Lipoprotein subclasses	Very large HDL
XL_HDL_L	Medium SEP	-0.104076977	-0.174686843	-0.033467111	South Asian	1.93E-06	1.29E-05	Total lipids in very large HDL [mmol/l]	Total lipids in very large HDL	Lipoprotein subclasses	Very large HDL
XL_HDL_L	Lowest SEP	-0.20692682	-0.285880403	-0.127973238	South Asian	1.93E-06	1.29E-05	Total lipids in very large HDL [mmol/l]	Total lipids in very large HDL	Lipoprotein subclasses	Very large HDL
XL_HDL_PL	Medium SEP	-0.109286563	-0.179796768	-0.038776359	South Asian	2.07E-07	2.05E-06	Phospholipids in very large HDL [mmol/l]	Phospholipids in very large HDL	Lipoprotein subclasses	Very large HDL
XL_HDL_PL	Lowest SEP	-0.224166834	-0.303223705	-0.145109963	South Asian	2.07E-07	2.05E-06	Phospholipids in very large HDL [mmol/l]	Phospholipids in very large HDL	Lipoprotein subclasses	Very large HDL
XL_HDL_C	Medium SEP	-0.09745387	-0.168090627	-0.026817112	South Asian	1.20E-05	6.14E-05	Total cholesterol in very large HDL [mmol/l]	Cholesterol in very large HDL	Lipoprotein subclasses	Very large HDL
XL_HDL_C	Lowest SEP	-0.191704114	-0.2705731	-0.112835128	South Asian	1.20E-05	6.14E-05	Total cholesterol in very large HDL [mmol/l]	Cholesterol in very large HDL	Lipoprotein subclasses	Very large HDL
XL_HDL_CE	Medium SEP	-0.092255689	-0.162871778	-0.0216396	South Asian	2.10E-05	1.00E-04	Cholesterol esters in very large HDL [mmol/l]	Cholesteryl esters in very large HDL	Lipoprotein subclasses	Very large HDL
XL_HDL_CE	Lowest SEP	-0.186589101	-0.265294743	-0.107883458	South Asian	2.10E-05	1.00E-04	Cholesterol esters in very large HDL [mmol/l]	Cholesteryl esters in very large HDL	Lipoprotein subclasses	Very large HDL
XL_HDL_FC	Medium SEP	-0.108944641	-0.17962659	-0.038262692	South Asian	3.77E-06	2.20E-05	Free cholesterol in very large HDL [mmol/l]	Free cholesterol in very large HDL	Lipoprotein subclasses	Very large HDL
XL_HDL_FC	Lowest SEP	-0.201872645	-0.281121686	-0.122623605	South Asian	3.77E-06	2.20E-05	Free cholesterol in very large HDL [mmol/l]	Free cholesterol in very large HDL	Lipoprotein subclasses	Very large HDL
XL_HDL_TG	Medium SEP	-0.051941246	-0.122154408	0.018271916	South Asian	0.335899977	0.370994004	Triglycerides in very large HDL [mmol/l]	Triglycerides in very large HDL	Lipoprotein subclasses	Very large HDL
XL_HDL_TG	Lowest SEP	-0.041226155	-0.12024953	0.037797219	South Asian	0.335899977	0.370994004	Triglycerides in very large HDL [mmol/l]	Triglycerides in very large HDL	Lipoprotein subclasses	Very large HDL
L_HDL_P	Medium SEP	-0.145889346	-0.216548798	-0.075229894	South Asian	2.63E-08	3.50E-07	Concentration of large HDL particles [mol/l]	Concentration of large HDL particles	Lipoprotein subclasses	Large HDL
L_HDL_P	Lowest SEP	-0.23647724	-0.315908088	-0.157046393	South Asian	2.63E-08	3.50E-07	Concentration of large HDL particles [mol/l]	Concentration of large HDL particles	Lipoprotein subclasses	Large HDL
L_HDL_L	Medium SEP	-0.144938867	-0.215586948	-0.074290786	South Asian	2.50E-08	3.50E-07	Total lipids in large HDL [mmol/l]	Total lipids in large HDL	Lipoprotein subclasses	Large HDL
L_HDL_L	Lowest SEP	-0.237111089	-0.31654658	-0.157675598	South Asian	2.50E-08	3.50E-07	Total lipids in large HDL [mmol/l]	Total lipids in large HDL	Lipoprotein subclasses	Large HDL
L_HDL_PL	Medium SEP	-0.158719276	-0.229229732	-0.088208819	South Asian	5.82E-09	1.44E-07	Phospholipids in large HDL [mmol/l]	Phospholipids in large HDL	Lipoprotein subclasses	Large HDL
L_HDL_PL	Lowest SEP	-0.243786225	-0.323072771	-0.164499679	South Asian	5.82E-09	1.44E-07	Phospholipids in large HDL [mmol/l]	Phospholipids in large HDL	Lipoprotein subclasses	Large HDL
L_HDL_C	Medium SEP	-0.133488559	-0.204170737	-0.062806381	South Asian	4.83E-08	5.50E-07	Total cholesterol in large HDL [mmol/l]	Cholesterol in large HDL	Lipoprotein subclasses	Large HDL
L_HDL_C	Lowest SEP	-0.23456546	-0.314066034	-0.155064885	South Asian	4.83E-08	5.50E-07	Total cholesterol in large HDL [mmol/l]	Cholesterol in large HDL	Lipoprotein subclasses	Large HDL
L_HDL_CE	Medium SEP	-0.132532701	-0.203244566	-0.061820835	South Asian	5.78E-08	6.11E-07	Cholesterol esters in large HDL [mmol/l]	Cholesteryl esters in large HDL	Lipoprotein subclasses	Large HDL
L_HDL_CE	Lowest SEP	-0.233376789	-0.312882272	-0.153871307	South Asian	5.78E-08	6.11E-07	Cholesterol esters in large HDL [mmol/l]	Cholesteryl esters in large HDL	Lipoprotein subclasses	Large HDL
L_HDL_FC	Medium SEP	-0.13637738	-0.206959118	-0.065795641	South Asian	2.84E-08	3.50E-07	Free cholesterol in large HDL [mmol/l]	Free cholesterol in large HDL	Lipoprotein subclasses	Large HDL
L_HDL_FC	Lowest SEP	-0.237984938	-0.317469261	-0.158500616	South Asian	2.84E-08	3.50E-07	Free cholesterol in large HDL [mmol/l]	Free cholesterol in large HDL	Lipoprotein subclasses	Large HDL
L_HDL_TG	Medium SEP	-0.091095857	-0.161875364	-0.020316351	South Asian	0.00894973	0.015224828	Triglycerides in large HDL [mmol/l]	Triglycerides in large HDL	Lipoprotein subclasses	Large HDL
L_HDL_TG	Lowest SEP	-0.115823832	-0.195374429	-0.036273235	South Asian	0.00894973	0.015224828	Triglycerides in large HDL [mmol/l]	Triglycerides in large HDL	Lipoprotein subclasses	Large HDL
M_HDL_P	Medium SEP	-0.206705628	-0.276675644	-0.136735612	South Asian	2.41E-08	3.50E-07	Concentration of medium HDL particles [mol/l]	Concentration of medium HDL particles	Lipoprotein subclasses	Medium HDL
M_HDL_P	Lowest SEP	-0.167572782	-0.246021179	-0.089124384	South Asian	2.41E-08	3.50E-07	Concentration of medium HDL particles [mol/l]	Concentration of medium HDL particles	Lipoprotein subclasses	Medium HDL
M_HDL_L	Medium SEP	-0.204858756	-0.274824267	-0.134893246	South Asian	2.76E-08	3.50E-07	Total lipids in medium HDL [mmol/l]	Total lipids in medium HDL	Lipoprotein subclasses	Medium HDL
M_HDL_L	Lowest SEP	-0.170490735	-0.248934106	-0.092047364	South Asian	2.76E-08	3.50E-07	Total lipids in medium HDL [mmol/l]	Total lipids in medium HDL	Lipoprotein subclasses	Medium HDL
M_HDL_PL	Medium SEP	-0.21750894	-0.287494425	-0.147523455	South Asian	4.17E-09	1.44E-07	Phospholipids in medium HDL [mmol/l]	Phospholipids in medium HDL	Lipoprotein subclasses	Medium HDL
M_HDL_PL	Lowest SEP	-0.174079318	-0.252676859	-0.095481777	South Asian	4.17E-09	1.44E-07	Phospholipids in medium HDL [mmol/l]	Phospholipids in medium HDL	Lipoprotein subclasses	Medium HDL
M_HDL_C	Medium SEP	-0.183906628	-0.253813071	-0.114000186	South Asian	2.77E-07	2.56E-06	Total cholesterol in medium HDL [mmol/l]	Cholesterol in medium HDL	Lipoprotein subclasses	Medium HDL
M_HDL_C	Lowest SEP	-0.17487476	-0.253188205	-0.096561316	South Asian	2.77E-07	2.56E-06	Total cholesterol in medium HDL [mmol/l]	Cholesterol in medium HDL	Lipoprotein subclasses	Medium HDL
M_HDL_CE	Medium SEP	-0.177429722	-0.247311877	-0.107547568	South Asian	6.69E-07	5.50E-06	Cholesterol esters in medium HDL [mmol/l]	Cholesteryl esters in medium HDL	Lipoprotein subclasses	Medium HDL
M_HDL_CE	Lowest SEP	-0.171308076	-0.249572126	-0.093044027	South Asian	6.69E-07	5.50E-06	Cholesterol esters in medium HDL [mmol/l]	Cholesteryl esters in medium HDL	Lipoprotein subclasses	Medium HDL
M_HDL_FC	Medium SEP	-0.204641541	-0.27463257	-0.134650512	South Asian	1.48E-08	3.13E-07	Free cholesterol in medium HDL [mmol/l]	Free cholesterol in medium HDL	Lipoprotein subclasses	Medium HDL
M_HDL_FC	Lowest SEP	-0.184591693	-0.263076979	-0.106106407	South Asian	1.48E-08	3.13E-07	Free cholesterol in medium HDL [mmol/l]	Free cholesterol in medium HDL	Lipoprotein subclasses	Medium HDL
M_HDL_TG	Medium SEP	-0.091802165	-0.161034685	-0.022569646	South Asian	4.57E-05	2.05E-04	Triglycerides in medium HDL [mmol/l]	Triglycerides in medium HDL	Lipoprotein subclasses	Medium HDL
M_HDL_TG	Lowest SEP	0.070513975	-0.007645769	0.14867372	South Asian	4.57E-05	2.05E-04	Triglycerides in medium HDL [mmol/l]	Triglycerides in medium HDL	Lipoprotein subclasses	Medium HDL
S_HDL_P	Medium SEP	-0.18266955	-0.252653298	-0.112685803	South Asian	7.56E-07	5.88E-06	Concentration of small HDL particles [mol/l]	Concentration of small HDL particles	Lipoprotein subclasses	Small HDL
S_HDL_P	Lowest SEP	-0.055491445	-0.132097471	0.021114581	South Asian	7.56E-07	5.88E-06	Concentration of small HDL particles [mol/l]	Concentration of small HDL particles	Lipoprotein subclasses	Small HDL
S_HDL_L	Medium SEP	-0.184388157	-0.254370777	-0.114405537	South Asian	7.95E-07	5.88E-06	Total lipids in small HDL [mmol/l]	Total lipids in small HDL	Lipoprotein subclasses	Small HDL
S_HDL_L	Lowest SEP	-0.063921008	-0.140535617	0.012693602	South Asian	7.95E-07	5.88E-06	Total lipids in small HDL [mmol/l]	Total lipids in small HDL	Lipoprotein subclasses	Small HDL
S_HDL_PL	Medium SEP	-0.150725556	-0.220234346	-0.081216766	South Asian	2.80E-05	1.29E-04	Phospholipids in small HDL [mmol/l]	Phospholipids in small HDL	Lipoprotein subclasses	Small HDL
S_HDL_PL	Lowest SEP	-0.028140817	-0.105350632	0.049068997	South Asian	2.80E-05	1.29E-04	Phospholipids in small HDL [mmol/l]	Phospholipids in small HDL	Lipoprotein subclasses	Small HDL
S_HDL_C	Medium SEP	-0.167419259	-0.237292716	-0.097545801	South Asian	9.67E-06	5.30E-05	Total cholesterol in small HDL [mmol/l]	Cholesterol in small HDL	Lipoprotein subclasses	Small HDL
S_HDL_C	Lowest SEP	-0.129214322	-0.205466897	-0.052961747	South Asian	9.67E-06	5.30E-05	Total cholesterol in small HDL [mmol/l]	Cholesterol in small HDL	Lipoprotein subclasses	Small HDL
S_HDL_CE	Medium SEP	-0.138654663	-0.208205387	-0.069103938	South Asian	1.44E-04	5.46E-04	Cholesterol esters in small HDL [mmol/l]	Cholesteryl esters in small HDL	Lipoprotein subclasses	Small HDL
S_HDL_CE	Lowest SEP	-0.13053342	-0.207014962	-0.054051877	South Asian	1.44E-04	5.46E-04	Cholesterol esters in small HDL [mmol/l]	Cholesteryl esters in small HDL	Lipoprotein subclasses	Small HDL
S_HDL_FC	Medium SEP	-0.170035818	-0.239508828	-0.100562809	South Asian	3.86E-06	2.20E-05	Free cholesterol in small HDL [mmol/l]	Free cholesterol in small HDL	Lipoprotein subclasses	Small HDL
S_HDL_FC	Lowest SEP	-0.049298051	-0.126442793	0.027846691	South Asian	3.86E-06	2.20E-05	Free cholesterol in small HDL [mmol/l]	Free cholesterol in small HDL	Lipoprotein subclasses	Small HDL
S_HDL_TG	Medium SEP	-0.026207595	-0.095032589	0.042617399	South Asian	1.34E-05	6.62E-05	Triglycerides in small HDL [mmol/l]	Triglycerides in small HDL	Lipoprotein subclasses	Small HDL
S_HDL_TG	Lowest SEP	0.144998092	0.066144713	0.22385147	South Asian	1.34E-05	6.62E-05	Triglycerides in small HDL [mmol/l]	Triglycerides in small HDL	Lipoprotein subclasses	Small HDL
VLDL_D	Medium SEP	0.011230049	-0.057509162	0.07996926	South Asian	7.37E-05	2.95E-04	Mean diameter for VLDL particles [nm]	Average diameter for VLDL particles	Lipoprotein particle sizes	NA
VLDL_D	Lowest SEP	0.158584852	0.07905137	0.238118335	South Asian	7.37E-05	2.95E-04	Mean diameter for VLDL particles [nm]	Average diameter for VLDL particles	Lipoprotein particle sizes	NA
LDL_D	Medium SEP	0.113718456	0.044102755	0.183334157	South Asian	0.002697702	0.005323465	Mean diameter for LDL particles [nm]	Average diameter for LDL particles	Lipoprotein particle sizes	NA
LDL_D	Lowest SEP	0.106074122	0.029398934	0.18274931	South Asian	0.002697702	0.005323465	Mean diameter for LDL particles [nm]	Average diameter for LDL particles	Lipoprotein particle sizes	NA
HDL_D	Medium SEP	-0.044856143	-0.11487182	0.025159533	South Asian	2.18E-06	1.34E-05	Mean diameter for HDL particles [nm]	Average diameter for HDL particles	Lipoprotein particle sizes	NA
HDL_D	Lowest SEP	-0.195069415	-0.273565185	-0.116573645	South Asian	2.18E-06	1.34E-05	Mean diameter for HDL particles [nm]	Average diameter for HDL particles	Lipoprotein particle sizes	NA
Serum_C	Medium SEP	-0.099498903	-0.169819558	-0.029178249	South Asian	0.002470039	0.004996478	Serum total cholesterol [mmol/l]	Total cholesterol	Cholesterol	NA
Serum_C	Lowest SEP	-0.125216268	-0.201003997	-0.04942854	South Asian	0.002470039	0.004996478	Serum total cholesterol [mmol/l]	Total cholesterol	Cholesterol	NA
VLDL_C	Medium SEP	-0.014305598	-0.084374968	0.055763772	South Asian	0.041156498	0.060308532	Total cholesterol in VLDL [mmol/l]	VLDL cholesterol	Cholesterol	NA
VLDL_C	Lowest SEP	0.074124724	-0.002793276	0.151042724	South Asian	0.041156498	0.060308532	Total cholesterol in VLDL [mmol/l]	VLDL cholesterol	Cholesterol	NA
Remnant_C	Medium SEP	-0.035843281	-0.106248527	0.034561966	South Asian	0.484037395	0.50806762	Remnant cholesterol (non-HDL, non-LDL -cholesterol) [mmol/l]	Remnant cholesterol (non-HDL, non-LDL -cholesterol)	Cholesterol	NA
Remnant_C	Lowest SEP	0.00113631	-0.074844033	0.077116653	South Asian	0.484037395	0.50806762	Remnant cholesterol (non-HDL, non-LDL -cholesterol) [mmol/l]	Remnant cholesterol (non-HDL, non-LDL -cholesterol)	Cholesterol	NA
LDL_C	Medium SEP	-0.054524446	-0.124481682	0.015432791	South Asian	0.072198583	0.095082618	Total cholesterol in LDL [mmol/l]	LDL cholesterol	Cholesterol	NA
LDL_C	Lowest SEP	-0.087153631	-0.162809121	-0.011498142	South Asian	0.072198583	0.095082618	Total cholesterol in LDL [mmol/l]	LDL cholesterol	Cholesterol	NA
HDL_C	Medium SEP	-0.174298321	-0.244672625	-0.103924017	South Asian	1.88E-09	9.30E-08	Total cholesterol in HDL [mmol/l]	HDL cholesterol	Cholesterol	NA
HDL_C	Lowest SEP	-0.245580468	-0.324739213	-0.166421724	South Asian	1.88E-09	9.30E-08	Total cholesterol in HDL [mmol/l]	HDL cholesterol	Cholesterol	NA
HDL2_C	Medium SEP	-0.170829167	-0.241160343	-0.100497991	South Asian	1.72E-09	9.30E-08	Total cholesterol in HDL2 [mmol/l]	Total cholesterol in HDL2	Lipoprotein subclasses	NA
HDL2_C	Lowest SEP	-0.247929835	-0.327088255	-0.168771415	South Asian	1.72E-09	9.30E-08	Total cholesterol in HDL2 [mmol/l]	Total cholesterol in HDL2	Lipoprotein subclasses	NA
HDL3_C	Medium SEP	-0.16433933	-0.235006762	-0.093671899	South Asian	2.01E-06	1.29E-05	Total cholesterol in HDL3 [mmol/l]	Total cholesterol in HDL3	Lipoprotein subclasses	NA
HDL3_C	Lowest SEP	-0.177192678	-0.255144283	-0.099241074	South Asian	2.01E-06	1.29E-05	Total cholesterol in HDL3 [mmol/l]	Total cholesterol in HDL3	Lipoprotein subclasses	NA
EstC	Medium SEP	-0.101917981	-0.171745224	-0.032090739	South Asian	0.002498239	0.004996478	Esterified cholesterol [mmol/l]	Total esterified cholesterol	Cholesteryl esters	NA
EstC	Lowest SEP	-0.122485239	-0.198567709	-0.046402769	South Asian	0.002498239	0.004996478	Esterified cholesterol [mmol/l]	Total esterified cholesterol	Cholesteryl esters	NA
FreeC	Medium SEP	-0.086964901	-0.156889661	-0.017040141	South Asian	0.016736368	0.026923723	Free cholesterol [mmol/l]	Total free cholesterol	Free cholesterol	NA
FreeC	Lowest SEP	-0.099447227	-0.175739595	-0.02315486	South Asian	0.016736368	0.026923723	Free cholesterol [mmol/l]	Total free cholesterol	Free cholesterol	NA
Serum_TG	Medium SEP	-0.020029106	-0.088838273	0.048780061	South Asian	8.40E-04	0.002005589	Serum total triglycerides [mmol/l]	Total triglycerides	Triglycerides	NA
Serum_TG	Lowest SEP	0.115269892	0.037284714	0.19325507	South Asian	8.40E-04	0.002005589	Serum total triglycerides [mmol/l]	Total triglycerides	Triglycerides	NA
VLDL_TG	Medium SEP	-0.002200231	-0.070714583	0.066314121	South Asian	1.50E-04	5.56E-04	Triglycerides in VLDL [mmol/l]	Triglycerides in VLDL	Triglycerides	NA
VLDL_TG	Lowest SEP	0.142988362	0.064837917	0.221138807	South Asian	1.50E-04	5.56E-04	Triglycerides in VLDL [mmol/l]	Triglycerides in VLDL	Triglycerides	NA
LDL_TG	Medium SEP	-0.076570045	-0.146479187	-0.006660904	South Asian	0.055621135	0.077659697	Triglycerides in LDL [mmol/l]	Triglycerides in LDL	Triglycerides	NA
LDL_TG	Lowest SEP	-0.009960566	-0.087309148	0.067388016	South Asian	0.055621135	0.077659697	Triglycerides in LDL [mmol/l]	Triglycerides in LDL	Triglycerides	NA
HDL_TG	Medium SEP	-0.073866355	-0.143273037	-0.004459674	South Asian	0.020562148	0.032722559	Triglycerides in HDL [mmol/l]	Triglycerides in HDL	Triglycerides	NA
HDL_TG	Lowest SEP	0.019018359	-0.05979521	0.097831928	South Asian	0.020562148	0.032722559	Triglycerides in HDL [mmol/l]	Triglycerides in HDL	Triglycerides	NA
TotPG	Medium SEP	-0.147326716	-0.217329396	-0.077324036	South Asian	1.85E-04	6.70E-04	Total phosphoglycerides [mmol/l]	Phosphoglycerides	Other lipids	NA
TotPG	Lowest SEP	-0.10329176	-0.18127258	-0.025310939	South Asian	1.85E-04	6.70E-04	Total phosphoglycerides [mmol/l]	Phosphoglycerides	Other lipids	NA
PC	Medium SEP	-0.118178026	-0.187996607	-0.048359445	South Asian	0.003751009	0.007027207	Phosphatidylcholine and other cholines [mmol/l]	Phosphatidylcholines	Other lipids	NA
PC	Lowest SEP	-0.084273995	-0.1620913	-0.006456691	South Asian	0.003751009	0.007027207	Phosphatidylcholine and other cholines [mmol/l]	Phosphatidylcholines	Other lipids	NA
SM	Medium SEP	-0.104545476	-0.174339555	-0.034751397	South Asian	6.59E-04	0.001599996	Sphingomyelins [mmol/l]	Sphingomyelins	Other lipids	NA
SM	Lowest SEP	-0.142291764	-0.219109764	-0.065473764	South Asian	6.59E-04	0.001599996	Sphingomyelins [mmol/l]	Sphingomyelins	Other lipids	NA
TotCho	Medium SEP	-0.136929963	-0.206968182	-0.066891745	South Asian	4.98E-04	0.001327047	Total cholines [mmol/l]	Total cholines	Other lipids	NA
TotCho	Lowest SEP	-0.106490063	-0.184312579	-0.028667547	South Asian	4.98E-04	0.001327047	Total cholines [mmol/l]	Total cholines	Other lipids	NA
ApoA1	Medium SEP	-0.183286829	-0.253968876	-0.112604781	South Asian	5.74E-09	1.44E-07	Apolipoprotein A-I [g/l]	Apolipoprotein A1	Apolipoproteins	NA
ApoA1	Lowest SEP	-0.228521712	-0.306959117	-0.150084307	South Asian	5.74E-09	1.44E-07	Apolipoprotein A-I [g/l]	Apolipoprotein A1	Apolipoproteins	NA
ApoB	Medium SEP	-0.038636445	-0.109078595	0.031805705	South Asian	0.421185122	0.445252843	Apolipoprotein B [g/l]	Apolipoprotein B	Apolipoproteins	NA
ApoB	Lowest SEP	0.002229412	-0.073675189	0.078134012	South Asian	0.421185122	0.445252843	Apolipoprotein B [g/l]	Apolipoprotein B	Apolipoproteins	NA
TotFA	Medium SEP	-0.088891743	-0.158807948	-0.018975537	South Asian	0.013128522	0.021831699	Total fatty acids [mmol/l]	Total fatty acids	Fatty acids	NA
TotFA	Lowest SEP	-3.73E-05	-0.077996836	0.077922326	South Asian	0.013128522	0.021831699	Total fatty acids [mmol/l]	Total fatty acids	Fatty acids	NA
UnSat	Medium SEP	-0.010191126	-0.079252878	0.058870626	South Asian	0.053759603	0.07577544	Estimated degree of unsaturation [NA]	Degree of unsaturation	Fatty acids	NA
UnSat	Lowest SEP	-0.088361521	-0.166058522	-0.01066452	South Asian	0.053759603	0.07577544	Estimated degree of unsaturation [NA]	Degree of unsaturation	Fatty acids	NA
DHA	Medium SEP	-0.134676951	-0.204525442	-0.064828461	South Asian	3.94E-04	0.001121597	22:6, docosahexaenoic acid [mmol/l]	Docosahexaenoic acid	Fatty acids	NA
DHA	Lowest SEP	-0.0400148	-0.119640523	0.039610922	South Asian	3.94E-04	0.001121597	22:6, docosahexaenoic acid [mmol/l]	Docosahexaenoic acid	Fatty acids	NA
LA	Medium SEP	-0.011139116	-0.081070112	0.058791881	South Asian	0.798689765	0.820875591	18:2, linoleic acid [mmol/l]	Linoleic acid	Fatty acids	NA
LA	Lowest SEP	0.013519048	-0.062738151	0.089776248	South Asian	0.798689765	0.820875591	18:2, linoleic acid [mmol/l]	Linoleic acid	Fatty acids	NA
FAw3	Medium SEP	-0.142271479	-0.212365709	-0.07217725	South Asian	2.99E-04	9.21E-04	Omega-3 fatty acids [mmol/l]	Omega-3 fatty acids	Fatty acids	NA
FAw3	Lowest SEP	-0.06311873	-0.142655043	0.016417584	South Asian	2.99E-04	9.21E-04	Omega-3 fatty acids [mmol/l]	Omega-3 fatty acids	Fatty acids	NA
FAw6	Medium SEP	-0.049415565	-0.119416521	0.02058539	South Asian	0.35289276	0.381227215	Omega-6 fatty acids [mmol/l]	Omega-6 fatty acids	Fatty acids	NA
FAw6	Lowest SEP	-0.014514822	-0.091268299	0.062238655	South Asian	0.35289276	0.381227215	Omega-6 fatty acids [mmol/l]	Omega-6 fatty acids	Fatty acids	NA
PUFA	Medium SEP	-0.060687019	-0.130729212	0.009355173	South Asian	0.214658612	0.242515073	Polyunsaturated fatty acids [mmol/l]	Polyunsaturated fatty acids	Fatty acids	NA
PUFA	Lowest SEP	-0.020095816	-0.097033173	0.056841541	South Asian	0.214658612	0.242515073	Polyunsaturated fatty acids [mmol/l]	Polyunsaturated fatty acids	Fatty acids	NA
MUFA	Medium SEP	-0.09510397	-0.164673575	-0.025534365	South Asian	0.00182938	0.004041019	Monounsaturated fatty acids; 16:1, 18:1 [mmol/l]	Monounsaturated fatty acids	Fatty acids	NA
MUFA	Lowest SEP	0.021950629	-0.056701184	0.100602442	South Asian	0.00182938	0.004041019	Monounsaturated fatty acids; 16:1, 18:1 [mmol/l]	Monounsaturated fatty acids	Fatty acids	NA
SFA	Medium SEP	-0.095131148	-0.165162326	-0.02509997	South Asian	0.00759894	0.013231095	Saturated fatty acids [mmol/l]	Saturated fatty acids	Fatty acids	NA
SFA	Lowest SEP	-0.001410401	-0.07934255	0.076521749	South Asian	0.00759894	0.013231095	Saturated fatty acids [mmol/l]	Saturated fatty acids	Fatty acids	NA
Glc	Medium SEP	6.55E-04	-0.067303538	0.068613419	South Asian	0.034345241	0.051344401	Glucose [mmol/l]	Glucose	Glycolysis related metabolites	NA
Glc	Lowest SEP	0.091630185	0.013087611	0.17017276	South Asian	0.034345241	0.051344401	Glucose [mmol/l]	Glucose	Glycolysis related metabolites	NA
Lac	Medium SEP	0.006544827	-0.064478449	0.077568102	South Asian	0.959962079	0.966492433	Lactate [mmol/l]	Lactate	Glycolysis related metabolites	NA
Lac	Lowest SEP	0.01061155	-0.062894267	0.084117366	South Asian	0.959962079	0.966492433	Lactate [mmol/l]	Lactate	Glycolysis related metabolites	NA
Pyr	Medium SEP	-0.051153267	-0.120963344	0.01865681	South Asian	0.043926295	0.063117394	Pyruvate [mmol/l]	Pyruvate	Glycolysis related metabolites	NA
Pyr	Lowest SEP	0.040417558	-0.025836278	0.106671393	South Asian	0.043926295	0.063117394	Pyruvate [mmol/l]	Pyruvate	Glycolysis related metabolites	NA
Cit	Medium SEP	0.184067248	0.115968477	0.252166019	South Asian	4.12E-10	6.09E-08	Citrate [mmol/l]	Citrate	Glycolysis related metabolites	NA
Cit	Lowest SEP	0.244240251	0.164638778	0.323841724	South Asian	4.12E-10	6.09E-08	Citrate [mmol/l]	Citrate	Glycolysis related metabolites	NA
Glol	Medium SEP	-0.087206319	-0.15641446	-0.017998178	South Asian	1.15E-05	6.05E-05	Glycerol [mmol/l]	Glycerol	Glycolysis related metabolites	NA
Glol	Lowest SEP	0.089742724	0.011386837	0.168098612	South Asian	1.15E-05	6.05E-05	Glycerol [mmol/l]	Glycerol	Glycolysis related metabolites	NA
Ala	Medium SEP	-0.047620462	-0.117851723	0.0226108	South Asian	0.281282939	0.313006579	Alanine [mmol/l]	Alanine	Amino acids	NA
Ala	Lowest SEP	0.002637696	-0.073382112	0.078657503	South Asian	0.281282939	0.313006579	Alanine [mmol/l]	Alanine	Amino acids	NA
Gln	Medium SEP	0.193730334	0.124029232	0.263431435	South Asian	3.27E-07	2.85E-06	Glutamine [mmol/l]	Glutamine	Amino acids	NA
Gln	Lowest SEP	0.1301319	0.052746459	0.20751734	South Asian	3.27E-07	2.85E-06	Glutamine [mmol/l]	Glutamine	Amino acids	NA
Gly	Medium SEP	0.092031456	0.022715898	0.161347013	South Asian	0.005042142	0.008883775	Glycine [mmol/l]	Glycine	Amino acids	NA
Gly	Lowest SEP	0.121691909	0.042692871	0.200690947	South Asian	0.005042142	0.008883775	Glycine [mmol/l]	Glycine	Amino acids	NA
His	Medium SEP	-0.031814906	-0.102213277	0.038583464	South Asian	0.352647134	0.381227215	Histidine [mmol/l]	Histidine	Amino acids	NA
His	Lowest SEP	-0.056563668	-0.133802213	0.020674878	South Asian	0.352647134	0.381227215	Histidine [mmol/l]	Histidine	Amino acids	NA
Ile	Medium SEP	-0.053945483	-0.122612916	0.014721951	South Asian	5.37E-05	2.27E-04	Isoleucine [mmol/l]	Isoleucine	Amino acids	Branched-chain amino acids
Ile	Lowest SEP	0.113844179	0.033760862	0.193927496	South Asian	5.37E-05	2.27E-04	Isoleucine [mmol/l]	Isoleucine	Amino acids	Branched-chain amino acids
Leu	Medium SEP	-0.052880052	-0.122291199	0.016531096	South Asian	0.008875987	0.015224828	Leucine [mmol/l]	Leucine	Amino acids	Branched-chain amino acids
Leu	Lowest SEP	0.061653493	-0.015832342	0.139139328	South Asian	0.008875987	0.015224828	Leucine [mmol/l]	Leucine	Amino acids	Branched-chain amino acids
Val	Medium SEP	-0.072710975	-0.142850356	-0.002571595	South Asian	0.125680561	0.147624787	Valine [mmol/l]	Valine	Amino acids	Branched-chain amino acids
Val	Lowest SEP	-0.046163909	-0.122717942	0.030390124	South Asian	0.125680561	0.147624787	Valine [mmol/l]	Valine	Amino acids	Branched-chain amino acids
Phe	Medium SEP	-0.040835278	-0.11050633	0.028835775	South Asian	0.229949667	0.257822354	Phenylalanine [mmol/l]	Phenylalanine	Amino acids	Aromatic amino acids
Phe	Lowest SEP	0.019949212	-0.057943963	0.097842386	South Asian	0.229949667	0.257822354	Phenylalanine [mmol/l]	Phenylalanine	Amino acids	Aromatic amino acids
Tyr	Medium SEP	0.013677411	-0.056855661	0.084210482	South Asian	0.894149384	0.906398006	Tyrosine [mmol/l]	Tyrosine	Amino acids	Aromatic amino acids
Tyr	Lowest SEP	-0.001581433	-0.078671003	0.075508137	South Asian	0.894149384	0.906398006	Tyrosine [mmol/l]	Tyrosine	Amino acids	Aromatic amino acids
Ace	Medium SEP	-0.057860543	-0.129685257	0.013964172	South Asian	0.140605619	0.162575246	Acetate [mmol/l]	Acetate	Ketone bodies	NA
Ace	Lowest SEP	-0.075328141	-0.153979291	0.003323009	South Asian	0.140605619	0.162575246	Acetate [mmol/l]	Acetate	Ketone bodies	NA
bOHBut	Medium SEP	0.087044041	0.020024058	0.154064024	South Asian	0.001068546	0.002510236	3-hydroxybutyrate [mmol/l]	3-hydroxybutyrate	Ketone bodies	NA
bOHBut	Lowest SEP	0.135336558	0.06032776	0.210345356	South Asian	0.001068546	0.002510236	3-hydroxybutyrate [mmol/l]	3-hydroxybutyrate	Ketone bodies	NA
Crea	Medium SEP	-0.110844496	-0.178172565	-0.043516426	South Asian	0.004619014	0.008439679	Creatinine [mmol/l]	Creatinine	Fluid balance	NA
Crea	Lowest SEP	-0.08366857	-0.16291538	-0.004421761	South Asian	0.004619014	0.008439679	Creatinine [mmol/l]	Creatinine	Fluid balance	NA
Alb	Medium SEP	-0.006870981	-0.079179355	0.065437394	South Asian	0.205347393	0.233780109	Albumin [signal area]	Albumin	Fluid balance	NA
Alb	Lowest SEP	-0.060606342	-0.136147797	0.014935112	South Asian	0.205347393	0.233780109	Albumin [signal area]	Albumin	Fluid balance	NA
Gp	Medium SEP	0.030982145	-0.039186177	0.101150467	South Asian	4.94E-05	2.15E-04	Glycoprotein acetyls, mainly a1-acid glycoprotein [mmol/l]	Glycoprotein acetyls	Inflammation	NA
Gp	Lowest SEP	0.163637359	0.086678701	0.240596016	South Asian	4.94E-05	2.15E-04	Glycoprotein acetyls, mainly a1-acid glycoprotein [mmol/l]	Glycoprotein acetyls	Inflammation	NA
XXL_VLDL_P	High Medium SEP	0.010012117	-0.072755052	0.092779287	White European	3.42E-06	7.78E-06	Concentration of chylomicrons and extremely large VLDL particles [mol/l]	Concentration of chylomicrons and extremely large VLDL particles	Lipoprotein subclasses	Chylomicrons and extremely large VLDL
XXL_VLDL_P	Medium SEP	0.0795907	-0.020748463	0.179929863	White European	3.42E-06	7.78E-06	Concentration of chylomicrons and extremely large VLDL particles [mol/l]	Concentration of chylomicrons and extremely large VLDL particles	Lipoprotein subclasses	Chylomicrons and extremely large VLDL
XXL_VLDL_P	Low Medium SEP	0.123112134	0.019297438	0.22692683	White European	3.42E-06	7.78E-06	Concentration of chylomicrons and extremely large VLDL particles [mol/l]	Concentration of chylomicrons and extremely large VLDL particles	Lipoprotein subclasses	Chylomicrons and extremely large VLDL
XXL_VLDL_P	Lowest SEP	0.285479411	0.168440918	0.402517903	White European	3.42E-06	7.78E-06	Concentration of chylomicrons and extremely large VLDL particles [mol/l]	Concentration of chylomicrons and extremely large VLDL particles	Lipoprotein subclasses	Chylomicrons and extremely large VLDL
XXL_VLDL_L	High Medium SEP	0.009220332	-0.073640432	0.092081097	White European	4.19E-06	9.40E-06	Total lipids in chylomicrons and extremely large VLDL [mmol/l]	Total lipids in chylomicrons and extremely large VLDL	Lipoprotein subclasses	Chylomicrons and extremely large VLDL
XXL_VLDL_L	Medium SEP	0.078345369	-0.022102531	0.178793269	White European	4.19E-06	9.40E-06	Total lipids in chylomicrons and extremely large VLDL [mmol/l]	Total lipids in chylomicrons and extremely large VLDL	Lipoprotein subclasses	Chylomicrons and extremely large VLDL
XXL_VLDL_L	Low Medium SEP	0.121053181	0.017191538	0.224914824	White European	4.19E-06	9.40E-06	Total lipids in chylomicrons and extremely large VLDL [mmol/l]	Total lipids in chylomicrons and extremely large VLDL	Lipoprotein subclasses	Chylomicrons and extremely large VLDL
XXL_VLDL_L	Lowest SEP	0.282994428	0.166032167	0.399956689	White European	4.19E-06	9.40E-06	Total lipids in chylomicrons and extremely large VLDL [mmol/l]	Total lipids in chylomicrons and extremely large VLDL	Lipoprotein subclasses	Chylomicrons and extremely large VLDL
XXL_VLDL_PL	High Medium SEP	0.002887091	-0.080428603	0.086202786	White European	9.86E-06	2.06E-05	Phospholipids in chylomicrons and extremely large VLDL [mmol/l]	Phospholipids in chylomicrons and extremely large VLDL	Lipoprotein subclasses	Chylomicrons and extremely large VLDL
XXL_VLDL_PL	Medium SEP	0.081323237	-0.0196414	0.182287874	White European	9.86E-06	2.06E-05	Phospholipids in chylomicrons and extremely large VLDL [mmol/l]	Phospholipids in chylomicrons and extremely large VLDL	Lipoprotein subclasses	Chylomicrons and extremely large VLDL
XXL_VLDL_PL	Low Medium SEP	0.108072761	0.004202501	0.211943022	White European	9.86E-06	2.06E-05	Phospholipids in chylomicrons and extremely large VLDL [mmol/l]	Phospholipids in chylomicrons and extremely large VLDL	Lipoprotein subclasses	Chylomicrons and extremely large VLDL
XXL_VLDL_PL	Lowest SEP	0.270911522	0.153687938	0.388135107	White European	9.86E-06	2.06E-05	Phospholipids in chylomicrons and extremely large VLDL [mmol/l]	Phospholipids in chylomicrons and extremely large VLDL	Lipoprotein subclasses	Chylomicrons and extremely large VLDL
XXL_VLDL_C	High Medium SEP	-0.00322304	-0.087425959	0.080979879	White European	9.85E-05	1.87E-04	Total cholesterol in chylomicrons and extremely large VLDL [mmol/l]	Cholesterol in chylomicrons and extremely large VLDL	Lipoprotein subclasses	Chylomicrons and extremely large VLDL
XXL_VLDL_C	Medium SEP	0.048302203	-0.05394318	0.150547585	White European	9.85E-05	1.87E-04	Total cholesterol in chylomicrons and extremely large VLDL [mmol/l]	Cholesterol in chylomicrons and extremely large VLDL	Lipoprotein subclasses	Chylomicrons and extremely large VLDL
XXL_VLDL_C	Low Medium SEP	0.088365838	-0.016496184	0.193227861	White European	9.85E-05	1.87E-04	Total cholesterol in chylomicrons and extremely large VLDL [mmol/l]	Cholesterol in chylomicrons and extremely large VLDL	Lipoprotein subclasses	Chylomicrons and extremely large VLDL
XXL_VLDL_C	Lowest SEP	0.240772225	0.125586279	0.355958172	White European	9.85E-05	1.87E-04	Total cholesterol in chylomicrons and extremely large VLDL [mmol/l]	Cholesterol in chylomicrons and extremely large VLDL	Lipoprotein subclasses	Chylomicrons and extremely large VLDL
XXL_VLDL_CE	High Medium SEP	-0.015952782	-0.10113582	0.069230256	White European	0.001301866	0.0021649	Cholesterol esters in chylomicrons and extremely large VLDL [mmol/l]	Cholesteryl esters in chylomicrons and extremely large VLDL	Lipoprotein subclasses	Chylomicrons and extremely large VLDL
XXL_VLDL_CE	Medium SEP	0.011802352	-0.092017126	0.11562183	White European	0.001301866	0.0021649	Cholesterol esters in chylomicrons and extremely large VLDL [mmol/l]	Cholesteryl esters in chylomicrons and extremely large VLDL	Lipoprotein subclasses	Chylomicrons and extremely large VLDL
XXL_VLDL_CE	Low Medium SEP	0.055721262	-0.050209088	0.161651613	White European	0.001301866	0.0021649	Cholesterol esters in chylomicrons and extremely large VLDL [mmol/l]	Cholesteryl esters in chylomicrons and extremely large VLDL	Lipoprotein subclasses	Chylomicrons and extremely large VLDL
XXL_VLDL_CE	Lowest SEP	0.19698913	0.083753877	0.310224384	White European	0.001301866	0.0021649	Cholesterol esters in chylomicrons and extremely large VLDL [mmol/l]	Cholesteryl esters in chylomicrons and extremely large VLDL	Lipoprotein subclasses	Chylomicrons and extremely large VLDL
XXL_VLDL_FC	High Medium SEP	0.0136344	-0.069348664	0.096617464	White European	2.47E-06	5.81E-06	Free cholesterol in chylomicrons and extremely large VLDL [mmol/l]	Free cholesterol in chylomicrons and extremely large VLDL	Lipoprotein subclasses	Chylomicrons and extremely large VLDL
XXL_VLDL_FC	Medium SEP	0.09435337	-0.00597921	0.194685951	White European	2.47E-06	5.81E-06	Free cholesterol in chylomicrons and extremely large VLDL [mmol/l]	Free cholesterol in chylomicrons and extremely large VLDL	Lipoprotein subclasses	Chylomicrons and extremely large VLDL
XXL_VLDL_FC	Low Medium SEP	0.127712898	0.024142232	0.231283564	White European	2.47E-06	5.81E-06	Free cholesterol in chylomicrons and extremely large VLDL [mmol/l]	Free cholesterol in chylomicrons and extremely large VLDL	Lipoprotein subclasses	Chylomicrons and extremely large VLDL
XXL_VLDL_FC	Lowest SEP	0.288725522	0.171432849	0.406018195	White European	2.47E-06	5.81E-06	Free cholesterol in chylomicrons and extremely large VLDL [mmol/l]	Free cholesterol in chylomicrons and extremely large VLDL	Lipoprotein subclasses	Chylomicrons and extremely large VLDL
XXL_VLDL_TG	High Medium SEP	0.014178398	-0.068202938	0.096559734	White European	1.31E-06	3.19E-06	Triglycerides in chylomicrons and extremely large VLDL [mmol/l]	Triglycerides in chylomicrons and extremely large VLDL	Lipoprotein subclasses	Chylomicrons and extremely large VLDL
XXL_VLDL_TG	Medium SEP	0.086619816	-0.013222707	0.18646234	White European	1.31E-06	3.19E-06	Triglycerides in chylomicrons and extremely large VLDL [mmol/l]	Triglycerides in chylomicrons and extremely large VLDL	Lipoprotein subclasses	Chylomicrons and extremely large VLDL
XXL_VLDL_TG	Low Medium SEP	0.132947129	0.029380924	0.236513335	White European	1.31E-06	3.19E-06	Triglycerides in chylomicrons and extremely large VLDL [mmol/l]	Triglycerides in chylomicrons and extremely large VLDL	Lipoprotein subclasses	Chylomicrons and extremely large VLDL
XXL_VLDL_TG	Lowest SEP	0.296838223	0.17946243	0.414214017	White European	1.31E-06	3.19E-06	Triglycerides in chylomicrons and extremely large VLDL [mmol/l]	Triglycerides in chylomicrons and extremely large VLDL	Lipoprotein subclasses	Chylomicrons and extremely large VLDL
XL_VLDL_P	High Medium SEP	0.036310386	-0.046884222	0.119504995	White European	3.77E-09	1.16E-08	Concentration of very large VLDL particles [mol/l]	Concentration of very large VLDL particles	Lipoprotein subclasses	Very large VLDL
XL_VLDL_P	Medium SEP	0.12945742	0.029712558	0.229202283	White European	3.77E-09	1.16E-08	Concentration of very large VLDL particles [mol/l]	Concentration of very large VLDL particles	Lipoprotein subclasses	Very large VLDL
XL_VLDL_P	Low Medium SEP	0.176723473	0.073096325	0.280350622	White European	3.77E-09	1.16E-08	Concentration of very large VLDL particles [mol/l]	Concentration of very large VLDL particles	Lipoprotein subclasses	Very large VLDL
XL_VLDL_P	Lowest SEP	0.349203152	0.232648159	0.465758144	White European	3.77E-09	1.16E-08	Concentration of very large VLDL particles [mol/l]	Concentration of very large VLDL particles	Lipoprotein subclasses	Very large VLDL
XL_VLDL_L	High Medium SEP	0.034412328	-0.048808173	0.11763283	White European	6.49E-09	1.92E-08	Total lipids in very large VLDL [mmol/l]	Total lipids in very large VLDL	Lipoprotein subclasses	Very large VLDL
XL_VLDL_L	Medium SEP	0.125729601	0.025895144	0.225564057	White European	6.49E-09	1.92E-08	Total lipids in very large VLDL [mmol/l]	Total lipids in very large VLDL	Lipoprotein subclasses	Very large VLDL
XL_VLDL_L	Low Medium SEP	0.172634342	0.06897237	0.276296313	White European	6.49E-09	1.92E-08	Total lipids in very large VLDL [mmol/l]	Total lipids in very large VLDL	Lipoprotein subclasses	Very large VLDL
XL_VLDL_L	Lowest SEP	0.344642134	0.228106475	0.461177793	White European	6.49E-09	1.92E-08	Total lipids in very large VLDL [mmol/l]	Total lipids in very large VLDL	Lipoprotein subclasses	Very large VLDL
XL_VLDL_PL	High Medium SEP	0.023489927	-0.060240713	0.107220567	White European	7.01E-08	1.82E-07	Phospholipids in very large VLDL [mmol/l]	Phospholipids in very large VLDL	Lipoprotein subclasses	Very large VLDL
XL_VLDL_PL	Medium SEP	0.109883908	0.009201437	0.210566379	White European	7.01E-08	1.82E-07	Phospholipids in very large VLDL [mmol/l]	Phospholipids in very large VLDL	Lipoprotein subclasses	Very large VLDL
XL_VLDL_PL	Low Medium SEP	0.149287885	0.045362199	0.253213572	White European	7.01E-08	1.82E-07	Phospholipids in very large VLDL [mmol/l]	Phospholipids in very large VLDL	Lipoprotein subclasses	Very large VLDL
XL_VLDL_PL	Lowest SEP	0.321687944	0.205566572	0.437809316	White European	7.01E-08	1.82E-07	Phospholipids in very large VLDL [mmol/l]	Phospholipids in very large VLDL	Lipoprotein subclasses	Very large VLDL
XL_VLDL_C	High Medium SEP	0.019817413	-0.063517585	0.103152412	White European	5.18E-07	1.28E-06	Total cholesterol in very large VLDL [mmol/l]	Cholesterol in very large VLDL	Lipoprotein subclasses	Very large VLDL
XL_VLDL_C	Medium SEP	0.090404649	-0.010178336	0.190987634	White European	5.18E-07	1.28E-06	Total cholesterol in very large VLDL [mmol/l]	Cholesterol in very large VLDL	Lipoprotein subclasses	Very large VLDL
XL_VLDL_C	Low Medium SEP	0.139551463	0.035531042	0.243571883	White European	5.18E-07	1.28E-06	Total cholesterol in very large VLDL [mmol/l]	Cholesterol in very large VLDL	Lipoprotein subclasses	Very large VLDL
XL_VLDL_C	Lowest SEP	0.304761585	0.188592023	0.420931148	White European	5.18E-07	1.28E-06	Total cholesterol in very large VLDL [mmol/l]	Cholesterol in very large VLDL	Lipoprotein subclasses	Very large VLDL
XL_VLDL_CE	High Medium SEP	0.025127978	-0.058131241	0.108387197	White European	1.98E-07	5.06E-07	Cholesterol esters in very large VLDL [mmol/l]	Cholesteryl esters in very large VLDL	Lipoprotein subclasses	Very large VLDL
XL_VLDL_CE	Medium SEP	0.090479299	-0.009965955	0.190924553	White European	1.98E-07	5.06E-07	Cholesterol esters in very large VLDL [mmol/l]	Cholesteryl esters in very large VLDL	Lipoprotein subclasses	Very large VLDL
XL_VLDL_CE	Low Medium SEP	0.1492514	0.045102336	0.253400463	White European	1.98E-07	5.06E-07	Cholesterol esters in very large VLDL [mmol/l]	Cholesteryl esters in very large VLDL	Lipoprotein subclasses	Very large VLDL
XL_VLDL_CE	Lowest SEP	0.314762521	0.198980178	0.430544864	White European	1.98E-07	5.06E-07	Cholesterol esters in very large VLDL [mmol/l]	Cholesteryl esters in very large VLDL	Lipoprotein subclasses	Very large VLDL
XL_VLDL_FC	High Medium SEP	0.013589403	-0.069876704	0.097055511	White European	1.60E-06	3.81E-06	Free cholesterol in very large VLDL [mmol/l]	Free cholesterol in very large VLDL	Lipoprotein subclasses	Very large VLDL
XL_VLDL_FC	Medium SEP	0.090019071	-0.010815782	0.190853925	White European	1.60E-06	3.81E-06	Free cholesterol in very large VLDL [mmol/l]	Free cholesterol in very large VLDL	Lipoprotein subclasses	Very large VLDL
XL_VLDL_FC	Low Medium SEP	0.127775889	0.023848312	0.231703466	White European	1.60E-06	3.81E-06	Free cholesterol in very large VLDL [mmol/l]	Free cholesterol in very large VLDL	Lipoprotein subclasses	Very large VLDL
XL_VLDL_FC	Lowest SEP	0.292041132	0.175485546	0.408596719	White European	1.60E-06	3.81E-06	Free cholesterol in very large VLDL [mmol/l]	Free cholesterol in very large VLDL	Lipoprotein subclasses	Very large VLDL
XL_VLDL_TG	High Medium SEP	0.041679881	-0.041405941	0.124765702	White European	8.57E-10	2.82E-09	Triglycerides in very large VLDL [mmol/l]	Triglycerides in very large VLDL	Lipoprotein subclasses	Very large VLDL
XL_VLDL_TG	Medium SEP	0.140231983	0.040762607	0.23970136	White European	8.57E-10	2.82E-09	Triglycerides in very large VLDL [mmol/l]	Triglycerides in very large VLDL	Lipoprotein subclasses	Very large VLDL
XL_VLDL_TG	Low Medium SEP	0.188190187	0.084671326	0.291709047	White European	8.57E-10	2.82E-09	Triglycerides in very large VLDL [mmol/l]	Triglycerides in very large VLDL	Lipoprotein subclasses	Very large VLDL
XL_VLDL_TG	Lowest SEP	0.361278697	0.244610902	0.477946492	White European	8.57E-10	2.82E-09	Triglycerides in very large VLDL [mmol/l]	Triglycerides in very large VLDL	Lipoprotein subclasses	Very large VLDL
L_VLDL_P	High Medium SEP	0.044888731	-0.03910437	0.128881833	White European	6.09E-11	2.31E-10	Concentration of large VLDL particles [mol/l]	Concentration of large VLDL particles	Lipoprotein subclasses	Large VLDL
L_VLDL_P	Medium SEP	0.148975714	0.048856624	0.249094803	White European	6.09E-11	2.31E-10	Concentration of large VLDL particles [mol/l]	Concentration of large VLDL particles	Lipoprotein subclasses	Large VLDL
L_VLDL_P	Low Medium SEP	0.201897543	0.097961442	0.305833643	White European	6.09E-11	2.31E-10	Concentration of large VLDL particles [mol/l]	Concentration of large VLDL particles	Lipoprotein subclasses	Large VLDL
L_VLDL_P	Lowest SEP	0.376556527	0.260941937	0.492171117	White European	6.09E-11	2.31E-10	Concentration of large VLDL particles [mol/l]	Concentration of large VLDL particles	Lipoprotein subclasses	Large VLDL
L_VLDL_L	High Medium SEP	0.04363575	-0.040372576	0.127644075	White European	9.49E-11	3.42E-10	Total lipids in large VLDL [mmol/l]	Total lipids in large VLDL	Lipoprotein subclasses	Large VLDL
L_VLDL_L	Medium SEP	0.14667716	0.046516092	0.246838229	White European	9.49E-11	3.42E-10	Total lipids in large VLDL [mmol/l]	Total lipids in large VLDL	Lipoprotein subclasses	Large VLDL
L_VLDL_L	Low Medium SEP	0.198693618	0.094731627	0.302655609	White European	9.49E-11	3.42E-10	Total lipids in large VLDL [mmol/l]	Total lipids in large VLDL	Lipoprotein subclasses	Large VLDL
L_VLDL_L	Lowest SEP	0.37337959	0.257768808	0.488990373	White European	9.49E-11	3.42E-10	Total lipids in large VLDL [mmol/l]	Total lipids in large VLDL	Lipoprotein subclasses	Large VLDL
L_VLDL_PL	High Medium SEP	0.037640747	-0.046731325	0.122012819	White European	3.79E-10	1.30E-09	Phospholipids in large VLDL [mmol/l]	Phospholipids in large VLDL	Lipoprotein subclasses	Large VLDL
L_VLDL_PL	Medium SEP	0.140663695	0.040044499	0.241282892	White European	3.79E-10	1.30E-09	Phospholipids in large VLDL [mmol/l]	Phospholipids in large VLDL	Lipoprotein subclasses	Large VLDL
L_VLDL_PL	Low Medium SEP	0.185306477	0.081155482	0.289457471	White European	3.79E-10	1.30E-09	Phospholipids in large VLDL [mmol/l]	Phospholipids in large VLDL	Lipoprotein subclasses	Large VLDL
L_VLDL_PL	Lowest SEP	0.361291651	0.245957289	0.476626012	White European	3.79E-10	1.30E-09	Phospholipids in large VLDL [mmol/l]	Phospholipids in large VLDL	Lipoprotein subclasses	Large VLDL
L_VLDL_C	High Medium SEP	0.036433306	-0.047674528	0.120541139	White European	1.77E-09	5.70E-09	Total cholesterol in large VLDL [mmol/l]	Cholesterol in large VLDL	Lipoprotein subclasses	Large VLDL
L_VLDL_C	Medium SEP	0.12707567	0.026627936	0.227523404	White European	1.77E-09	5.70E-09	Total cholesterol in large VLDL [mmol/l]	Cholesterol in large VLDL	Lipoprotein subclasses	Large VLDL
L_VLDL_C	Low Medium SEP	0.177576803	0.073316068	0.281837538	White European	1.77E-09	5.70E-09	Total cholesterol in large VLDL [mmol/l]	Cholesterol in large VLDL	Lipoprotein subclasses	Large VLDL
L_VLDL_C	Lowest SEP	0.352424283	0.237048896	0.46779967	White European	1.77E-09	5.70E-09	Total cholesterol in large VLDL [mmol/l]	Cholesterol in large VLDL	Lipoprotein subclasses	Large VLDL
L_VLDL_CE	High Medium SEP	0.041889665	-0.042496126	0.126275455	White European	5.67E-10	1.91E-09	Cholesterol esters in large VLDL [mmol/l]	Cholesteryl esters in large VLDL	Lipoprotein subclasses	Large VLDL
L_VLDL_CE	Medium SEP	0.123716709	0.023185215	0.224248203	White European	5.67E-10	1.91E-09	Cholesterol esters in large VLDL [mmol/l]	Cholesteryl esters in large VLDL	Lipoprotein subclasses	Large VLDL
L_VLDL_CE	Low Medium SEP	0.18564082	0.08101205	0.290269591	White European	5.67E-10	1.91E-09	Cholesterol esters in large VLDL [mmol/l]	Cholesteryl esters in large VLDL	Lipoprotein subclasses	Large VLDL
L_VLDL_CE	Lowest SEP	0.36204158	0.247495886	0.476587274	White European	5.67E-10	1.91E-09	Cholesterol esters in large VLDL [mmol/l]	Cholesteryl esters in large VLDL	Lipoprotein subclasses	Large VLDL
L_VLDL_FC	High Medium SEP	0.030977375	-0.052926994	0.114881744	White European	6.19E-09	1.87E-08	Free cholesterol in large VLDL [mmol/l]	Free cholesterol in large VLDL	Lipoprotein subclasses	Large VLDL
L_VLDL_FC	Medium SEP	0.129397153	0.028931883	0.229862423	White European	6.19E-09	1.87E-08	Free cholesterol in large VLDL [mmol/l]	Free cholesterol in large VLDL	Lipoprotein subclasses	Large VLDL
L_VLDL_FC	Low Medium SEP	0.168687321	0.064685497	0.272689145	White European	6.19E-09	1.87E-08	Free cholesterol in large VLDL [mmol/l]	Free cholesterol in large VLDL	Lipoprotein subclasses	Large VLDL
L_VLDL_FC	Lowest SEP	0.340783385	0.224706397	0.456860374	White European	6.19E-09	1.87E-08	Free cholesterol in large VLDL [mmol/l]	Free cholesterol in large VLDL	Lipoprotein subclasses	Large VLDL
L_VLDL_TG	High Medium SEP	0.048180045	-0.03568862	0.13204871	White European	2.03E-11	8.35E-11	Triglycerides in large VLDL [mmol/l]	Triglycerides in large VLDL	Lipoprotein subclasses	Large VLDL
L_VLDL_TG	Medium SEP	0.155741633	0.055784824	0.255698441	White European	2.03E-11	8.35E-11	Triglycerides in large VLDL [mmol/l]	Triglycerides in large VLDL	Lipoprotein subclasses	Large VLDL
L_VLDL_TG	Low Medium SEP	0.210502478	0.106697231	0.314307725	White European	2.03E-11	8.35E-11	Triglycerides in large VLDL [mmol/l]	Triglycerides in large VLDL	Lipoprotein subclasses	Large VLDL
L_VLDL_TG	Lowest SEP	0.384251527	0.26850493	0.499998124	White European	2.03E-11	8.35E-11	Triglycerides in large VLDL [mmol/l]	Triglycerides in large VLDL	Lipoprotein subclasses	Large VLDL
M_VLDL_P	High Medium SEP	0.050846012	-0.033526635	0.13521866	White European	8.09E-13	3.74E-12	Concentration of medium VLDL particles [mol/l]	Concentration of medium VLDL particles	Lipoprotein subclasses	Medium VLDL
M_VLDL_P	Medium SEP	0.15267977	0.05246302	0.252896521	White European	8.09E-13	3.74E-12	Concentration of medium VLDL particles [mol/l]	Concentration of medium VLDL particles	Lipoprotein subclasses	Medium VLDL
M_VLDL_P	Low Medium SEP	0.221656474	0.117443165	0.325869783	White European	8.09E-13	3.74E-12	Concentration of medium VLDL particles [mol/l]	Concentration of medium VLDL particles	Lipoprotein subclasses	Medium VLDL
M_VLDL_P	Lowest SEP	0.403676864	0.289593567	0.517760161	White European	8.09E-13	3.74E-12	Concentration of medium VLDL particles [mol/l]	Concentration of medium VLDL particles	Lipoprotein subclasses	Medium VLDL
M_VLDL_L	High Medium SEP	0.047704825	-0.036775738	0.132185388	White European	2.42E-12	1.08E-11	Total lipids in medium VLDL [mmol/l]	Total lipids in medium VLDL	Lipoprotein subclasses	Medium VLDL
M_VLDL_L	Medium SEP	0.14788488	0.047484419	0.248285341	White European	2.42E-12	1.08E-11	Total lipids in medium VLDL [mmol/l]	Total lipids in medium VLDL	Lipoprotein subclasses	Medium VLDL
M_VLDL_L	Low Medium SEP	0.214078514	0.109752437	0.31840459	White European	2.42E-12	1.08E-11	Total lipids in medium VLDL [mmol/l]	Total lipids in medium VLDL	Lipoprotein subclasses	Medium VLDL
M_VLDL_L	Lowest SEP	0.395954336	0.281939537	0.509969136	White European	2.42E-12	1.08E-11	Total lipids in medium VLDL [mmol/l]	Total lipids in medium VLDL	Lipoprotein subclasses	Medium VLDL
M_VLDL_PL	High Medium SEP	0.042497706	-0.04227754	0.127272953	White European	7.59E-12	3.21E-11	Phospholipids in medium VLDL [mmol/l]	Phospholipids in medium VLDL	Lipoprotein subclasses	Medium VLDL
M_VLDL_PL	Medium SEP	0.143507595	0.042739309	0.244275882	White European	7.59E-12	3.21E-11	Phospholipids in medium VLDL [mmol/l]	Phospholipids in medium VLDL	Lipoprotein subclasses	Medium VLDL
M_VLDL_PL	Low Medium SEP	0.202413059	0.097938796	0.306887322	White European	7.59E-12	3.21E-11	Phospholipids in medium VLDL [mmol/l]	Phospholipids in medium VLDL	Lipoprotein subclasses	Medium VLDL
M_VLDL_PL	Lowest SEP	0.386501167	0.272757349	0.500244986	White European	7.59E-12	3.21E-11	Phospholipids in medium VLDL [mmol/l]	Phospholipids in medium VLDL	Lipoprotein subclasses	Medium VLDL
M_VLDL_C	High Medium SEP	0.01825587	-0.067355512	0.103867253	White European	3.60E-08	9.87E-08	Total cholesterol in medium VLDL [mmol/l]	Cholesterol in medium VLDL	Lipoprotein subclasses	Medium VLDL
M_VLDL_C	Medium SEP	0.09597093	-0.006472489	0.198414349	White European	3.60E-08	9.87E-08	Total cholesterol in medium VLDL [mmol/l]	Cholesterol in medium VLDL	Lipoprotein subclasses	Medium VLDL
M_VLDL_C	Low Medium SEP	0.139992497	0.034377833	0.245607162	White European	3.60E-08	9.87E-08	Total cholesterol in medium VLDL [mmol/l]	Cholesterol in medium VLDL	Lipoprotein subclasses	Medium VLDL
M_VLDL_C	Lowest SEP	0.316957373	0.204170267	0.429744479	White European	3.60E-08	9.87E-08	Total cholesterol in medium VLDL [mmol/l]	Cholesterol in medium VLDL	Lipoprotein subclasses	Medium VLDL
M_VLDL_CE	High Medium SEP	3.12E-04	-0.086211264	0.086834282	White European	6.61E-06	1.44E-05	Cholesterol esters in medium VLDL [mmol/l]	Cholesteryl esters in medium VLDL	Lipoprotein subclasses	Medium VLDL
M_VLDL_CE	Medium SEP	0.054189114	-0.049895188	0.158273416	White European	6.61E-06	1.44E-05	Cholesterol esters in medium VLDL [mmol/l]	Cholesteryl esters in medium VLDL	Lipoprotein subclasses	Medium VLDL
M_VLDL_CE	Low Medium SEP	0.090158002	-0.016659635	0.196975639	White European	6.61E-06	1.44E-05	Cholesterol esters in medium VLDL [mmol/l]	Cholesteryl esters in medium VLDL	Lipoprotein subclasses	Medium VLDL
M_VLDL_CE	Lowest SEP	0.259961423	0.148902233	0.371020613	White European	6.61E-06	1.44E-05	Cholesterol esters in medium VLDL [mmol/l]	Cholesteryl esters in medium VLDL	Lipoprotein subclasses	Medium VLDL
M_VLDL_FC	High Medium SEP	0.037332138	-0.047219917	0.121884192	White European	9.18E-11	3.40E-10	Free cholesterol in medium VLDL [mmol/l]	Free cholesterol in medium VLDL	Lipoprotein subclasses	Medium VLDL
M_VLDL_FC	Medium SEP	0.138589555	0.037828839	0.239350272	White European	9.18E-11	3.40E-10	Free cholesterol in medium VLDL [mmol/l]	Free cholesterol in medium VLDL	Lipoprotein subclasses	Medium VLDL
M_VLDL_FC	Low Medium SEP	0.190001833	0.085641809	0.294361857	White European	9.18E-11	3.40E-10	Free cholesterol in medium VLDL [mmol/l]	Free cholesterol in medium VLDL	Lipoprotein subclasses	Medium VLDL
M_VLDL_FC	Lowest SEP	0.369259036	0.254814329	0.483703744	White European	9.18E-11	3.40E-10	Free cholesterol in medium VLDL [mmol/l]	Free cholesterol in medium VLDL	Lipoprotein subclasses	Medium VLDL
M_VLDL_TG	High Medium SEP	0.063153471	-0.020711264	0.147018206	White European	1.14E-14	5.63E-14	Triglycerides in medium VLDL [mmol/l]	Triglycerides in medium VLDL	Lipoprotein subclasses	Medium VLDL
M_VLDL_TG	Medium SEP	0.172502185	0.073046176	0.271958194	White European	1.14E-14	5.63E-14	Triglycerides in medium VLDL [mmol/l]	Triglycerides in medium VLDL	Lipoprotein subclasses	Medium VLDL
M_VLDL_TG	Low Medium SEP	0.251125365	0.147430129	0.354820601	White European	1.14E-14	5.63E-14	Triglycerides in medium VLDL [mmol/l]	Triglycerides in medium VLDL	Lipoprotein subclasses	Medium VLDL
M_VLDL_TG	Lowest SEP	0.43206475	0.317556804	0.546572696	White European	1.14E-14	5.63E-14	Triglycerides in medium VLDL [mmol/l]	Triglycerides in medium VLDL	Lipoprotein subclasses	Medium VLDL
S_VLDL_P	High Medium SEP	0.039066754	-0.047655561	0.125789069	White European	5.95E-12	2.59E-11	Concentration of small VLDL particles [mol/l]	Concentration of small VLDL particles	Lipoprotein subclasses	Small VLDL
S_VLDL_P	Medium SEP	0.140320259	0.037564298	0.24307622	White European	5.95E-12	2.59E-11	Concentration of small VLDL particles [mol/l]	Concentration of small VLDL particles	Lipoprotein subclasses	Small VLDL
S_VLDL_P	Low Medium SEP	0.187472038	0.081706152	0.293237924	White European	5.95E-12	2.59E-11	Concentration of small VLDL particles [mol/l]	Concentration of small VLDL particles	Lipoprotein subclasses	Small VLDL
S_VLDL_P	Lowest SEP	0.380079093	0.268794808	0.491363378	White European	5.95E-12	2.59E-11	Concentration of small VLDL particles [mol/l]	Concentration of small VLDL particles	Lipoprotein subclasses	Small VLDL
S_VLDL_L	High Medium SEP	0.033745183	-0.05327544	0.120765806	White European	3.58E-11	1.43E-10	Total lipids in small VLDL [mmol/l]	Total lipids in small VLDL	Lipoprotein subclasses	Small VLDL
S_VLDL_L	Medium SEP	0.131483813	0.028208682	0.234758944	White European	3.58E-11	1.43E-10	Total lipids in small VLDL [mmol/l]	Total lipids in small VLDL	Lipoprotein subclasses	Small VLDL
S_VLDL_L	Low Medium SEP	0.174036223	0.067946294	0.280126152	White European	3.58E-11	1.43E-10	Total lipids in small VLDL [mmol/l]	Total lipids in small VLDL	Lipoprotein subclasses	Small VLDL
S_VLDL_L	Lowest SEP	0.365434139	0.254490419	0.476377859	White European	3.58E-11	1.43E-10	Total lipids in small VLDL [mmol/l]	Total lipids in small VLDL	Lipoprotein subclasses	Small VLDL
S_VLDL_PL	High Medium SEP	0.030339317	-0.057357911	0.118036545	White European	4.75E-11	1.85E-10	Phospholipids in small VLDL [mmol/l]	Phospholipids in small VLDL	Lipoprotein subclasses	Small VLDL
S_VLDL_PL	Medium SEP	0.144649069	0.040926647	0.248371491	White European	4.75E-11	1.85E-10	Phospholipids in small VLDL [mmol/l]	Phospholipids in small VLDL	Lipoprotein subclasses	Small VLDL
S_VLDL_PL	Low Medium SEP	0.165362781	0.05917257	0.271552992	White European	4.75E-11	1.85E-10	Phospholipids in small VLDL [mmol/l]	Phospholipids in small VLDL	Lipoprotein subclasses	Small VLDL
S_VLDL_PL	Lowest SEP	0.359698812	0.248752274	0.470645349	White European	4.75E-11	1.85E-10	Phospholipids in small VLDL [mmol/l]	Phospholipids in small VLDL	Lipoprotein subclasses	Small VLDL
S_VLDL_C	High Medium SEP	-0.001944438	-0.090457153	0.086568277	White European	7.25E-06	1.55E-05	Total cholesterol in small VLDL [mmol/l]	Cholesterol in small VLDL	Lipoprotein subclasses	Small VLDL
S_VLDL_C	Medium SEP	0.055144655	-0.051578021	0.161867332	White European	7.25E-06	1.55E-05	Total cholesterol in small VLDL [mmol/l]	Cholesterol in small VLDL	Lipoprotein subclasses	Small VLDL
S_VLDL_C	Low Medium SEP	0.076892692	-0.031394385	0.185179769	White European	7.25E-06	1.55E-05	Total cholesterol in small VLDL [mmol/l]	Cholesterol in small VLDL	Lipoprotein subclasses	Small VLDL
S_VLDL_C	Lowest SEP	0.247452327	0.138993186	0.355911468	White European	7.25E-06	1.55E-05	Total cholesterol in small VLDL [mmol/l]	Cholesterol in small VLDL	Lipoprotein subclasses	Small VLDL
S_VLDL_CE	High Medium SEP	-0.012242251	-0.100993517	0.076509014	White European	4.39E-04	7.38E-04	Cholesterol esters in small VLDL [mmol/l]	Cholesteryl esters in small VLDL	Lipoprotein subclasses	Small VLDL
S_VLDL_CE	Medium SEP	0.018503528	-0.089319912	0.126326968	White European	4.39E-04	7.38E-04	Cholesterol esters in small VLDL [mmol/l]	Cholesteryl esters in small VLDL	Lipoprotein subclasses	Small VLDL
S_VLDL_CE	Low Medium SEP	0.041403389	-0.067635707	0.150442484	White European	4.39E-04	7.38E-04	Cholesterol esters in small VLDL [mmol/l]	Cholesteryl esters in small VLDL	Lipoprotein subclasses	Small VLDL
S_VLDL_CE	Lowest SEP	0.196008394	0.088527061	0.303489727	White European	4.39E-04	7.38E-04	Cholesterol esters in small VLDL [mmol/l]	Cholesteryl esters in small VLDL	Lipoprotein subclasses	Small VLDL
S_VLDL_FC	High Medium SEP	0.016079736	-0.071535372	0.103694845	White European	7.48E-09	2.13E-08	Free cholesterol in small VLDL [mmol/l]	Free cholesterol in small VLDL	Lipoprotein subclasses	Small VLDL
S_VLDL_FC	Medium SEP	0.114842163	0.010359812	0.219324514	White European	7.48E-09	2.13E-08	Free cholesterol in small VLDL [mmol/l]	Free cholesterol in small VLDL	Lipoprotein subclasses	Small VLDL
S_VLDL_FC	Low Medium SEP	0.133015648	0.026302034	0.239729261	White European	7.48E-09	2.13E-08	Free cholesterol in small VLDL [mmol/l]	Free cholesterol in small VLDL	Lipoprotein subclasses	Small VLDL
S_VLDL_FC	Lowest SEP	0.318471645	0.207604021	0.42933927	White European	7.48E-09	2.13E-08	Free cholesterol in small VLDL [mmol/l]	Free cholesterol in small VLDL	Lipoprotein subclasses	Small VLDL
S_VLDL_TG	High Medium SEP	0.062199927	-0.022811789	0.147211643	White European	3.50E-15	1.79E-14	Triglycerides in small VLDL [mmol/l]	Triglycerides in small VLDL	Lipoprotein subclasses	Small VLDL
S_VLDL_TG	Medium SEP	0.178237808	0.077900301	0.278575315	White European	3.50E-15	1.79E-14	Triglycerides in small VLDL [mmol/l]	Triglycerides in small VLDL	Lipoprotein subclasses	Small VLDL
S_VLDL_TG	Low Medium SEP	0.244517429	0.140332005	0.348702852	White European	3.50E-15	1.79E-14	Triglycerides in small VLDL [mmol/l]	Triglycerides in small VLDL	Lipoprotein subclasses	Small VLDL
S_VLDL_TG	Lowest SEP	0.436181807	0.323038866	0.549324748	White European	3.50E-15	1.79E-14	Triglycerides in small VLDL [mmol/l]	Triglycerides in small VLDL	Lipoprotein subclasses	Small VLDL
XS_VLDL_P	High Medium SEP	-0.041498251	-0.130032005	0.047035504	White European	0.021074802	0.03028224	Concentration of very small VLDL particles [mol/l]	Concentration of very small VLDL particles	Lipoprotein subclasses	Very small VLDL
XS_VLDL_P	Medium SEP	-0.00859065	-0.116783718	0.099602418	White European	0.021074802	0.03028224	Concentration of very small VLDL particles [mol/l]	Concentration of very small VLDL particles	Lipoprotein subclasses	Very small VLDL
XS_VLDL_P	Low Medium SEP	-0.035253086	-0.144304872	0.0737987	White European	0.021074802	0.03028224	Concentration of very small VLDL particles [mol/l]	Concentration of very small VLDL particles	Lipoprotein subclasses	Very small VLDL
XS_VLDL_P	Lowest SEP	0.115883386	0.008362605	0.223404167	White European	0.021074802	0.03028224	Concentration of very small VLDL particles [mol/l]	Concentration of very small VLDL particles	Lipoprotein subclasses	Very small VLDL
XS_VLDL_L	High Medium SEP	-0.046893398	-0.135465949	0.041679152	White European	0.043618461	0.055175489	Total lipids in very small VLDL [mmol/l]	Total lipids in very small VLDL	Lipoprotein subclasses	Very small VLDL
XS_VLDL_L	Medium SEP	-0.020908969	-0.129434541	0.087616604	White European	0.043618461	0.055175489	Total lipids in very small VLDL [mmol/l]	Total lipids in very small VLDL	Lipoprotein subclasses	Very small VLDL
XS_VLDL_L	Low Medium SEP	-0.050534493	-0.159801211	0.058732226	White European	0.043618461	0.055175489	Total lipids in very small VLDL [mmol/l]	Total lipids in very small VLDL	Lipoprotein subclasses	Very small VLDL
XS_VLDL_L	Lowest SEP	0.094120814	-0.013227649	0.201469277	White European	0.043618461	0.055175489	Total lipids in very small VLDL [mmol/l]	Total lipids in very small VLDL	Lipoprotein subclasses	Very small VLDL
XS_VLDL_PL	High Medium SEP	-0.068798803	-0.157419905	0.019822299	White European	0.125478915	0.139630672	Phospholipids in very small VLDL [mmol/l]	Phospholipids in very small VLDL	Lipoprotein subclasses	Very small VLDL
XS_VLDL_PL	Medium SEP	-0.059661783	-0.169260958	0.049937392	White European	0.125478915	0.139630672	Phospholipids in very small VLDL [mmol/l]	Phospholipids in very small VLDL	Lipoprotein subclasses	Very small VLDL
XS_VLDL_PL	Low Medium SEP	-0.121984843	-0.231755706	-0.012213981	White European	0.125478915	0.139630672	Phospholipids in very small VLDL [mmol/l]	Phospholipids in very small VLDL	Lipoprotein subclasses	Very small VLDL
XS_VLDL_PL	Lowest SEP	0.004351322	-0.103120121	0.111822765	White European	0.125478915	0.139630672	Phospholipids in very small VLDL [mmol/l]	Phospholipids in very small VLDL	Lipoprotein subclasses	Very small VLDL
XS_VLDL_C	High Medium SEP	-0.05951243	-0.14797308	0.02894822	White European	0.178533116	0.190092814	Total cholesterol in very small VLDL [mmol/l]	Cholesterol in very small VLDL	Lipoprotein subclasses	Very small VLDL
XS_VLDL_C	Medium SEP	-0.064535451	-0.173673936	0.044603035	White European	0.178533116	0.190092814	Total cholesterol in very small VLDL [mmol/l]	Cholesterol in very small VLDL	Lipoprotein subclasses	Very small VLDL
XS_VLDL_C	Low Medium SEP	-0.089020031	-0.198697949	0.020657887	White European	0.178533116	0.190092814	Total cholesterol in very small VLDL [mmol/l]	Cholesterol in very small VLDL	Lipoprotein subclasses	Very small VLDL
XS_VLDL_C	Lowest SEP	0.027033782	-0.079772418	0.133839981	White European	0.178533116	0.190092814	Total cholesterol in very small VLDL [mmol/l]	Cholesterol in very small VLDL	Lipoprotein subclasses	Very small VLDL
XS_VLDL_CE	High Medium SEP	-0.056216329	-0.144478539	0.032045881	White European	0.202089466	0.213637435	Cholesterol esters in very small VLDL [mmol/l]	Cholesteryl esters in very small VLDL	Lipoprotein subclasses	Very small VLDL
XS_VLDL_CE	Medium SEP	-0.072474843	-0.181401525	0.036451838	White European	0.202089466	0.213637435	Cholesterol esters in very small VLDL [mmol/l]	Cholesteryl esters in very small VLDL	Lipoprotein subclasses	Very small VLDL
XS_VLDL_CE	Low Medium SEP	-0.08569974	-0.195252571	0.023853092	White European	0.202089466	0.213637435	Cholesterol esters in very small VLDL [mmol/l]	Cholesteryl esters in very small VLDL	Lipoprotein subclasses	Very small VLDL
XS_VLDL_CE	Lowest SEP	0.024096414	-0.082424381	0.13061721	White European	0.202089466	0.213637435	Cholesterol esters in very small VLDL [mmol/l]	Cholesteryl esters in very small VLDL	Lipoprotein subclasses	Very small VLDL
XS_VLDL_FC	High Medium SEP	-0.06539188	-0.154244828	0.023461068	White European	0.127257617	0.140553189	Free cholesterol in very small VLDL [mmol/l]	Free cholesterol in very small VLDL	Lipoprotein subclasses	Very small VLDL
XS_VLDL_FC	Medium SEP	-0.047000626	-0.156551168	0.062549916	White European	0.127257617	0.140553189	Free cholesterol in very small VLDL [mmol/l]	Free cholesterol in very small VLDL	Lipoprotein subclasses	Very small VLDL
XS_VLDL_FC	Low Medium SEP	-0.094577338	-0.204564354	0.015409678	White European	0.127257617	0.140553189	Free cholesterol in very small VLDL [mmol/l]	Free cholesterol in very small VLDL	Lipoprotein subclasses	Very small VLDL
XS_VLDL_FC	Lowest SEP	0.032566146	-0.074799079	0.13993137	White European	0.127257617	0.140553189	Free cholesterol in very small VLDL [mmol/l]	Free cholesterol in very small VLDL	Lipoprotein subclasses	Very small VLDL
XS_VLDL_TG	High Medium SEP	0.01444715	-0.073183267	0.102077567	White European	3.96E-08	1.07E-07	Triglycerides in very small VLDL [mmol/l]	Triglycerides in very small VLDL	Lipoprotein subclasses	Very small VLDL
XS_VLDL_TG	Medium SEP	0.11195873	0.007785062	0.216132398	White European	3.96E-08	1.07E-07	Triglycerides in very small VLDL [mmol/l]	Triglycerides in very small VLDL	Lipoprotein subclasses	Very small VLDL
XS_VLDL_TG	Low Medium SEP	0.119942321	0.013494326	0.226390315	White European	3.96E-08	1.07E-07	Triglycerides in very small VLDL [mmol/l]	Triglycerides in very small VLDL	Lipoprotein subclasses	Very small VLDL
XS_VLDL_TG	Lowest SEP	0.305714818	0.194803746	0.41662589	White European	3.96E-08	1.07E-07	Triglycerides in very small VLDL [mmol/l]	Triglycerides in very small VLDL	Lipoprotein subclasses	Very small VLDL
IDL_P	High Medium SEP	-0.090221383	-0.178996917	-0.001445849	White European	0.051272054	0.063235533	Concentration of IDL particles [mol/l]	Concentration of IDL particles	Lipoprotein subclasses	IDL
IDL_P	Medium SEP	-0.097355912	-0.207613874	0.012902049	White European	0.051272054	0.063235533	Concentration of IDL particles [mol/l]	Concentration of IDL particles	Lipoprotein subclasses	IDL
IDL_P	Low Medium SEP	-0.169242495	-0.279028465	-0.059456525	White European	0.051272054	0.063235533	Concentration of IDL particles [mol/l]	Concentration of IDL particles	Lipoprotein subclasses	IDL
IDL_P	Lowest SEP	-0.075243482	-0.183069765	0.0325828	White European	0.051272054	0.063235533	Concentration of IDL particles [mol/l]	Concentration of IDL particles	Lipoprotein subclasses	IDL
IDL_L	High Medium SEP	-0.093020579	-0.181774699	-0.004266459	White European	0.035099318	0.045567535	Total lipids in IDL [mmol/l]	Total lipids in IDL	Lipoprotein subclasses	IDL
IDL_L	Medium SEP	-0.105047598	-0.215389767	0.005294572	White European	0.035099318	0.045567535	Total lipids in IDL [mmol/l]	Total lipids in IDL	Lipoprotein subclasses	IDL
IDL_L	Low Medium SEP	-0.177802771	-0.287698966	-0.067906575	White European	0.035099318	0.045567535	Total lipids in IDL [mmol/l]	Total lipids in IDL	Lipoprotein subclasses	IDL
IDL_L	Lowest SEP	-0.089119346	-0.196939986	0.018701295	White European	0.035099318	0.045567535	Total lipids in IDL [mmol/l]	Total lipids in IDL	Lipoprotein subclasses	IDL
IDL_PL	High Medium SEP	-0.0985718	-0.186515494	-0.010628106	White European	0.006786322	0.010684847	Phospholipids in IDL [mmol/l]	Phospholipids in IDL	Lipoprotein subclasses	IDL
IDL_PL	Medium SEP	-0.120478102	-0.230491374	-0.010464831	White European	0.006786322	0.010684847	Phospholipids in IDL [mmol/l]	Phospholipids in IDL	Lipoprotein subclasses	IDL
IDL_PL	Low Medium SEP	-0.208428951	-0.318776989	-0.098080913	White European	0.006786322	0.010684847	Phospholipids in IDL [mmol/l]	Phospholipids in IDL	Lipoprotein subclasses	IDL
IDL_PL	Lowest SEP	-0.114678807	-0.221763473	-0.007594141	White European	0.006786322	0.010684847	Phospholipids in IDL [mmol/l]	Phospholipids in IDL	Lipoprotein subclasses	IDL
IDL_C	High Medium SEP	-0.099162438	-0.187451525	-0.010873352	White European	0.010785913	0.016628283	Total cholesterol in IDL [mmol/l]	Cholesterol in IDL	Lipoprotein subclasses	IDL
IDL_C	Medium SEP	-0.125953035	-0.236389458	-0.015516612	White European	0.010785913	0.016628283	Total cholesterol in IDL [mmol/l]	Cholesterol in IDL	Lipoprotein subclasses	IDL
IDL_C	Low Medium SEP	-0.199410997	-0.310144753	-0.088677241	White European	0.010785913	0.016628283	Total cholesterol in IDL [mmol/l]	Cholesterol in IDL	Lipoprotein subclasses	IDL
IDL_C	Lowest SEP	-0.109950717	-0.216960115	-0.002941318	White European	0.010785913	0.016628283	Total cholesterol in IDL [mmol/l]	Cholesterol in IDL	Lipoprotein subclasses	IDL
IDL_CE	High Medium SEP	-0.093720497	-0.182128332	-0.005312661	White European	0.028441048	0.03900823	Cholesterol esters in IDL [mmol/l]	Cholesteryl esters in IDL	Lipoprotein subclasses	IDL
IDL_CE	Medium SEP	-0.117465043	-0.228004031	-0.006926055	White European	0.028441048	0.03900823	Cholesterol esters in IDL [mmol/l]	Cholesteryl esters in IDL	Lipoprotein subclasses	IDL
IDL_CE	Low Medium SEP	-0.180900036	-0.291761561	-0.070038511	White European	0.028441048	0.03900823	Cholesterol esters in IDL [mmol/l]	Cholesteryl esters in IDL	Lipoprotein subclasses	IDL
IDL_CE	Lowest SEP	-0.085590512	-0.192552643	0.02137162	White European	0.028441048	0.03900823	Cholesterol esters in IDL [mmol/l]	Cholesteryl esters in IDL	Lipoprotein subclasses	IDL
IDL_FC	High Medium SEP	-0.111370733	-0.199250787	-0.023490678	White European	3.81E-04	6.55E-04	Free cholesterol in IDL [mmol/l]	Free cholesterol in IDL	Lipoprotein subclasses	IDL
IDL_FC	Medium SEP	-0.145211538	-0.255173433	-0.035249643	White European	3.81E-04	6.55E-04	Free cholesterol in IDL [mmol/l]	Free cholesterol in IDL	Lipoprotein subclasses	IDL
IDL_FC	Low Medium SEP	-0.242251697	-0.352523923	-0.13197947	White European	3.81E-04	6.55E-04	Free cholesterol in IDL [mmol/l]	Free cholesterol in IDL	Lipoprotein subclasses	IDL
IDL_FC	Lowest SEP	-0.16792294	-0.275186992	-0.060658888	White European	3.81E-04	6.55E-04	Free cholesterol in IDL [mmol/l]	Free cholesterol in IDL	Lipoprotein subclasses	IDL
IDL_TG	High Medium SEP	-0.046500466	-0.134621899	0.041620966	White European	0.027789596	0.03900823	Triglycerides in IDL [mmol/l]	Triglycerides in IDL	Lipoprotein subclasses	IDL
IDL_TG	Medium SEP	0.013934199	-0.09343257	0.121300968	White European	0.027789596	0.03900823	Triglycerides in IDL [mmol/l]	Triglycerides in IDL	Lipoprotein subclasses	IDL
IDL_TG	Low Medium SEP	-0.058791664	-0.166575363	0.048992036	White European	0.027789596	0.03900823	Triglycerides in IDL [mmol/l]	Triglycerides in IDL	Lipoprotein subclasses	IDL
IDL_TG	Lowest SEP	0.099528373	-0.009392604	0.208449351	White European	0.027789596	0.03900823	Triglycerides in IDL [mmol/l]	Triglycerides in IDL	Lipoprotein subclasses	IDL
L_LDL_P	High Medium SEP	-0.092229974	-0.18044337	-0.004016578	White European	0.031943227	0.042602735	Concentration of large LDL particles [mol/l]	Concentration of large LDL particles	Lipoprotein subclasses	Large LDL
L_LDL_P	Medium SEP	-0.098733465	-0.20890582	0.01143889	White European	0.031943227	0.042602735	Concentration of large LDL particles [mol/l]	Concentration of large LDL particles	Lipoprotein subclasses	Large LDL
L_LDL_P	Low Medium SEP	-0.181222761	-0.291907758	-0.070537765	White European	0.031943227	0.042602735	Concentration of large LDL particles [mol/l]	Concentration of large LDL particles	Lipoprotein subclasses	Large LDL
L_LDL_P	Lowest SEP	-0.07751085	-0.18465488	0.029633181	White European	0.031943227	0.042602735	Concentration of large LDL particles [mol/l]	Concentration of large LDL particles	Lipoprotein subclasses	Large LDL
L_LDL_L	High Medium SEP	-0.092928701	-0.181123864	-0.004733538	White European	0.028203693	0.03900823	Total lipids in large LDL [mmol/l]	Total lipids in large LDL	Lipoprotein subclasses	Large LDL
L_LDL_L	Medium SEP	-0.102614567	-0.212808235	0.0075791	White European	0.028203693	0.03900823	Total lipids in large LDL [mmol/l]	Total lipids in large LDL	Lipoprotein subclasses	Large LDL
L_LDL_L	Low Medium SEP	-0.184044816	-0.294798114	-0.073291518	White European	0.028203693	0.03900823	Total lipids in large LDL [mmol/l]	Total lipids in large LDL	Lipoprotein subclasses	Large LDL
L_LDL_L	Lowest SEP	-0.08384288	-0.191012498	0.023326738	White European	0.028203693	0.03900823	Total lipids in large LDL [mmol/l]	Total lipids in large LDL	Lipoprotein subclasses	Large LDL
L_LDL_PL	High Medium SEP	-0.095232206	-0.18331378	-0.007150632	White European	0.01881944	0.027306638	Phospholipids in large LDL [mmol/l]	Phospholipids in large LDL	Lipoprotein subclasses	Large LDL
L_LDL_PL	Medium SEP	-0.107819021	-0.218200601	0.002562558	White European	0.01881944	0.027306638	Phospholipids in large LDL [mmol/l]	Phospholipids in large LDL	Lipoprotein subclasses	Large LDL
L_LDL_PL	Low Medium SEP	-0.192624866	-0.303673441	-0.081576292	White European	0.01881944	0.027306638	Phospholipids in large LDL [mmol/l]	Phospholipids in large LDL	Lipoprotein subclasses	Large LDL
L_LDL_PL	Lowest SEP	-0.093125325	-0.200051828	0.013801178	White European	0.01881944	0.027306638	Phospholipids in large LDL [mmol/l]	Phospholipids in large LDL	Lipoprotein subclasses	Large LDL
L_LDL_C	High Medium SEP	-0.091418092	-0.179655791	-0.003180392	White European	0.032633857	0.042976558	Total cholesterol in large LDL [mmol/l]	Cholesterol in large LDL	Lipoprotein subclasses	Large LDL
L_LDL_C	Medium SEP	-0.106750972	-0.21699309	0.003491146	White European	0.032633857	0.042976558	Total cholesterol in large LDL [mmol/l]	Cholesterol in large LDL	Lipoprotein subclasses	Large LDL
L_LDL_C	Low Medium SEP	-0.180518584	-0.291413139	-0.069624028	White European	0.032633857	0.042976558	Total cholesterol in large LDL [mmol/l]	Cholesterol in large LDL	Lipoprotein subclasses	Large LDL
L_LDL_C	Lowest SEP	-0.087136195	-0.19449576	0.020223371	White European	0.032633857	0.042976558	Total cholesterol in large LDL [mmol/l]	Cholesterol in large LDL	Lipoprotein subclasses	Large LDL
L_LDL_CE	High Medium SEP	-0.086996114	-0.175347915	0.001355686	White European	0.060446454	0.072145768	Cholesterol esters in large LDL [mmol/l]	Cholesteryl esters in large LDL	Lipoprotein subclasses	Large LDL
L_LDL_CE	Medium SEP	-0.097901069	-0.20820922	0.012407083	White European	0.060446454	0.072145768	Cholesterol esters in large LDL [mmol/l]	Cholesteryl esters in large LDL	Lipoprotein subclasses	Large LDL
L_LDL_CE	Low Medium SEP	-0.165921789	-0.276856563	-0.054987015	White European	0.060446454	0.072145768	Cholesterol esters in large LDL [mmol/l]	Cholesteryl esters in large LDL	Lipoprotein subclasses	Large LDL
L_LDL_CE	Lowest SEP	-0.067807441	-0.17521188	0.039596998	White European	0.060446454	0.072145768	Cholesterol esters in large LDL [mmol/l]	Cholesteryl esters in large LDL	Lipoprotein subclasses	Large LDL
L_LDL_FC	High Medium SEP	-0.104466722	-0.192281899	-0.016651544	White European	0.001870233	0.003075494	Free cholesterol in large LDL [mmol/l]	Free cholesterol in large LDL	Lipoprotein subclasses	Large LDL
L_LDL_FC	Medium SEP	-0.133245554	-0.243133243	-0.023357865	White European	0.001870233	0.003075494	Free cholesterol in large LDL [mmol/l]	Free cholesterol in large LDL	Lipoprotein subclasses	Large LDL
L_LDL_FC	Low Medium SEP	-0.224186589	-0.334856799	-0.113516379	White European	0.001870233	0.003075494	Free cholesterol in large LDL [mmol/l]	Free cholesterol in large LDL	Lipoprotein subclasses	Large LDL
L_LDL_FC	Lowest SEP	-0.146070028	-0.253329127	-0.038810929	White European	0.001870233	0.003075494	Free cholesterol in large LDL [mmol/l]	Free cholesterol in large LDL	Lipoprotein subclasses	Large LDL
L_LDL_TG	High Medium SEP	-0.0820094	-0.170469142	0.006450341	White European	0.036251442	0.04665403	Triglycerides in large LDL [mmol/l]	Triglycerides in large LDL	Lipoprotein subclasses	Large LDL
L_LDL_TG	Medium SEP	-0.038209584	-0.147121041	0.070701874	White European	0.036251442	0.04665403	Triglycerides in large LDL [mmol/l]	Triglycerides in large LDL	Lipoprotein subclasses	Large LDL
L_LDL_TG	Low Medium SEP	-0.15768436	-0.265897465	-0.049471255	White European	0.036251442	0.04665403	Triglycerides in large LDL [mmol/l]	Triglycerides in large LDL	Lipoprotein subclasses	Large LDL
L_LDL_TG	Lowest SEP	-0.02032613	-0.128428031	0.087775771	White European	0.036251442	0.04665403	Triglycerides in large LDL [mmol/l]	Triglycerides in large LDL	Lipoprotein subclasses	Large LDL
M_LDL_P	High Medium SEP	-0.08719189	-0.175474009	0.00109023	White European	0.062237738	0.073104644	Concentration of medium LDL particles [mol/l]	Concentration of medium LDL particles	Lipoprotein subclasses	Medium LDL
M_LDL_P	Medium SEP	-0.085620737	-0.195791868	0.024550393	White European	0.062237738	0.073104644	Concentration of medium LDL particles [mol/l]	Concentration of medium LDL particles	Lipoprotein subclasses	Medium LDL
M_LDL_P	Low Medium SEP	-0.164375228	-0.275313424	-0.053437032	White European	0.062237738	0.073104644	Concentration of medium LDL particles [mol/l]	Concentration of medium LDL particles	Lipoprotein subclasses	Medium LDL
M_LDL_P	Lowest SEP	-0.056499672	-0.163685778	0.050686435	White European	0.062237738	0.073104644	Concentration of medium LDL particles [mol/l]	Concentration of medium LDL particles	Lipoprotein subclasses	Medium LDL
M_LDL_L	High Medium SEP	-0.087519212	-0.175797131	7.59E-04	White European	0.0615628	0.072890355	Total lipids in medium LDL [mmol/l]	Total lipids in medium LDL	Lipoprotein subclasses	Medium LDL
M_LDL_L	Medium SEP	-0.088138449	-0.198353178	0.022076281	White European	0.0615628	0.072890355	Total lipids in medium LDL [mmol/l]	Total lipids in medium LDL	Lipoprotein subclasses	Medium LDL
M_LDL_L	Low Medium SEP	-0.165236352	-0.276273251	-0.054199453	White European	0.0615628	0.072890355	Total lipids in medium LDL [mmol/l]	Total lipids in medium LDL	Lipoprotein subclasses	Medium LDL
M_LDL_L	Lowest SEP	-0.059662284	-0.166850052	0.047525484	White European	0.0615628	0.072890355	Total lipids in medium LDL [mmol/l]	Total lipids in medium LDL	Lipoprotein subclasses	Medium LDL
M_LDL_PL	High Medium SEP	-0.090600352	-0.178817422	-0.002383281	White European	0.047633499	0.059743711	Phospholipids in medium LDL [mmol/l]	Phospholipids in medium LDL	Lipoprotein subclasses	Medium LDL
M_LDL_PL	Medium SEP	-0.082014171	-0.192484456	0.028456114	White European	0.047633499	0.059743711	Phospholipids in medium LDL [mmol/l]	Phospholipids in medium LDL	Lipoprotein subclasses	Medium LDL
M_LDL_PL	Low Medium SEP	-0.166402725	-0.277560315	-0.055245134	White European	0.047633499	0.059743711	Phospholipids in medium LDL [mmol/l]	Phospholipids in medium LDL	Lipoprotein subclasses	Medium LDL
M_LDL_PL	Lowest SEP	-0.045341663	-0.151766289	0.061082964	White European	0.047633499	0.059743711	Phospholipids in medium LDL [mmol/l]	Phospholipids in medium LDL	Lipoprotein subclasses	Medium LDL
M_LDL_C	High Medium SEP	-0.084287684	-0.172597319	0.004021951	White European	0.081434621	0.092710183	Total cholesterol in medium LDL [mmol/l]	Cholesterol in medium LDL	Lipoprotein subclasses	Medium LDL
M_LDL_C	Medium SEP	-0.092122207	-0.202336823	0.018092409	White European	0.081434621	0.092710183	Total cholesterol in medium LDL [mmol/l]	Cholesterol in medium LDL	Lipoprotein subclasses	Medium LDL
M_LDL_C	Low Medium SEP	-0.159080798	-0.270271552	-0.047890045	White European	0.081434621	0.092710183	Total cholesterol in medium LDL [mmol/l]	Cholesterol in medium LDL	Lipoprotein subclasses	Medium LDL
M_LDL_C	Lowest SEP	-0.062966219	-0.170496758	0.044564319	White European	0.081434621	0.092710183	Total cholesterol in medium LDL [mmol/l]	Cholesterol in medium LDL	Lipoprotein subclasses	Medium LDL
M_LDL_CE	High Medium SEP	-0.079827198	-0.168191602	0.008537206	White European	0.116661542	0.130802335	Cholesterol esters in medium LDL [mmol/l]	Cholesteryl esters in medium LDL	Lipoprotein subclasses	Medium LDL
M_LDL_CE	Medium SEP	-0.087056558	-0.197190821	0.023077705	White European	0.116661542	0.130802335	Cholesterol esters in medium LDL [mmol/l]	Cholesteryl esters in medium LDL	Lipoprotein subclasses	Medium LDL
M_LDL_CE	Low Medium SEP	-0.148381979	-0.259480535	-0.037283423	White European	0.116661542	0.130802335	Cholesterol esters in medium LDL [mmol/l]	Cholesteryl esters in medium LDL	Lipoprotein subclasses	Medium LDL
M_LDL_CE	Lowest SEP	-0.052819958	-0.160572175	0.054932259	White European	0.116661542	0.130802335	Cholesterol esters in medium LDL [mmol/l]	Cholesteryl esters in medium LDL	Lipoprotein subclasses	Medium LDL
M_LDL_FC	High Medium SEP	-0.102300585	-0.190347463	-0.014253707	White European	0.011092763	0.016925041	Free cholesterol in medium LDL [mmol/l]	Free cholesterol in medium LDL	Lipoprotein subclasses	Medium LDL
M_LDL_FC	Medium SEP	-0.112720844	-0.223181044	-0.002260645	White European	0.011092763	0.016925041	Free cholesterol in medium LDL [mmol/l]	Free cholesterol in medium LDL	Lipoprotein subclasses	Medium LDL
M_LDL_FC	Low Medium SEP	-0.202928333	-0.314511293	-0.091345373	White European	0.011092763	0.016925041	Free cholesterol in medium LDL [mmol/l]	Free cholesterol in medium LDL	Lipoprotein subclasses	Medium LDL
M_LDL_FC	Lowest SEP	-0.105495229	-0.211925005	9.35E-04	White European	0.011092763	0.016925041	Free cholesterol in medium LDL [mmol/l]	Free cholesterol in medium LDL	Lipoprotein subclasses	Medium LDL
M_LDL_TG	High Medium SEP	-0.09058165	-0.179104008	-0.002059291	White European	0.013868608	0.02052554	Triglycerides in medium LDL [mmol/l]	Triglycerides in medium LDL	Lipoprotein subclasses	Medium LDL
M_LDL_TG	Medium SEP	-0.043491707	-0.15249308	0.065509666	White European	0.013868608	0.02052554	Triglycerides in medium LDL [mmol/l]	Triglycerides in medium LDL	Lipoprotein subclasses	Medium LDL
M_LDL_TG	Low Medium SEP	-0.183894815	-0.292042595	-0.075747035	White European	0.013868608	0.02052554	Triglycerides in medium LDL [mmol/l]	Triglycerides in medium LDL	Lipoprotein subclasses	Medium LDL
M_LDL_TG	Lowest SEP	-0.049694322	-0.157658649	0.058270006	White European	0.013868608	0.02052554	Triglycerides in medium LDL [mmol/l]	Triglycerides in medium LDL	Lipoprotein subclasses	Medium LDL
S_LDL_P	High Medium SEP	-0.094701265	-0.183048725	-0.006353805	White European	0.031952052	0.042602735	Concentration of small LDL particles [mol/l]	Concentration of small LDL particles	Lipoprotein subclasses	Small LDL
S_LDL_P	Medium SEP	-0.093139132	-0.203776416	0.017498152	White European	0.031952052	0.042602735	Concentration of small LDL particles [mol/l]	Concentration of small LDL particles	Lipoprotein subclasses	Small LDL
S_LDL_P	Low Medium SEP	-0.181957425	-0.293288974	-0.070625876	White European	0.031952052	0.042602735	Concentration of small LDL particles [mol/l]	Concentration of small LDL particles	Lipoprotein subclasses	Small LDL
S_LDL_P	Lowest SEP	-0.074557936	-0.181652561	0.032536689	White European	0.031952052	0.042602735	Concentration of small LDL particles [mol/l]	Concentration of small LDL particles	Lipoprotein subclasses	Small LDL
S_LDL_L	High Medium SEP	-0.095552764	-0.183885931	-0.007219598	White European	0.028465465	0.03900823	Total lipids in small LDL [mmol/l]	Total lipids in small LDL	Lipoprotein subclasses	Small LDL
S_LDL_L	Medium SEP	-0.096921333	-0.207581628	0.013738962	White European	0.028465465	0.03900823	Total lipids in small LDL [mmol/l]	Total lipids in small LDL	Lipoprotein subclasses	Small LDL
S_LDL_L	Low Medium SEP	-0.184944532	-0.296352067	-0.073536997	White European	0.028465465	0.03900823	Total lipids in small LDL [mmol/l]	Total lipids in small LDL	Lipoprotein subclasses	Small LDL
S_LDL_L	Lowest SEP	-0.080742713	-0.187842908	0.026357482	White European	0.028465465	0.03900823	Total lipids in small LDL [mmol/l]	Total lipids in small LDL	Lipoprotein subclasses	Small LDL
S_LDL_PL	High Medium SEP	-0.11253318	-0.200896253	-0.024170107	White European	0.003874875	0.006166468	Phospholipids in small LDL [mmol/l]	Phospholipids in small LDL	Lipoprotein subclasses	Small LDL
S_LDL_PL	Medium SEP	-0.108073535	-0.219744236	0.003597167	White European	0.003874875	0.006166468	Phospholipids in small LDL [mmol/l]	Phospholipids in small LDL	Lipoprotein subclasses	Small LDL
S_LDL_PL	Low Medium SEP	-0.223174739	-0.335182412	-0.111167067	White European	0.003874875	0.006166468	Phospholipids in small LDL [mmol/l]	Phospholipids in small LDL	Lipoprotein subclasses	Small LDL
S_LDL_PL	Lowest SEP	-0.110717699	-0.216847547	-0.004587852	White European	0.003874875	0.006166468	Phospholipids in small LDL [mmol/l]	Phospholipids in small LDL	Lipoprotein subclasses	Small LDL
S_LDL_C	High Medium SEP	-0.090494675	-0.178773779	-0.00221557	White European	0.040600887	0.051801131	Total cholesterol in small LDL [mmol/l]	Cholesterol in small LDL	Lipoprotein subclasses	Small LDL
S_LDL_C	Medium SEP	-0.101113165	-0.211468567	0.009242237	White European	0.040600887	0.051801131	Total cholesterol in small LDL [mmol/l]	Cholesterol in small LDL	Lipoprotein subclasses	Small LDL
S_LDL_C	Low Medium SEP	-0.177110985	-0.28846765	-0.06575432	White European	0.040600887	0.051801131	Total cholesterol in small LDL [mmol/l]	Cholesterol in small LDL	Lipoprotein subclasses	Small LDL
S_LDL_C	Lowest SEP	-0.085273019	-0.192824752	0.022278715	White European	0.040600887	0.051801131	Total cholesterol in small LDL [mmol/l]	Cholesterol in small LDL	Lipoprotein subclasses	Small LDL
S_LDL_CE	High Medium SEP	-0.084942896	-0.173230599	0.003344808	White European	0.068002433	0.078627813	Cholesterol esters in small LDL [mmol/l]	Cholesteryl esters in small LDL	Lipoprotein subclasses	Small LDL
S_LDL_CE	Medium SEP	-0.095194948	-0.20533556	0.014945664	White European	0.068002433	0.078627813	Cholesterol esters in small LDL [mmol/l]	Cholesteryl esters in small LDL	Lipoprotein subclasses	Small LDL
S_LDL_CE	Low Medium SEP	-0.164895752	-0.276064375	-0.053727129	White European	0.068002433	0.078627813	Cholesterol esters in small LDL [mmol/l]	Cholesteryl esters in small LDL	Lipoprotein subclasses	Small LDL
S_LDL_CE	Lowest SEP	-0.074482799	-0.182290083	0.033324484	White European	0.068002433	0.078627813	Cholesterol esters in small LDL [mmol/l]	Cholesteryl esters in small LDL	Lipoprotein subclasses	Small LDL
S_LDL_FC	High Medium SEP	-0.11219726	-0.200482001	-0.023912519	White European	0.002970205	0.004778156	Free cholesterol in small LDL [mmol/l]	Free cholesterol in small LDL	Lipoprotein subclasses	Small LDL
S_LDL_FC	Medium SEP	-0.124128055	-0.235344269	-0.012911841	White European	0.002970205	0.004778156	Free cholesterol in small LDL [mmol/l]	Free cholesterol in small LDL	Lipoprotein subclasses	Small LDL
S_LDL_FC	Low Medium SEP	-0.225213559	-0.337353507	-0.11307361	White European	0.002970205	0.004778156	Free cholesterol in small LDL [mmol/l]	Free cholesterol in small LDL	Lipoprotein subclasses	Small LDL
S_LDL_FC	Lowest SEP	-0.129349554	-0.235808644	-0.022890465	White European	0.002970205	0.004778156	Free cholesterol in small LDL [mmol/l]	Free cholesterol in small LDL	Lipoprotein subclasses	Small LDL
S_LDL_TG	High Medium SEP	-0.062828578	-0.151332675	0.025675519	White European	0.030172019	0.040967513	Triglycerides in small LDL [mmol/l]	Triglycerides in small LDL	Lipoprotein subclasses	Small LDL
S_LDL_TG	Medium SEP	0.005456711	-0.102677612	0.113591034	White European	0.030172019	0.040967513	Triglycerides in small LDL [mmol/l]	Triglycerides in small LDL	Lipoprotein subclasses	Small LDL
S_LDL_TG	Low Medium SEP	-0.089494861	-0.197519314	0.018529592	White European	0.030172019	0.040967513	Triglycerides in small LDL [mmol/l]	Triglycerides in small LDL	Lipoprotein subclasses	Small LDL
S_LDL_TG	Lowest SEP	0.06821727	-0.041938711	0.17837325	White European	0.030172019	0.040967513	Triglycerides in small LDL [mmol/l]	Triglycerides in small LDL	Lipoprotein subclasses	Small LDL
XL_HDL_P	High Medium SEP	-0.183229645	-0.272091092	-0.094368198	White European	6.09E-37	8.20E-36	Concentration of very large HDL particles [mol/l]	Concentration of very large HDL particles	Lipoprotein subclasses	Very large HDL
XL_HDL_P	Medium SEP	-0.310763218	-0.417083413	-0.204443024	White European	6.09E-37	8.20E-36	Concentration of very large HDL particles [mol/l]	Concentration of very large HDL particles	Lipoprotein subclasses	Very large HDL
XL_HDL_P	Low Medium SEP	-0.535535627	-0.640539653	-0.430531601	White European	6.09E-37	8.20E-36	Concentration of very large HDL particles [mol/l]	Concentration of very large HDL particles	Lipoprotein subclasses	Very large HDL
XL_HDL_P	Lowest SEP	-0.583162311	-0.6849092	-0.481415422	White European	6.09E-37	8.20E-36	Concentration of very large HDL particles [mol/l]	Concentration of very large HDL particles	Lipoprotein subclasses	Very large HDL
XL_HDL_L	High Medium SEP	-0.183182644	-0.27208381	-0.094281478	White European	7.15E-37	8.82E-36	Total lipids in very large HDL [mmol/l]	Total lipids in very large HDL	Lipoprotein subclasses	Very large HDL
XL_HDL_L	Medium SEP	-0.310314203	-0.416649182	-0.203979224	White European	7.15E-37	8.82E-36	Total lipids in very large HDL [mmol/l]	Total lipids in very large HDL	Lipoprotein subclasses	Very large HDL
XL_HDL_L	Low Medium SEP	-0.535139786	-0.640144906	-0.430134666	White European	7.15E-37	8.82E-36	Total lipids in very large HDL [mmol/l]	Total lipids in very large HDL	Lipoprotein subclasses	Very large HDL
XL_HDL_L	Lowest SEP	-0.582665998	-0.684433267	-0.480898729	White European	7.15E-37	8.82E-36	Total lipids in very large HDL [mmol/l]	Total lipids in very large HDL	Lipoprotein subclasses	Very large HDL
XL_HDL_PL	High Medium SEP	-0.184189816	-0.272675074	-0.095704559	White European	9.60E-42	1.78E-40	Phospholipids in very large HDL [mmol/l]	Phospholipids in very large HDL	Lipoprotein subclasses	Very large HDL
XL_HDL_PL	Medium SEP	-0.316953768	-0.421781038	-0.212126498	White European	9.60E-42	1.78E-40	Phospholipids in very large HDL [mmol/l]	Phospholipids in very large HDL	Lipoprotein subclasses	Very large HDL
XL_HDL_PL	Low Medium SEP	-0.553593443	-0.658096585	-0.4490903	White European	9.60E-42	1.78E-40	Phospholipids in very large HDL [mmol/l]	Phospholipids in very large HDL	Lipoprotein subclasses	Very large HDL
XL_HDL_PL	Lowest SEP	-0.625133403	-0.726990563	-0.523276244	White European	9.60E-42	1.78E-40	Phospholipids in very large HDL [mmol/l]	Phospholipids in very large HDL	Lipoprotein subclasses	Very large HDL
XL_HDL_C	High Medium SEP	-0.178390642	-0.267521273	-0.089260011	White European	1.68E-31	1.46E-30	Total cholesterol in very large HDL [mmol/l]	Cholesterol in very large HDL	Lipoprotein subclasses	Very large HDL
XL_HDL_C	Medium SEP	-0.298571256	-0.405894861	-0.19124765	White European	1.68E-31	1.46E-30	Total cholesterol in very large HDL [mmol/l]	Cholesterol in very large HDL	Lipoprotein subclasses	Very large HDL
XL_HDL_C	Low Medium SEP	-0.508620556	-0.614188276	-0.403052837	White European	1.68E-31	1.46E-30	Total cholesterol in very large HDL [mmol/l]	Cholesterol in very large HDL	Lipoprotein subclasses	Very large HDL
XL_HDL_C	Lowest SEP	-0.536206284	-0.638360917	-0.434051651	White European	1.68E-31	1.46E-30	Total cholesterol in very large HDL [mmol/l]	Cholesterol in very large HDL	Lipoprotein subclasses	Very large HDL
XL_HDL_CE	High Medium SEP	-0.175437544	-0.264455668	-0.08641942	White European	2.36E-29	1.94E-28	Cholesterol esters in very large HDL [mmol/l]	Cholesteryl esters in very large HDL	Lipoprotein subclasses	Very large HDL
XL_HDL_CE	Medium SEP	-0.29560316	-0.403147314	-0.188059006	White European	2.36E-29	1.94E-28	Cholesterol esters in very large HDL [mmol/l]	Cholesteryl esters in very large HDL	Lipoprotein subclasses	Very large HDL
XL_HDL_CE	Low Medium SEP	-0.496663548	-0.602567512	-0.390759584	White European	2.36E-29	1.94E-28	Cholesterol esters in very large HDL [mmol/l]	Cholesteryl esters in very large HDL	Lipoprotein subclasses	Very large HDL
XL_HDL_CE	Lowest SEP	-0.516945196	-0.61934649	-0.414543902	White European	2.36E-29	1.94E-28	Cholesterol esters in very large HDL [mmol/l]	Cholesteryl esters in very large HDL	Lipoprotein subclasses	Very large HDL
XL_HDL_FC	High Medium SEP	-0.183218548	-0.27258385	-0.093853246	White European	3.23E-36	3.68E-35	Free cholesterol in very large HDL [mmol/l]	Free cholesterol in very large HDL	Lipoprotein subclasses	Very large HDL
XL_HDL_FC	Medium SEP	-0.301902749	-0.408668059	-0.195137439	White European	3.23E-36	3.68E-35	Free cholesterol in very large HDL [mmol/l]	Free cholesterol in very large HDL	Lipoprotein subclasses	Very large HDL
XL_HDL_FC	Low Medium SEP	-0.531088647	-0.635984926	-0.426192367	White European	3.23E-36	3.68E-35	Free cholesterol in very large HDL [mmol/l]	Free cholesterol in very large HDL	Lipoprotein subclasses	Very large HDL
XL_HDL_FC	Lowest SEP	-0.576308196	-0.677921074	-0.474695318	White European	3.23E-36	3.68E-35	Free cholesterol in very large HDL [mmol/l]	Free cholesterol in very large HDL	Lipoprotein subclasses	Very large HDL
XL_HDL_TG	High Medium SEP	-0.10742827	-0.194431376	-0.020425164	White European	7.03E-05	1.35E-04	Triglycerides in very large HDL [mmol/l]	Triglycerides in very large HDL	Lipoprotein subclasses	Very large HDL
XL_HDL_TG	Medium SEP	-0.158215915	-0.26679607	-0.049635761	White European	7.03E-05	1.35E-04	Triglycerides in very large HDL [mmol/l]	Triglycerides in very large HDL	Lipoprotein subclasses	Very large HDL
XL_HDL_TG	Low Medium SEP	-0.251374093	-0.358485882	-0.144262305	White European	7.03E-05	1.35E-04	Triglycerides in very large HDL [mmol/l]	Triglycerides in very large HDL	Lipoprotein subclasses	Very large HDL
XL_HDL_TG	Lowest SEP	-0.177785491	-0.284238312	-0.07133267	White European	7.03E-05	1.35E-04	Triglycerides in very large HDL [mmol/l]	Triglycerides in very large HDL	Lipoprotein subclasses	Very large HDL
L_HDL_P	High Medium SEP	-0.199375058	-0.287655992	-0.111094123	White European	2.24E-45	1.57E-43	Concentration of large HDL particles [mol/l]	Concentration of large HDL particles	Lipoprotein subclasses	Large HDL
L_HDL_P	Medium SEP	-0.313176272	-0.417284625	-0.209067918	White European	2.24E-45	1.57E-43	Concentration of large HDL particles [mol/l]	Concentration of large HDL particles	Lipoprotein subclasses	Large HDL
L_HDL_P	Low Medium SEP	-0.563165643	-0.668549041	-0.457782244	White European	2.24E-45	1.57E-43	Concentration of large HDL particles [mol/l]	Concentration of large HDL particles	Lipoprotein subclasses	Large HDL
L_HDL_P	Lowest SEP	-0.665521207	-0.766840729	-0.564201686	White European	2.24E-45	1.57E-43	Concentration of large HDL particles [mol/l]	Concentration of large HDL particles	Lipoprotein subclasses	Large HDL
L_HDL_L	High Medium SEP	-0.198486632	-0.286772745	-0.11020052	White European	2.19E-45	1.57E-43	Total lipids in large HDL [mmol/l]	Total lipids in large HDL	Lipoprotein subclasses	Large HDL
L_HDL_L	Medium SEP	-0.313083683	-0.417094723	-0.209072643	White European	2.19E-45	1.57E-43	Total lipids in large HDL [mmol/l]	Total lipids in large HDL	Lipoprotein subclasses	Large HDL
L_HDL_L	Low Medium SEP	-0.562142168	-0.667480476	-0.456803859	White European	2.19E-45	1.57E-43	Total lipids in large HDL [mmol/l]	Total lipids in large HDL	Lipoprotein subclasses	Large HDL
L_HDL_L	Lowest SEP	-0.665869002	-0.767230401	-0.564507603	White European	2.19E-45	1.57E-43	Total lipids in large HDL [mmol/l]	Total lipids in large HDL	Lipoprotein subclasses	Large HDL
L_HDL_PL	High Medium SEP	-0.201486956	-0.289269333	-0.113704579	White European	3.81E-45	1.57E-43	Phospholipids in large HDL [mmol/l]	Phospholipids in large HDL	Lipoprotein subclasses	Large HDL
L_HDL_PL	Medium SEP	-0.303768385	-0.407741866	-0.199794904	White European	3.81E-45	1.57E-43	Phospholipids in large HDL [mmol/l]	Phospholipids in large HDL	Lipoprotein subclasses	Large HDL
L_HDL_PL	Low Medium SEP	-0.564530869	-0.670370538	-0.458691201	White European	3.81E-45	1.57E-43	Phospholipids in large HDL [mmol/l]	Phospholipids in large HDL	Lipoprotein subclasses	Large HDL
L_HDL_PL	Lowest SEP	-0.665969194	-0.767382456	-0.564555932	White European	3.81E-45	1.57E-43	Phospholipids in large HDL [mmol/l]	Phospholipids in large HDL	Lipoprotein subclasses	Large HDL
L_HDL_C	High Medium SEP	-0.192456554	-0.281032051	-0.103881058	White European	7.01E-45	2.07E-43	Total cholesterol in large HDL [mmol/l]	Cholesterol in large HDL	Lipoprotein subclasses	Large HDL
L_HDL_C	Medium SEP	-0.315556827	-0.419328391	-0.211785264	White European	7.01E-45	2.07E-43	Total cholesterol in large HDL [mmol/l]	Cholesterol in large HDL	Lipoprotein subclasses	Large HDL
L_HDL_C	Low Medium SEP	-0.55316699	-0.658197481	-0.448136499	White European	7.01E-45	2.07E-43	Total cholesterol in large HDL [mmol/l]	Cholesterol in large HDL	Lipoprotein subclasses	Large HDL
L_HDL_C	Lowest SEP	-0.662575513	-0.764109973	-0.561041053	White European	7.01E-45	2.07E-43	Total cholesterol in large HDL [mmol/l]	Cholesterol in large HDL	Lipoprotein subclasses	Large HDL
L_HDL_CE	High Medium SEP	-0.192034494	-0.280639005	-0.103429983	White European	8.58E-45	2.12E-43	Cholesterol esters in large HDL [mmol/l]	Cholesteryl esters in large HDL	Lipoprotein subclasses	Large HDL
L_HDL_CE	Medium SEP	-0.316337127	-0.420138175	-0.212536079	White European	8.58E-45	2.12E-43	Cholesterol esters in large HDL [mmol/l]	Cholesteryl esters in large HDL	Lipoprotein subclasses	Large HDL
L_HDL_CE	Low Medium SEP	-0.552015	-0.65706183	-0.44696817	White European	8.58E-45	2.12E-43	Cholesterol esters in large HDL [mmol/l]	Cholesteryl esters in large HDL	Lipoprotein subclasses	Large HDL
L_HDL_CE	Lowest SEP	-0.661867361	-0.763358362	-0.560376359	White European	8.58E-45	2.12E-43	Cholesterol esters in large HDL [mmol/l]	Cholesteryl esters in large HDL	Lipoprotein subclasses	Large HDL
L_HDL_FC	High Medium SEP	-0.19353719	-0.2820078	-0.10506658	White European	4.25E-45	1.57E-43	Free cholesterol in large HDL [mmol/l]	Free cholesterol in large HDL	Lipoprotein subclasses	Large HDL
L_HDL_FC	Medium SEP	-0.312832719	-0.416506546	-0.209158892	White European	4.25E-45	1.57E-43	Free cholesterol in large HDL [mmol/l]	Free cholesterol in large HDL	Lipoprotein subclasses	Large HDL
L_HDL_FC	Low Medium SEP	-0.556286659	-0.661256928	-0.45131639	White European	4.25E-45	1.57E-43	Free cholesterol in large HDL [mmol/l]	Free cholesterol in large HDL	Lipoprotein subclasses	Large HDL
L_HDL_FC	Lowest SEP	-0.664369253	-0.766040771	-0.562697735	White European	4.25E-45	1.57E-43	Free cholesterol in large HDL [mmol/l]	Free cholesterol in large HDL	Lipoprotein subclasses	Large HDL
L_HDL_TG	High Medium SEP	-0.168021548	-0.2568753	-0.079167795	White European	5.49E-22	4.27E-21	Triglycerides in large HDL [mmol/l]	Triglycerides in large HDL	Lipoprotein subclasses	Large HDL
L_HDL_TG	Medium SEP	-0.2606594	-0.369579271	-0.151739529	White European	5.49E-22	4.27E-21	Triglycerides in large HDL [mmol/l]	Triglycerides in large HDL	Lipoprotein subclasses	Large HDL
L_HDL_TG	Low Medium SEP	-0.437857193	-0.543891465	-0.33182292	White European	5.49E-22	4.27E-21	Triglycerides in large HDL [mmol/l]	Triglycerides in large HDL	Lipoprotein subclasses	Large HDL
L_HDL_TG	Lowest SEP	-0.454516565	-0.557499423	-0.351533708	White European	5.49E-22	4.27E-21	Triglycerides in large HDL [mmol/l]	Triglycerides in large HDL	Lipoprotein subclasses	Large HDL
M_HDL_P	High Medium SEP	-0.146370938	-0.233936212	-0.058805665	White European	4.06E-16	2.22E-15	Concentration of medium HDL particles [mol/l]	Concentration of medium HDL particles	Lipoprotein subclasses	Medium HDL
M_HDL_P	Medium SEP	-0.119698336	-0.229679554	-0.009717119	White European	4.06E-16	2.22E-15	Concentration of medium HDL particles [mol/l]	Concentration of medium HDL particles	Lipoprotein subclasses	Medium HDL
M_HDL_P	Low Medium SEP	-0.343334011	-0.455328892	-0.231339129	White European	4.06E-16	2.22E-15	Concentration of medium HDL particles [mol/l]	Concentration of medium HDL particles	Lipoprotein subclasses	Medium HDL
M_HDL_P	Lowest SEP	-0.403495709	-0.504078756	-0.302912662	White European	4.06E-16	2.22E-15	Concentration of medium HDL particles [mol/l]	Concentration of medium HDL particles	Lipoprotein subclasses	Medium HDL
M_HDL_L	High Medium SEP	-0.146463925	-0.233900502	-0.059027348	White European	1.28E-16	7.59E-16	Total lipids in medium HDL [mmol/l]	Total lipids in medium HDL	Lipoprotein subclasses	Medium HDL
M_HDL_L	Medium SEP	-0.123210225	-0.232893335	-0.013527115	White European	1.28E-16	7.59E-16	Total lipids in medium HDL [mmol/l]	Total lipids in medium HDL	Lipoprotein subclasses	Medium HDL
M_HDL_L	Low Medium SEP	-0.345361357	-0.457181643	-0.233541071	White European	1.28E-16	7.59E-16	Total lipids in medium HDL [mmol/l]	Total lipids in medium HDL	Lipoprotein subclasses	Medium HDL
M_HDL_L	Lowest SEP	-0.410773817	-0.511372387	-0.310175247	White European	1.28E-16	7.59E-16	Total lipids in medium HDL [mmol/l]	Total lipids in medium HDL	Lipoprotein subclasses	Medium HDL
M_HDL_PL	High Medium SEP	-0.158531299	-0.24636117	-0.070701428	White European	1.27E-18	7.84E-18	Phospholipids in medium HDL [mmol/l]	Phospholipids in medium HDL	Lipoprotein subclasses	Medium HDL
M_HDL_PL	Medium SEP	-0.129053594	-0.239144345	-0.018962842	White European	1.27E-18	7.84E-18	Phospholipids in medium HDL [mmol/l]	Phospholipids in medium HDL	Lipoprotein subclasses	Medium HDL
M_HDL_PL	Low Medium SEP	-0.377666157	-0.489592731	-0.265739583	White European	1.27E-18	7.84E-18	Phospholipids in medium HDL [mmol/l]	Phospholipids in medium HDL	Lipoprotein subclasses	Medium HDL
M_HDL_PL	Lowest SEP	-0.428254276	-0.528697095	-0.327811457	White European	1.27E-18	7.84E-18	Phospholipids in medium HDL [mmol/l]	Phospholipids in medium HDL	Lipoprotein subclasses	Medium HDL
M_HDL_C	High Medium SEP	-0.134322294	-0.221099488	-0.0475451	White European	2.11E-16	1.20E-15	Total cholesterol in medium HDL [mmol/l]	Cholesterol in medium HDL	Lipoprotein subclasses	Medium HDL
M_HDL_C	Medium SEP	-0.129979989	-0.238127286	-0.021832692	White European	2.11E-16	1.20E-15	Total cholesterol in medium HDL [mmol/l]	Cholesterol in medium HDL	Lipoprotein subclasses	Medium HDL
M_HDL_C	Low Medium SEP	-0.323009326	-0.433916823	-0.212101829	White European	2.11E-16	1.20E-15	Total cholesterol in medium HDL [mmol/l]	Cholesterol in medium HDL	Lipoprotein subclasses	Medium HDL
M_HDL_C	Lowest SEP	-0.416900587	-0.518078161	-0.315723014	White European	2.11E-16	1.20E-15	Total cholesterol in medium HDL [mmol/l]	Cholesterol in medium HDL	Lipoprotein subclasses	Medium HDL
M_HDL_CE	High Medium SEP	-0.128153065	-0.214807669	-0.041498461	White European	1.87E-15	9.87E-15	Cholesterol esters in medium HDL [mmol/l]	Cholesteryl esters in medium HDL	Lipoprotein subclasses	Medium HDL
M_HDL_CE	Medium SEP	-0.12675699	-0.234718937	-0.018795043	White European	1.87E-15	9.87E-15	Cholesterol esters in medium HDL [mmol/l]	Cholesteryl esters in medium HDL	Lipoprotein subclasses	Medium HDL
M_HDL_CE	Low Medium SEP	-0.308472837	-0.419294354	-0.19765132	White European	1.87E-15	9.87E-15	Cholesterol esters in medium HDL [mmol/l]	Cholesteryl esters in medium HDL	Lipoprotein subclasses	Medium HDL
M_HDL_CE	Lowest SEP	-0.406895961	-0.508209116	-0.305582806	White European	1.87E-15	9.87E-15	Cholesterol esters in medium HDL [mmol/l]	Cholesteryl esters in medium HDL	Lipoprotein subclasses	Medium HDL
M_HDL_FC	High Medium SEP	-0.155284362	-0.242682739	-0.067885985	White European	1.55E-19	9.99E-19	Free cholesterol in medium HDL [mmol/l]	Free cholesterol in medium HDL	Lipoprotein subclasses	Medium HDL
M_HDL_FC	Medium SEP	-0.139574979	-0.248517853	-0.030632104	White European	1.55E-19	9.99E-19	Free cholesterol in medium HDL [mmol/l]	Free cholesterol in medium HDL	Lipoprotein subclasses	Medium HDL
M_HDL_FC	Low Medium SEP	-0.372196628	-0.483282767	-0.261110489	White European	1.55E-19	9.99E-19	Free cholesterol in medium HDL [mmol/l]	Free cholesterol in medium HDL	Lipoprotein subclasses	Medium HDL
M_HDL_FC	Lowest SEP	-0.446614251	-0.547569456	-0.345659045	White European	1.55E-19	9.99E-19	Free cholesterol in medium HDL [mmol/l]	Free cholesterol in medium HDL	Lipoprotein subclasses	Medium HDL
M_HDL_TG	High Medium SEP	-0.012397621	-0.10250262	0.077707377	White European	3.62E-04	6.30E-04	Triglycerides in medium HDL [mmol/l]	Triglycerides in medium HDL	Lipoprotein subclasses	Medium HDL
M_HDL_TG	Medium SEP	0.103722896	-0.003155812	0.210601603	White European	3.62E-04	6.30E-04	Triglycerides in medium HDL [mmol/l]	Triglycerides in medium HDL	Lipoprotein subclasses	Medium HDL
M_HDL_TG	Low Medium SEP	0.046693539	-0.060901859	0.154288938	White European	3.62E-04	6.30E-04	Triglycerides in medium HDL [mmol/l]	Triglycerides in medium HDL	Lipoprotein subclasses	Medium HDL
M_HDL_TG	Lowest SEP	0.194585497	0.082858964	0.30631203	White European	3.62E-04	6.30E-04	Triglycerides in medium HDL [mmol/l]	Triglycerides in medium HDL	Lipoprotein subclasses	Medium HDL
S_HDL_P	High Medium SEP	-0.064245379	-0.150058017	0.021567259	White European	0.094690144	0.106978178	Concentration of small HDL particles [mol/l]	Concentration of small HDL particles	Lipoprotein subclasses	Small HDL
S_HDL_P	Medium SEP	0.043148114	-0.067891341	0.15418757	White European	0.094690144	0.106978178	Concentration of small HDL particles [mol/l]	Concentration of small HDL particles	Lipoprotein subclasses	Small HDL
S_HDL_P	Low Medium SEP	-0.089770497	-0.202660986	0.023119991	White European	0.094690144	0.106978178	Concentration of small HDL particles [mol/l]	Concentration of small HDL particles	Lipoprotein subclasses	Small HDL
S_HDL_P	Lowest SEP	-0.080334152	-0.181868671	0.021200368	White European	0.094690144	0.106978178	Concentration of small HDL particles [mol/l]	Concentration of small HDL particles	Lipoprotein subclasses	Small HDL
S_HDL_L	High Medium SEP	-0.06847392	-0.154096815	0.017148974	White European	0.060100797	0.072145768	Total lipids in small HDL [mmol/l]	Total lipids in small HDL	Lipoprotein subclasses	Small HDL
S_HDL_L	Medium SEP	0.034202996	-0.076795517	0.14520151	White European	0.060100797	0.072145768	Total lipids in small HDL [mmol/l]	Total lipids in small HDL	Lipoprotein subclasses	Small HDL
S_HDL_L	Low Medium SEP	-0.102649564	-0.215558252	0.010259124	White European	0.060100797	0.072145768	Total lipids in small HDL [mmol/l]	Total lipids in small HDL	Lipoprotein subclasses	Small HDL
S_HDL_L	Lowest SEP	-0.098284049	-0.199511033	0.002942934	White European	0.060100797	0.072145768	Total lipids in small HDL [mmol/l]	Total lipids in small HDL	Lipoprotein subclasses	Small HDL
S_HDL_PL	High Medium SEP	-0.046667633	-0.133178698	0.039843431	White European	0.161398196	0.175639213	Phospholipids in small HDL [mmol/l]	Phospholipids in small HDL	Lipoprotein subclasses	Small HDL
S_HDL_PL	Medium SEP	0.045421338	-0.064567718	0.155410394	White European	0.161398196	0.175639213	Phospholipids in small HDL [mmol/l]	Phospholipids in small HDL	Lipoprotein subclasses	Small HDL
S_HDL_PL	Low Medium SEP	-0.05278168	-0.164706299	0.059142938	White European	0.161398196	0.175639213	Phospholipids in small HDL [mmol/l]	Phospholipids in small HDL	Lipoprotein subclasses	Small HDL
S_HDL_PL	Lowest SEP	-0.087842816	-0.191789878	0.016104245	White European	0.161398196	0.175639213	Phospholipids in small HDL [mmol/l]	Phospholipids in small HDL	Lipoprotein subclasses	Small HDL
S_HDL_C	High Medium SEP	-0.08886056	-0.17306683	-0.00465429	White European	0.002199687	0.003577512	Total cholesterol in small HDL [mmol/l]	Cholesterol in small HDL	Lipoprotein subclasses	Small HDL
S_HDL_C	Medium SEP	-0.034325067	-0.14394723	0.075297096	White European	0.002199687	0.003577512	Total cholesterol in small HDL [mmol/l]	Cholesterol in small HDL	Lipoprotein subclasses	Small HDL
S_HDL_C	Low Medium SEP	-0.186393037	-0.298864094	-0.073921981	White European	0.002199687	0.003577512	Total cholesterol in small HDL [mmol/l]	Cholesterol in small HDL	Lipoprotein subclasses	Small HDL
S_HDL_C	Lowest SEP	-0.167533727	-0.268936356	-0.066131099	White European	0.002199687	0.003577512	Total cholesterol in small HDL [mmol/l]	Cholesterol in small HDL	Lipoprotein subclasses	Small HDL
S_HDL_CE	High Medium SEP	-0.079375109	-0.163634589	0.00488437	White European	0.008723407	0.013590149	Cholesterol esters in small HDL [mmol/l]	Cholesteryl esters in small HDL	Lipoprotein subclasses	Small HDL
S_HDL_CE	Medium SEP	-0.043682529	-0.15249323	0.065128171	White European	0.008723407	0.013590149	Cholesterol esters in small HDL [mmol/l]	Cholesteryl esters in small HDL	Lipoprotein subclasses	Small HDL
S_HDL_CE	Low Medium SEP	-0.177589515	-0.289395577	-0.065783454	White European	0.008723407	0.013590149	Cholesterol esters in small HDL [mmol/l]	Cholesteryl esters in small HDL	Lipoprotein subclasses	Small HDL
S_HDL_CE	Lowest SEP	-0.148934075	-0.251950905	-0.045917244	White European	0.008723407	0.013590149	Cholesterol esters in small HDL [mmol/l]	Cholesteryl esters in small HDL	Lipoprotein subclasses	Small HDL
S_HDL_FC	High Medium SEP	-0.075647799	-0.162252789	0.010957191	White European	0.012059548	0.018212378	Free cholesterol in small HDL [mmol/l]	Free cholesterol in small HDL	Lipoprotein subclasses	Small HDL
S_HDL_FC	Medium SEP	0.017935875	-0.09232908	0.12820083	White European	0.012059548	0.018212378	Free cholesterol in small HDL [mmol/l]	Free cholesterol in small HDL	Lipoprotein subclasses	Small HDL
S_HDL_FC	Low Medium SEP	-0.118778012	-0.231512583	-0.006043441	White European	0.012059548	0.018212378	Free cholesterol in small HDL [mmol/l]	Free cholesterol in small HDL	Lipoprotein subclasses	Small HDL
S_HDL_FC	Lowest SEP	-0.145871457	-0.249330869	-0.042412046	White European	0.012059548	0.018212378	Free cholesterol in small HDL [mmol/l]	Free cholesterol in small HDL	Lipoprotein subclasses	Small HDL
S_HDL_TG	High Medium SEP	0.040808996	-0.047106067	0.128724059	White European	1.79E-10	6.29E-10	Triglycerides in small HDL [mmol/l]	Triglycerides in small HDL	Lipoprotein subclasses	Small HDL
S_HDL_TG	Medium SEP	0.17764178	0.073738399	0.281545161	White European	1.79E-10	6.29E-10	Triglycerides in small HDL [mmol/l]	Triglycerides in small HDL	Lipoprotein subclasses	Small HDL
S_HDL_TG	Low Medium SEP	0.18094974	0.074265816	0.287633664	White European	1.79E-10	6.29E-10	Triglycerides in small HDL [mmol/l]	Triglycerides in small HDL	Lipoprotein subclasses	Small HDL
S_HDL_TG	Lowest SEP	0.343869494	0.23332509	0.454413898	White European	1.79E-10	6.29E-10	Triglycerides in small HDL [mmol/l]	Triglycerides in small HDL	Lipoprotein subclasses	Small HDL
VLDL_D	High Medium SEP	0.103912878	0.016165581	0.191660175	White European	2.49E-20	1.67E-19	Mean diameter for VLDL particles [nm]	Average diameter for VLDL particles	Lipoprotein particle sizes	NA
VLDL_D	Medium SEP	0.263551482	0.159365454	0.367737511	White European	2.49E-20	1.67E-19	Mean diameter for VLDL particles [nm]	Average diameter for VLDL particles	Lipoprotein particle sizes	NA
VLDL_D	Low Medium SEP	0.354190275	0.248039678	0.460340872	White European	2.49E-20	1.67E-19	Mean diameter for VLDL particles [nm]	Average diameter for VLDL particles	Lipoprotein particle sizes	NA
VLDL_D	Lowest SEP	0.455515919	0.348914435	0.562117403	White European	2.49E-20	1.67E-19	Mean diameter for VLDL particles [nm]	Average diameter for VLDL particles	Lipoprotein particle sizes	NA
LDL_D	High Medium SEP	0.01692919	-0.069402577	0.103260957	White European	0.797684401	0.797684401	Mean diameter for LDL particles [nm]	Average diameter for LDL particles	Lipoprotein particle sizes	NA
LDL_D	Medium SEP	-0.042616647	-0.151429347	0.066196053	White European	0.797684401	0.797684401	Mean diameter for LDL particles [nm]	Average diameter for LDL particles	Lipoprotein particle sizes	NA
LDL_D	Low Medium SEP	0.021777346	-0.085199918	0.12875461	White European	0.797684401	0.797684401	Mean diameter for LDL particles [nm]	Average diameter for LDL particles	Lipoprotein particle sizes	NA
LDL_D	Lowest SEP	-0.009938117	-0.111825021	0.091948788	White European	0.797684401	0.797684401	Mean diameter for LDL particles [nm]	Average diameter for LDL particles	Lipoprotein particle sizes	NA
HDL_D	High Medium SEP	-0.15871494	-0.244720293	-0.072709587	White European	1.86E-35	1.97E-34	Mean diameter for HDL particles [nm]	Average diameter for HDL particles	Lipoprotein particle sizes	NA
HDL_D	Medium SEP	-0.298219695	-0.401173235	-0.195266155	White European	1.86E-35	1.97E-34	Mean diameter for HDL particles [nm]	Average diameter for HDL particles	Lipoprotein particle sizes	NA
HDL_D	Low Medium SEP	-0.493716649	-0.598491019	-0.388942279	White European	1.86E-35	1.97E-34	Mean diameter for HDL particles [nm]	Average diameter for HDL particles	Lipoprotein particle sizes	NA
HDL_D	Lowest SEP	-0.585725799	-0.688227356	-0.483224242	White European	1.86E-35	1.97E-34	Mean diameter for HDL particles [nm]	Average diameter for HDL particles	Lipoprotein particle sizes	NA
Serum_C	High Medium SEP	-0.130841752	-0.219942985	-0.041740518	White European	1.72E-05	3.45E-05	Serum total cholesterol [mmol/l]	Total cholesterol	Cholesterol	NA
Serum_C	Medium SEP	-0.151368636	-0.263045193	-0.039692078	White European	1.72E-05	3.45E-05	Serum total cholesterol [mmol/l]	Total cholesterol	Cholesterol	NA
Serum_C	Low Medium SEP	-0.275764018	-0.386018106	-0.165509929	White European	1.72E-05	3.45E-05	Serum total cholesterol [mmol/l]	Total cholesterol	Cholesterol	NA
Serum_C	Lowest SEP	-0.208970768	-0.31650665	-0.101434885	White European	1.72E-05	3.45E-05	Serum total cholesterol [mmol/l]	Total cholesterol	Cholesterol	NA
VLDL_C	High Medium SEP	-0.002246454	-0.090009881	0.085516974	White European	1.12E-05	2.29E-05	Total cholesterol in VLDL [mmol/l]	VLDL cholesterol	Cholesterol	NA
VLDL_C	Medium SEP	0.056831751	-0.048942469	0.162605972	White European	1.12E-05	2.29E-05	Total cholesterol in VLDL [mmol/l]	VLDL cholesterol	Cholesterol	NA
VLDL_C	Low Medium SEP	0.085462657	-0.021893236	0.19281855	White European	1.12E-05	2.29E-05	Total cholesterol in VLDL [mmol/l]	VLDL cholesterol	Cholesterol	NA
VLDL_C	Lowest SEP	0.248137876	0.137966073	0.35830968	White European	1.12E-05	2.29E-05	Total cholesterol in VLDL [mmol/l]	VLDL cholesterol	Cholesterol	NA
Remnant_C	High Medium SEP	-0.047894527	-0.136569829	0.040780775	White European	0.048249865	0.060008236	Remnant cholesterol (non-HDL, non-LDL -cholesterol) [mmol/l]	Remnant cholesterol (non-HDL, non-LDL -cholesterol)	Cholesterol	NA
Remnant_C	Medium SEP	-0.02361466	-0.132618349	0.085389028	White European	0.048249865	0.060008236	Remnant cholesterol (non-HDL, non-LDL -cholesterol) [mmol/l]	Remnant cholesterol (non-HDL, non-LDL -cholesterol)	Cholesterol	NA
Remnant_C	Low Medium SEP	-0.038804655	-0.148033978	0.070424667	White European	0.048249865	0.060008236	Remnant cholesterol (non-HDL, non-LDL -cholesterol) [mmol/l]	Remnant cholesterol (non-HDL, non-LDL -cholesterol)	Cholesterol	NA
Remnant_C	Lowest SEP	0.095987947	-0.012414522	0.204390417	White European	0.048249865	0.060008236	Remnant cholesterol (non-HDL, non-LDL -cholesterol) [mmol/l]	Remnant cholesterol (non-HDL, non-LDL -cholesterol)	Cholesterol	NA
LDL_C	High Medium SEP	-0.086877119	-0.175555434	0.001801195	White European	0.073686852	0.084539955	Total cholesterol in LDL [mmol/l]	LDL cholesterol	Cholesterol	NA
LDL_C	Medium SEP	-0.095716604	-0.206132065	0.014698856	White European	0.073686852	0.084539955	Total cholesterol in LDL [mmol/l]	LDL cholesterol	Cholesterol	NA
LDL_C	Low Medium SEP	-0.16230032	-0.273043457	-0.051557184	White European	0.073686852	0.084539955	Total cholesterol in LDL [mmol/l]	LDL cholesterol	Cholesterol	NA
LDL_C	Lowest SEP	-0.079433566	-0.187545789	0.028678656	White European	0.073686852	0.084539955	Total cholesterol in LDL [mmol/l]	LDL cholesterol	Cholesterol	NA
HDL_C	High Medium SEP	-0.201967856	-0.290506477	-0.113429234	White European	1.89E-41	3.11E-40	Total cholesterol in HDL [mmol/l]	HDL cholesterol	Cholesterol	NA
HDL_C	Medium SEP	-0.283057022	-0.388035836	-0.178078208	White European	1.89E-41	3.11E-40	Total cholesterol in HDL [mmol/l]	HDL cholesterol	Cholesterol	NA
HDL_C	Low Medium SEP	-0.541761951	-0.648075769	-0.435448133	White European	1.89E-41	3.11E-40	Total cholesterol in HDL [mmol/l]	HDL cholesterol	Cholesterol	NA
HDL_C	Lowest SEP	-0.647959395	-0.750405248	-0.545513543	White European	1.89E-41	3.11E-40	Total cholesterol in HDL [mmol/l]	HDL cholesterol	Cholesterol	NA
HDL2_C	High Medium SEP	-0.199415354	-0.28772915	-0.111101557	White European	5.30E-42	1.12E-40	Total cholesterol in HDL2 [mmol/l]	Total cholesterol in HDL2	Lipoprotein subclasses	NA
HDL2_C	Medium SEP	-0.285871057	-0.390303252	-0.181438863	White European	5.30E-42	1.12E-40	Total cholesterol in HDL2 [mmol/l]	Total cholesterol in HDL2	Lipoprotein subclasses	NA
HDL2_C	Low Medium SEP	-0.539077918	-0.645239508	-0.432916328	White European	5.30E-42	1.12E-40	Total cholesterol in HDL2 [mmol/l]	Total cholesterol in HDL2	Lipoprotein subclasses	NA
HDL2_C	Lowest SEP	-0.653447021	-0.755812685	-0.551081357	White European	5.30E-42	1.12E-40	Total cholesterol in HDL2 [mmol/l]	Total cholesterol in HDL2	Lipoprotein subclasses	NA
HDL3_C	High Medium SEP	-0.174266644	-0.264812618	-0.08372067	White European	1.01E-20	7.12E-20	Total cholesterol in HDL3 [mmol/l]	Total cholesterol in HDL3	Lipoprotein subclasses	NA
HDL3_C	Medium SEP	-0.194800325	-0.304932286	-0.084668365	White European	1.01E-20	7.12E-20	Total cholesterol in HDL3 [mmol/l]	Total cholesterol in HDL3	Lipoprotein subclasses	NA
HDL3_C	Low Medium SEP	-0.435838793	-0.544817294	-0.326860293	White European	1.01E-20	7.12E-20	Total cholesterol in HDL3 [mmol/l]	Total cholesterol in HDL3	Lipoprotein subclasses	NA
HDL3_C	Lowest SEP	-0.452525653	-0.557773464	-0.347277842	White European	1.01E-20	7.12E-20	Total cholesterol in HDL3 [mmol/l]	Total cholesterol in HDL3	Lipoprotein subclasses	NA
EstC	High Medium SEP	-0.112181877	-0.199830788	-0.024532967	White European	1.46E-05	2.97E-05	Esterified cholesterol [mmol/l]	Total esterified cholesterol	Cholesteryl esters	NA
EstC	Medium SEP	-0.144333261	-0.255020152	-0.033646371	White European	1.46E-05	2.97E-05	Esterified cholesterol [mmol/l]	Total esterified cholesterol	Cholesteryl esters	NA
EstC	Low Medium SEP	-0.270889132	-0.379285667	-0.162492596	White European	1.46E-05	2.97E-05	Esterified cholesterol [mmol/l]	Total esterified cholesterol	Cholesteryl esters	NA
EstC	Lowest SEP	-0.201526361	-0.308468909	-0.094583814	White European	1.46E-05	2.97E-05	Esterified cholesterol [mmol/l]	Total esterified cholesterol	Cholesteryl esters	NA
FreeC	High Medium SEP	-0.104103285	-0.191757914	-0.016448656	White European	4.02E-04	6.84E-04	Free cholesterol [mmol/l]	Total free cholesterol	Free cholesterol	NA
FreeC	Medium SEP	-0.123637178	-0.234513702	-0.012760653	White European	4.02E-04	6.84E-04	Free cholesterol [mmol/l]	Total free cholesterol	Free cholesterol	NA
FreeC	Low Medium SEP	-0.240643249	-0.348526122	-0.132760376	White European	4.02E-04	6.84E-04	Free cholesterol [mmol/l]	Total free cholesterol	Free cholesterol	NA
FreeC	Lowest SEP	-0.158142588	-0.265156896	-0.051128279	White European	4.02E-04	6.84E-04	Free cholesterol [mmol/l]	Total free cholesterol	Free cholesterol	NA
Serum_TG	High Medium SEP	0.026352743	-0.059341311	0.112046797	White European	7.32E-09	2.13E-08	Serum total triglycerides [mmol/l]	Total triglycerides	Triglycerides	NA
Serum_TG	Medium SEP	0.12943777	0.027288398	0.231587142	White European	7.32E-09	2.13E-08	Serum total triglycerides [mmol/l]	Total triglycerides	Triglycerides	NA
Serum_TG	Low Medium SEP	0.157083109	0.052288186	0.261878031	White European	7.32E-09	2.13E-08	Serum total triglycerides [mmol/l]	Total triglycerides	Triglycerides	NA
Serum_TG	Lowest SEP	0.331445075	0.217318107	0.445572043	White European	7.32E-09	2.13E-08	Serum total triglycerides [mmol/l]	Total triglycerides	Triglycerides	NA
VLDL_TG	High Medium SEP	0.054203395	-0.03027998	0.13868677	White European	4.39E-13	2.10E-12	Triglycerides in VLDL [mmol/l]	Triglycerides in VLDL	Triglycerides	NA
VLDL_TG	Medium SEP	0.165104969	0.064929229	0.26528071	White European	4.39E-13	2.10E-12	Triglycerides in VLDL [mmol/l]	Triglycerides in VLDL	Triglycerides	NA
VLDL_TG	Low Medium SEP	0.230324057	0.126428218	0.334219895	White European	4.39E-13	2.10E-12	Triglycerides in VLDL [mmol/l]	Triglycerides in VLDL	Triglycerides	NA
VLDL_TG	Lowest SEP	0.406686411	0.291997682	0.521375141	White European	4.39E-13	2.10E-12	Triglycerides in VLDL [mmol/l]	Triglycerides in VLDL	Triglycerides	NA
LDL_TG	High Medium SEP	-0.078633478	-0.167734393	0.010467437	White European	0.057621049	0.069900944	Triglycerides in LDL [mmol/l]	Triglycerides in LDL	Triglycerides	NA
LDL_TG	Medium SEP	-0.024983338	-0.13401602	0.084049345	White European	0.057621049	0.069900944	Triglycerides in LDL [mmol/l]	Triglycerides in LDL	Triglycerides	NA
LDL_TG	Low Medium SEP	-0.140444344	-0.248050089	-0.0328386	White European	0.057621049	0.069900944	Triglycerides in LDL [mmol/l]	Triglycerides in LDL	Triglycerides	NA
LDL_TG	Lowest SEP	-0.012218002	-0.121588995	0.097152991	White European	0.057621049	0.069900944	Triglycerides in LDL [mmol/l]	Triglycerides in LDL	Triglycerides	NA
HDL_TG	High Medium SEP	-0.070930068	-0.159643505	0.01778337	White European	0.143295589	0.157094424	Triglycerides in HDL [mmol/l]	Triglycerides in HDL	Triglycerides	NA
HDL_TG	Medium SEP	-0.022955392	-0.131116201	0.085205417	White European	0.143295589	0.157094424	Triglycerides in HDL [mmol/l]	Triglycerides in HDL	Triglycerides	NA
HDL_TG	Low Medium SEP	-0.117191678	-0.223678273	-0.010705082	White European	0.143295589	0.157094424	Triglycerides in HDL [mmol/l]	Triglycerides in HDL	Triglycerides	NA
HDL_TG	Lowest SEP	-0.005026555	-0.116699791	0.10664668	White European	0.143295589	0.157094424	Triglycerides in HDL [mmol/l]	Triglycerides in HDL	Triglycerides	NA
TotPG	High Medium SEP	-0.117358847	-0.205306103	-0.029411591	White European	4.79E-07	1.20E-06	Total phosphoglycerides [mmol/l]	Phosphoglycerides	Other lipids	NA
TotPG	Medium SEP	-0.135032453	-0.24585742	-0.024207487	White European	4.79E-07	1.20E-06	Total phosphoglycerides [mmol/l]	Phosphoglycerides	Other lipids	NA
TotPG	Low Medium SEP	-0.297329046	-0.403297368	-0.191360723	White European	4.79E-07	1.20E-06	Total phosphoglycerides [mmol/l]	Phosphoglycerides	Other lipids	NA
TotPG	Lowest SEP	-0.222418843	-0.329322641	-0.115515044	White European	4.79E-07	1.20E-06	Total phosphoglycerides [mmol/l]	Phosphoglycerides	Other lipids	NA
PC	High Medium SEP	-0.102208312	-0.190069633	-0.01434699	White European	6.47E-05	1.26E-04	Phosphatidylcholine and other cholines [mmol/l]	Phosphatidylcholines	Other lipids	NA
PC	Medium SEP	-0.097904726	-0.208801216	0.012991765	White European	6.47E-05	1.26E-04	Phosphatidylcholine and other cholines [mmol/l]	Phosphatidylcholines	Other lipids	NA
PC	Low Medium SEP	-0.256108213	-0.36328625	-0.148930175	White European	6.47E-05	1.26E-04	Phosphatidylcholine and other cholines [mmol/l]	Phosphatidylcholines	Other lipids	NA
PC	Lowest SEP	-0.175553041	-0.281653666	-0.069452417	White European	6.47E-05	1.26E-04	Phosphatidylcholine and other cholines [mmol/l]	Phosphatidylcholines	Other lipids	NA
SM	High Medium SEP	-0.130034472	-0.217666696	-0.042402247	White European	2.33E-09	7.32E-09	Sphingomyelins [mmol/l]	Sphingomyelins	Other lipids	NA
SM	Medium SEP	-0.201631118	-0.31343644	-0.089825796	White European	2.33E-09	7.32E-09	Sphingomyelins [mmol/l]	Sphingomyelins	Other lipids	NA
SM	Low Medium SEP	-0.317630726	-0.425023987	-0.210237466	White European	2.33E-09	7.32E-09	Sphingomyelins [mmol/l]	Sphingomyelins	Other lipids	NA
SM	Lowest SEP	-0.289692843	-0.39598916	-0.183396527	White European	2.33E-09	7.32E-09	Sphingomyelins [mmol/l]	Sphingomyelins	Other lipids	NA
TotCho	High Medium SEP	-0.125255236	-0.213432238	-0.037078235	White European	5.49E-08	1.45E-07	Total cholines [mmol/l]	Total cholines	Other lipids	NA
TotCho	Medium SEP	-0.146438722	-0.258097622	-0.034779822	White European	5.49E-08	1.45E-07	Total cholines [mmol/l]	Total cholines	Other lipids	NA
TotCho	Low Medium SEP	-0.306454749	-0.413307873	-0.199601624	White European	5.49E-08	1.45E-07	Total cholines [mmol/l]	Total cholines	Other lipids	NA
TotCho	Lowest SEP	-0.255329902	-0.360656961	-0.150002844	White European	5.49E-08	1.45E-07	Total cholines [mmol/l]	Total cholines	Other lipids	NA
ApoA1	High Medium SEP	-0.211275803	-0.300997052	-0.121554555	White European	6.42E-33	5.93E-32	Apolipoprotein A-I [g/l]	Apolipoprotein A1	Apolipoproteins	NA
ApoA1	Medium SEP	-0.274195536	-0.383640169	-0.164750903	White European	6.42E-33	5.93E-32	Apolipoprotein A-I [g/l]	Apolipoprotein A1	Apolipoproteins	NA
ApoA1	Low Medium SEP	-0.519425909	-0.627715142	-0.411136676	White European	6.42E-33	5.93E-32	Apolipoprotein A-I [g/l]	Apolipoprotein A1	Apolipoproteins	NA
ApoA1	Lowest SEP	-0.577804481	-0.680858861	-0.474750101	White European	6.42E-33	5.93E-32	Apolipoprotein A-I [g/l]	Apolipoprotein A1	Apolipoproteins	NA
ApoB	High Medium SEP	-0.042409307	-0.130940588	0.046121973	White European	0.018338549	0.026872329	Apolipoprotein B [g/l]	Apolipoprotein B	Apolipoproteins	NA
ApoB	Medium SEP	-0.009706242	-0.118562383	0.099149898	White European	0.018338549	0.026872329	Apolipoprotein B [g/l]	Apolipoprotein B	Apolipoproteins	NA
ApoB	Low Medium SEP	-0.018674651	-0.128049973	0.090700672	White European	0.018338549	0.026872329	Apolipoprotein B [g/l]	Apolipoprotein B	Apolipoproteins	NA
ApoB	Lowest SEP	0.122361413	0.013574417	0.231148408	White European	0.018338549	0.026872329	Apolipoprotein B [g/l]	Apolipoprotein B	Apolipoproteins	NA
TotFA	High Medium SEP	-0.057569437	-0.145500081	0.030361207	White European	0.28440883	0.294353194	Total fatty acids [mmol/l]	Total fatty acids	Fatty acids	NA
TotFA	Medium SEP	-0.036365281	-0.146050122	0.07331956	White European	0.28440883	0.294353194	Total fatty acids [mmol/l]	Total fatty acids	Fatty acids	NA
TotFA	Low Medium SEP	-0.105434832	-0.21407664	0.003206976	White European	0.28440883	0.294353194	Total fatty acids [mmol/l]	Total fatty acids	Fatty acids	NA
TotFA	Lowest SEP	-0.001042101	-0.109170999	0.107086796	White European	0.28440883	0.294353194	Total fatty acids [mmol/l]	Total fatty acids	Fatty acids	NA
UnSat	High Medium SEP	-0.183427499	-0.273770351	-0.093084647	White European	3.01E-21	2.22E-20	Estimated degree of unsaturation [NA]	Degree of unsaturation	Fatty acids	NA
UnSat	Medium SEP	-0.316318615	-0.426254761	-0.206382469	White European	3.01E-21	2.22E-20	Estimated degree of unsaturation [NA]	Degree of unsaturation	Fatty acids	NA
UnSat	Low Medium SEP	-0.465802193	-0.57257618	-0.359028206	White European	3.01E-21	2.22E-20	Estimated degree of unsaturation [NA]	Degree of unsaturation	Fatty acids	NA
UnSat	Lowest SEP	-0.438395731	-0.547144164	-0.329647297	White European	3.01E-21	2.22E-20	Estimated degree of unsaturation [NA]	Degree of unsaturation	Fatty acids	NA
DHA	High Medium SEP	-0.315061686	-0.41068211	-0.219441263	White European	1.35E-33	1.33E-32	22:6, docosahexaenoic acid [mmol/l]	Docosahexaenoic acid	Fatty acids	NA
DHA	Medium SEP	-0.343731995	-0.458438226	-0.229025764	White European	1.35E-33	1.33E-32	22:6, docosahexaenoic acid [mmol/l]	Docosahexaenoic acid	Fatty acids	NA
DHA	Low Medium SEP	-0.620730649	-0.728968933	-0.512492365	White European	1.35E-33	1.33E-32	22:6, docosahexaenoic acid [mmol/l]	Docosahexaenoic acid	Fatty acids	NA
DHA	Lowest SEP	-0.572849946	-0.679495119	-0.466204774	White European	1.35E-33	1.33E-32	22:6, docosahexaenoic acid [mmol/l]	Docosahexaenoic acid	Fatty acids	NA
LA	High Medium SEP	-0.047481148	-0.13585871	0.040896414	White European	0.171642204	0.184080045	18:2, linoleic acid [mmol/l]	Linoleic acid	Fatty acids	NA
LA	Medium SEP	-0.06418097	-0.173744854	0.045382914	White European	0.171642204	0.184080045	18:2, linoleic acid [mmol/l]	Linoleic acid	Fatty acids	NA
LA	Low Medium SEP	-0.139790511	-0.249867382	-0.02971364	White European	0.171642204	0.184080045	18:2, linoleic acid [mmol/l]	Linoleic acid	Fatty acids	NA
LA	Lowest SEP	-0.048752803	-0.158174313	0.060668707	White European	0.171642204	0.184080045	18:2, linoleic acid [mmol/l]	Linoleic acid	Fatty acids	NA
FAw3	High Medium SEP	-0.3500459	-0.444772151	-0.255319649	White European	4.91E-40	7.27E-39	Omega-3 fatty acids [mmol/l]	Omega-3 fatty acids	Fatty acids	NA
FAw3	Medium SEP	-0.399673094	-0.516315405	-0.283030783	White European	4.91E-40	7.27E-39	Omega-3 fatty acids [mmol/l]	Omega-3 fatty acids	Fatty acids	NA
FAw3	Low Medium SEP	-0.676769353	-0.782686202	-0.570852503	White European	4.91E-40	7.27E-39	Omega-3 fatty acids [mmol/l]	Omega-3 fatty acids	Fatty acids	NA
FAw3	Lowest SEP	-0.614188117	-0.720152628	-0.508223606	White European	4.91E-40	7.27E-39	Omega-3 fatty acids [mmol/l]	Omega-3 fatty acids	Fatty acids	NA
FAw6	High Medium SEP	-0.068793757	-0.156680981	0.019093468	White European	0.02225079	0.031664585	Omega-6 fatty acids [mmol/l]	Omega-6 fatty acids	Fatty acids	NA
FAw6	Medium SEP	-0.09283791	-0.202975801	0.01729998	White European	0.02225079	0.031664585	Omega-6 fatty acids [mmol/l]	Omega-6 fatty acids	Fatty acids	NA
FAw6	Low Medium SEP	-0.184768353	-0.293662657	-0.075874049	White European	0.02225079	0.031664585	Omega-6 fatty acids [mmol/l]	Omega-6 fatty acids	Fatty acids	NA
FAw6	Lowest SEP	-0.094351739	-0.202560385	0.013856908	White European	0.02225079	0.031664585	Omega-6 fatty acids [mmol/l]	Omega-6 fatty acids	Fatty acids	NA
PUFA	High Medium SEP	-0.104566901	-0.192566137	-0.016567665	White European	2.29E-04	4.19E-04	Polyunsaturated fatty acids [mmol/l]	Polyunsaturated fatty acids	Fatty acids	NA
PUFA	Medium SEP	-0.132405647	-0.243265182	-0.021546113	White European	2.29E-04	4.19E-04	Polyunsaturated fatty acids [mmol/l]	Polyunsaturated fatty acids	Fatty acids	NA
PUFA	Low Medium SEP	-0.249344471	-0.357694151	-0.14099479	White European	2.29E-04	4.19E-04	Polyunsaturated fatty acids [mmol/l]	Polyunsaturated fatty acids	Fatty acids	NA
PUFA	Lowest SEP	-0.159504143	-0.26715033	-0.051857955	White European	2.29E-04	4.19E-04	Polyunsaturated fatty acids [mmol/l]	Polyunsaturated fatty acids	Fatty acids	NA
MUFA	High Medium SEP	0.037616108	-0.04858686	0.123819077	White European	2.08E-04	3.86E-04	Monounsaturated fatty acids; 16:1, 18:1 [mmol/l]	Monounsaturated fatty acids	Fatty acids	NA
MUFA	Medium SEP	0.102655161	-0.002572825	0.207883147	White European	2.08E-04	3.86E-04	Monounsaturated fatty acids; 16:1, 18:1 [mmol/l]	Monounsaturated fatty acids	Fatty acids	NA
MUFA	Low Medium SEP	0.104872505	-0.003167077	0.212912087	White European	2.08E-04	3.86E-04	Monounsaturated fatty acids; 16:1, 18:1 [mmol/l]	Monounsaturated fatty acids	Fatty acids	NA
MUFA	Lowest SEP	0.238192911	0.129160747	0.347225075	White European	2.08E-04	3.86E-04	Monounsaturated fatty acids; 16:1, 18:1 [mmol/l]	Monounsaturated fatty acids	Fatty acids	NA
SFA	High Medium SEP	-0.103550287	-0.192549231	-0.014551344	White European	0.032813183	0.042976558	Saturated fatty acids [mmol/l]	Saturated fatty acids	Fatty acids	NA
SFA	Medium SEP	-0.08697664	-0.198240546	0.024287267	White European	0.032813183	0.042976558	Saturated fatty acids [mmol/l]	Saturated fatty acids	Fatty acids	NA
SFA	Low Medium SEP	-0.175899854	-0.284846443	-0.066953266	White European	0.032813183	0.042976558	Saturated fatty acids [mmol/l]	Saturated fatty acids	Fatty acids	NA
SFA	Lowest SEP	-0.103814068	-0.211989275	0.004361139	White European	0.032813183	0.042976558	Saturated fatty acids [mmol/l]	Saturated fatty acids	Fatty acids	NA
Glc	High Medium SEP	-0.078194974	-0.112447109	-0.04394284	White European	4.83E-05	9.53E-05	Glucose [mmol/l]	Glucose	Glycolysis related metabolites	NA
Glc	Medium SEP	-0.048158439	-0.088996536	-0.007320341	White European	4.83E-05	9.53E-05	Glucose [mmol/l]	Glucose	Glycolysis related metabolites	NA
Glc	Low Medium SEP	-0.014902671	-0.215164472	0.18535913	White European	4.83E-05	9.53E-05	Glucose [mmol/l]	Glucose	Glycolysis related metabolites	NA
Glc	Lowest SEP	-0.085194271	-0.123834875	-0.046553666	White European	4.83E-05	9.53E-05	Glucose [mmol/l]	Glucose	Glycolysis related metabolites	NA
Lac	High Medium SEP	0.054468642	-0.036677607	0.145614891	White European	0.236782781	0.248537955	Lactate [mmol/l]	Lactate	Glycolysis related metabolites	NA
Lac	Medium SEP	0.067941894	-0.041223403	0.17710719	White European	0.236782781	0.248537955	Lactate [mmol/l]	Lactate	Glycolysis related metabolites	NA
Lac	Low Medium SEP	0.12934708	0.02034169	0.238352469	White European	0.236782781	0.248537955	Lactate [mmol/l]	Lactate	Glycolysis related metabolites	NA
Lac	Lowest SEP	0.069183632	-0.036792024	0.175159287	White European	0.236782781	0.248537955	Lactate [mmol/l]	Lactate	Glycolysis related metabolites	NA
Pyr	High Medium SEP	0.03769033	-0.050418527	0.125799186	White European	4.39E-06	9.70E-06	Pyruvate [mmol/l]	Pyruvate	Glycolysis related metabolites	NA
Pyr	Medium SEP	0.129539537	0.022279311	0.236799763	White European	4.39E-06	9.70E-06	Pyruvate [mmol/l]	Pyruvate	Glycolysis related metabolites	NA
Pyr	Low Medium SEP	0.132770837	0.028565932	0.236975742	White European	4.39E-06	9.70E-06	Pyruvate [mmol/l]	Pyruvate	Glycolysis related metabolites	NA
Pyr	Lowest SEP	0.284067626	0.169036473	0.399098779	White European	4.39E-06	9.70E-06	Pyruvate [mmol/l]	Pyruvate	Glycolysis related metabolites	NA
Cit	High Medium SEP	0.028907485	-0.056027089	0.113842059	White European	0.299205727	0.307516997	Citrate [mmol/l]	Citrate	Glycolysis related metabolites	NA
Cit	Medium SEP	0.081440822	-0.024244202	0.187125845	White European	0.299205727	0.307516997	Citrate [mmol/l]	Citrate	Glycolysis related metabolites	NA
Cit	Low Medium SEP	0.079431357	-0.029676431	0.188539144	White European	0.299205727	0.307516997	Citrate [mmol/l]	Citrate	Glycolysis related metabolites	NA
Cit	Lowest SEP	0.093270225	-0.011248594	0.197789045	White European	0.299205727	0.307516997	Citrate [mmol/l]	Citrate	Glycolysis related metabolites	NA
Glol	High Medium SEP	0.009212103	-0.078933742	0.097357949	White European	8.35E-06	1.76E-05	Glycerol [mmol/l]	Glycerol	Glycolysis related metabolites	NA
Glol	Medium SEP	0.140397971	0.032965634	0.247830308	White European	8.35E-06	1.76E-05	Glycerol [mmol/l]	Glycerol	Glycolysis related metabolites	NA
Glol	Low Medium SEP	0.049558242	-0.054184004	0.153300487	White European	8.35E-06	1.76E-05	Glycerol [mmol/l]	Glycerol	Glycolysis related metabolites	NA
Glol	Lowest SEP	0.24395077	0.134830332	0.353071208	White European	8.35E-06	1.76E-05	Glycerol [mmol/l]	Glycerol	Glycolysis related metabolites	NA
Ala	High Medium SEP	-0.086050732	-0.176953585	0.00485212	White European	0.272677136	0.284198705	Alanine [mmol/l]	Alanine	Amino acids	NA
Ala	Medium SEP	-0.060146785	-0.16950517	0.0492116	White European	0.272677136	0.284198705	Alanine [mmol/l]	Alanine	Amino acids	NA
Ala	Low Medium SEP	-0.108216447	-0.22078016	0.004347265	White European	0.272677136	0.284198705	Alanine [mmol/l]	Alanine	Amino acids	NA
Ala	Lowest SEP	-0.033883806	-0.140880716	0.073113104	White European	0.272677136	0.284198705	Alanine [mmol/l]	Alanine	Amino acids	NA
Gln	High Medium SEP	0.109039811	0.02075236	0.197327263	White European	8.72E-09	2.44E-08	Glutamine [mmol/l]	Glutamine	Amino acids	NA
Gln	Medium SEP	0.170246794	0.064095915	0.276397674	White European	8.72E-09	2.44E-08	Glutamine [mmol/l]	Glutamine	Amino acids	NA
Gln	Low Medium SEP	0.278276158	0.163790014	0.392762302	White European	8.72E-09	2.44E-08	Glutamine [mmol/l]	Glutamine	Amino acids	NA
Gln	Lowest SEP	0.311857724	0.204966053	0.418749395	White European	8.72E-09	2.44E-08	Glutamine [mmol/l]	Glutamine	Amino acids	NA
Gly	High Medium SEP	0.035544164	-0.054659343	0.125747671	White European	0.585419042	0.589401484	Glycine [mmol/l]	Glycine	Amino acids	NA
Gly	Medium SEP	0.009318801	-0.098448614	0.117086216	White European	0.585419042	0.589401484	Glycine [mmol/l]	Glycine	Amino acids	NA
Gly	Low Medium SEP	-0.036407011	-0.149179654	0.076365631	White European	0.585419042	0.589401484	Glycine [mmol/l]	Glycine	Amino acids	NA
Gly	Lowest SEP	-0.025143129	-0.132436927	0.082150668	White European	0.585419042	0.589401484	Glycine [mmol/l]	Glycine	Amino acids	NA
His	High Medium SEP	0.007497299	-0.017797945	0.032792543	White European	0.426470619	0.432312683	Histidine [mmol/l]	Histidine	Amino acids	NA
His	Medium SEP	-0.011095963	-0.041715158	0.019523232	White European	0.426470619	0.432312683	Histidine [mmol/l]	Histidine	Amino acids	NA
His	Low Medium SEP	0.092360953	-0.111406385	0.29612829	White European	0.426470619	0.432312683	Histidine [mmol/l]	Histidine	Amino acids	NA
His	Lowest SEP	-0.012034606	-0.041437739	0.017368527	White European	0.426470619	0.432312683	Histidine [mmol/l]	Histidine	Amino acids	NA
Ile	High Medium SEP	0.025211982	-0.063788032	0.114211995	White European	2.64E-04	4.76E-04	Isoleucine [mmol/l]	Isoleucine	Amino acids	Branched-chain amino acids
Ile	Medium SEP	0.12322791	0.015130292	0.231325528	White European	2.64E-04	4.76E-04	Isoleucine [mmol/l]	Isoleucine	Amino acids	Branched-chain amino acids
Ile	Low Medium SEP	0.103579137	-0.006701443	0.213859717	White European	2.64E-04	4.76E-04	Isoleucine [mmol/l]	Isoleucine	Amino acids	Branched-chain amino acids
Ile	Lowest SEP	0.224565674	0.111969453	0.337161894	White European	2.64E-04	4.76E-04	Isoleucine [mmol/l]	Isoleucine	Amino acids	Branched-chain amino acids
Leu	High Medium SEP	-0.014482836	-0.104543212	0.075577539	White European	0.062984544	0.073399311	Leucine [mmol/l]	Leucine	Amino acids	Branched-chain amino acids
Leu	Medium SEP	0.079769967	-0.030134469	0.189674402	White European	0.062984544	0.073399311	Leucine [mmol/l]	Leucine	Amino acids	Branched-chain amino acids
Leu	Low Medium SEP	-0.088409607	-0.198277881	0.021458667	White European	0.062984544	0.073399311	Leucine [mmol/l]	Leucine	Amino acids	Branched-chain amino acids
Leu	Lowest SEP	0.025601606	-0.084312935	0.135516147	White European	0.062984544	0.073399311	Leucine [mmol/l]	Leucine	Amino acids	Branched-chain amino acids
Val	High Medium SEP	0.043372862	-0.046234217	0.132979942	White European	2.91E-04	5.19E-04	Valine [mmol/l]	Valine	Amino acids	Branched-chain amino acids
Val	Medium SEP	0.036019844	-0.070495556	0.142535243	White European	2.91E-04	5.19E-04	Valine [mmol/l]	Valine	Amino acids	Branched-chain amino acids
Val	Low Medium SEP	-0.135790775	-0.245216645	-0.026364905	White European	2.91E-04	5.19E-04	Valine [mmol/l]	Valine	Amino acids	Branched-chain amino acids
Val	Lowest SEP	-0.114367289	-0.218317865	-0.010416712	White European	2.91E-04	5.19E-04	Valine [mmol/l]	Valine	Amino acids	Branched-chain amino acids
Phe	High Medium SEP	-0.001726197	-0.021525309	0.018072915	White European	0.012358957	0.018476016	Phenylalanine [mmol/l]	Phenylalanine	Amino acids	Aromatic amino acids
Phe	Medium SEP	0.007842895	-0.01624937	0.031935159	White European	0.012358957	0.018476016	Phenylalanine [mmol/l]	Phenylalanine	Amino acids	Aromatic amino acids
Phe	Low Medium SEP	0.061783307	-0.144761052	0.268327665	White European	0.012358957	0.018476016	Phenylalanine [mmol/l]	Phenylalanine	Amino acids	Aromatic amino acids
Phe	Lowest SEP	-0.031603314	-0.055112258	-0.008094369	White European	0.012358957	0.018476016	Phenylalanine [mmol/l]	Phenylalanine	Amino acids	Aromatic amino acids
Tyr	High Medium SEP	-0.002561424	-0.01445284	0.009329992	White European	1.09E-04	2.04E-04	Tyrosine [mmol/l]	Tyrosine	Amino acids	Aromatic amino acids
Tyr	Medium SEP	-0.002038148	-0.016345069	0.012268774	White European	1.09E-04	2.04E-04	Tyrosine [mmol/l]	Tyrosine	Amino acids	Aromatic amino acids
Tyr	Low Medium SEP	0.080481724	-0.128706506	0.289669954	White European	1.09E-04	2.04E-04	Tyrosine [mmol/l]	Tyrosine	Amino acids	Aromatic amino acids
Tyr	Lowest SEP	-0.027628778	-0.041602422	-0.013655134	White European	1.09E-04	2.04E-04	Tyrosine [mmol/l]	Tyrosine	Amino acids	Aromatic amino acids
Ace	High Medium SEP	-0.170394709	-0.262949259	-0.077840159	White European	3.02E-04	5.31E-04	Acetate [mmol/l]	Acetate	Ketone bodies	NA
Ace	Medium SEP	-0.178119784	-0.285869023	-0.070370545	White European	3.02E-04	5.31E-04	Acetate [mmol/l]	Acetate	Ketone bodies	NA
Ace	Low Medium SEP	-0.2067854	-0.32310225	-0.09046855	White European	3.02E-04	5.31E-04	Acetate [mmol/l]	Acetate	Ketone bodies	NA
Ace	Lowest SEP	-0.229642095	-0.338237436	-0.121046753	White European	3.02E-04	5.31E-04	Acetate [mmol/l]	Acetate	Ketone bodies	NA
bOHBut	High Medium SEP	0.007521275	-0.08207139	0.097113939	White European	0.055693777	0.068121314	3-hydroxybutyrate [mmol/l]	3-hydroxybutyrate	Ketone bodies	NA
bOHBut	Medium SEP	-0.013030599	-0.109458154	0.083396956	White European	0.055693777	0.068121314	3-hydroxybutyrate [mmol/l]	3-hydroxybutyrate	Ketone bodies	NA
bOHBut	Low Medium SEP	0.0775167	-0.03356065	0.188594051	White European	0.055693777	0.068121314	3-hydroxybutyrate [mmol/l]	3-hydroxybutyrate	Ketone bodies	NA
bOHBut	Lowest SEP	0.114929908	0.012987523	0.216872293	White European	0.055693777	0.068121314	3-hydroxybutyrate [mmol/l]	3-hydroxybutyrate	Ketone bodies	NA
Crea	High Medium SEP	-0.067356577	-0.152303573	0.017590419	White European	0.164963024	0.17820823	Creatinine [mmol/l]	Creatinine	Fluid balance	NA
Crea	Medium SEP	-0.053630597	-0.157736813	0.050475619	White European	0.164963024	0.17820823	Creatinine [mmol/l]	Creatinine	Fluid balance	NA
Crea	Low Medium SEP	-0.126922236	-0.246780691	-0.007063781	White European	0.164963024	0.17820823	Creatinine [mmol/l]	Creatinine	Fluid balance	NA
Crea	Lowest SEP	-0.109809052	-0.209900279	-0.009717826	White European	0.164963024	0.17820823	Creatinine [mmol/l]	Creatinine	Fluid balance	NA
Alb	High Medium SEP	0.058560215	-0.037347176	0.154467607	White European	0.333473171	0.340372616	Albumin [signal area]	Albumin	Fluid balance	NA
Alb	Medium SEP	0.017590971	-0.096666842	0.131848784	White European	0.333473171	0.340372616	Albumin [signal area]	Albumin	Fluid balance	NA
Alb	Low Medium SEP	0.116094203	-0.001324456	0.233512862	White European	0.333473171	0.340372616	Albumin [signal area]	Albumin	Fluid balance	NA
Alb	Lowest SEP	0.058705984	-0.049228726	0.166640694	White European	0.333473171	0.340372616	Albumin [signal area]	Albumin	Fluid balance	NA
Gp	High Medium SEP	-0.011428483	-0.098807706	0.075950741	White European	2.56E-06	5.93E-06	Glycoprotein acetyls, mainly a1-acid glycoprotein [mmol/l]	Glycoprotein acetyls	Inflammation	NA
Gp	Medium SEP	0.106094696	-0.002488315	0.214677707	White European	2.56E-06	5.93E-06	Glycoprotein acetyls, mainly a1-acid glycoprotein [mmol/l]	Glycoprotein acetyls	Inflammation	NA
Gp	Low Medium SEP	0.083478099	-0.026298699	0.193254896	White European	2.56E-06	5.93E-06	Glycoprotein acetyls, mainly a1-acid glycoprotein [mmol/l]	Glycoprotein acetyls	Inflammation	NA
Gp	Lowest SEP	0.252411649	0.139523026	0.365300273	White European	2.56E-06	5.93E-06	Glycoprotein acetyls, mainly a1-acid glycoprotein [mmol/l]	Glycoprotein acetyls	Inflammation	NA
XXL_VLDL_P	Medium SEP	-0.011836627	-0.085739808	0.062066555	Pakistani	0.006588526	0.013543081	Concentration of chylomicrons and extremely large VLDL particles [mol/l]	Concentration of chylomicrons and extremely large VLDL particles	Lipoprotein subclasses	Chylomicrons and extremely large VLDL
XXL_VLDL_P	Lowest SEP	0.108349995	0.025510371	0.191189619	Pakistani	0.006588526	0.013543081	Concentration of chylomicrons and extremely large VLDL particles [mol/l]	Concentration of chylomicrons and extremely large VLDL particles	Lipoprotein subclasses	Chylomicrons and extremely large VLDL
XXL_VLDL_L	Medium SEP	-0.011776772	-0.085699403	0.062145859	Pakistani	0.006814684	0.013816071	Total lipids in chylomicrons and extremely large VLDL [mmol/l]	Total lipids in chylomicrons and extremely large VLDL	Lipoprotein subclasses	Chylomicrons and extremely large VLDL
XXL_VLDL_L	Lowest SEP	0.107958286	0.025117728	0.190798845	Pakistani	0.006814684	0.013816071	Total lipids in chylomicrons and extremely large VLDL [mmol/l]	Total lipids in chylomicrons and extremely large VLDL	Lipoprotein subclasses	Chylomicrons and extremely large VLDL
XXL_VLDL_PL	Medium SEP	-0.022056727	-0.095999126	0.051885672	Pakistani	0.004955641	0.010477641	Phospholipids in chylomicrons and extremely large VLDL [mmol/l]	Phospholipids in chylomicrons and extremely large VLDL	Lipoprotein subclasses	Chylomicrons and extremely large VLDL
XXL_VLDL_PL	Lowest SEP	0.104271464	0.02144135	0.187101578	Pakistani	0.004955641	0.010477641	Phospholipids in chylomicrons and extremely large VLDL [mmol/l]	Phospholipids in chylomicrons and extremely large VLDL	Lipoprotein subclasses	Chylomicrons and extremely large VLDL
XXL_VLDL_C	Medium SEP	-0.005195749	-0.079586395	0.069194896	Pakistani	0.022194407	0.040685362	Total cholesterol in chylomicrons and extremely large VLDL [mmol/l]	Cholesterol in chylomicrons and extremely large VLDL	Lipoprotein subclasses	Chylomicrons and extremely large VLDL
XXL_VLDL_C	Lowest SEP	0.096761959	0.014075496	0.179448421	Pakistani	0.022194407	0.040685362	Total cholesterol in chylomicrons and extremely large VLDL [mmol/l]	Cholesterol in chylomicrons and extremely large VLDL	Lipoprotein subclasses	Chylomicrons and extremely large VLDL
XXL_VLDL_CE	Medium SEP	0.001897239	-0.07300284	0.076797318	Pakistani	0.096264126	0.143910006	Cholesterol esters in chylomicrons and extremely large VLDL [mmol/l]	Cholesteryl esters in chylomicrons and extremely large VLDL	Lipoprotein subclasses	Chylomicrons and extremely large VLDL
XXL_VLDL_CE	Lowest SEP	0.078630549	-0.003698082	0.160959179	Pakistani	0.096264126	0.143910006	Cholesterol esters in chylomicrons and extremely large VLDL [mmol/l]	Cholesteryl esters in chylomicrons and extremely large VLDL	Lipoprotein subclasses	Chylomicrons and extremely large VLDL
XXL_VLDL_FC	Medium SEP	-0.014365588	-0.087950196	0.05921902	Pakistani	0.002906909	0.006722226	Free cholesterol in chylomicrons and extremely large VLDL [mmol/l]	Free cholesterol in chylomicrons and extremely large VLDL	Lipoprotein subclasses	Chylomicrons and extremely large VLDL
XXL_VLDL_FC	Lowest SEP	0.11648571	0.033366841	0.199604579	Pakistani	0.002906909	0.006722226	Free cholesterol in chylomicrons and extremely large VLDL [mmol/l]	Free cholesterol in chylomicrons and extremely large VLDL	Lipoprotein subclasses	Chylomicrons and extremely large VLDL
XXL_VLDL_TG	Medium SEP	-0.011753864	-0.085528961	0.062021233	Pakistani	0.005121149	0.010675072	Triglycerides in chylomicrons and extremely large VLDL [mmol/l]	Triglycerides in chylomicrons and extremely large VLDL	Lipoprotein subclasses	Chylomicrons and extremely large VLDL
XXL_VLDL_TG	Lowest SEP	0.111568081	0.028672334	0.194463828	Pakistani	0.005121149	0.010675072	Triglycerides in chylomicrons and extremely large VLDL [mmol/l]	Triglycerides in chylomicrons and extremely large VLDL	Lipoprotein subclasses	Chylomicrons and extremely large VLDL
XL_VLDL_P	Medium SEP	-0.001881075	-0.075190134	0.071427984	Pakistani	6.67E-04	0.001935344	Concentration of very large VLDL particles [mol/l]	Concentration of very large VLDL particles	Lipoprotein subclasses	Very large VLDL
XL_VLDL_P	Lowest SEP	0.14002734	0.056627341	0.223427338	Pakistani	6.67E-04	0.001935344	Concentration of very large VLDL particles [mol/l]	Concentration of very large VLDL particles	Lipoprotein subclasses	Very large VLDL
XL_VLDL_L	Medium SEP	-0.002156361	-0.075515312	0.071202591	Pakistani	7.79E-04	0.002059627	Total lipids in very large VLDL [mmol/l]	Total lipids in very large VLDL	Lipoprotein subclasses	Very large VLDL
XL_VLDL_L	Lowest SEP	0.13822201	0.054859145	0.221584874	Pakistani	7.79E-04	0.002059627	Total lipids in very large VLDL [mmol/l]	Total lipids in very large VLDL	Lipoprotein subclasses	Very large VLDL
XL_VLDL_PL	Medium SEP	-0.006156969	-0.079870228	0.06755629	Pakistani	0.001827353	0.004507471	Phospholipids in very large VLDL [mmol/l]	Phospholipids in very large VLDL	Lipoprotein subclasses	Very large VLDL
XL_VLDL_PL	Lowest SEP	0.126368762	0.043182569	0.209554954	Pakistani	0.001827353	0.004507471	Phospholipids in very large VLDL [mmol/l]	Phospholipids in very large VLDL	Lipoprotein subclasses	Very large VLDL
XL_VLDL_C	Medium SEP	-4.64E-04	-0.07423094	0.073303491	Pakistani	0.003073596	0.006998342	Total cholesterol in very large VLDL [mmol/l]	Cholesterol in very large VLDL	Lipoprotein subclasses	Very large VLDL
XL_VLDL_C	Lowest SEP	0.124159211	0.04112211	0.207196312	Pakistani	0.003073596	0.006998342	Total cholesterol in very large VLDL [mmol/l]	Cholesterol in very large VLDL	Lipoprotein subclasses	Very large VLDL
XL_VLDL_CE	Medium SEP	0.007455298	-0.066313059	0.081223655	Pakistani	0.002869757	0.006722226	Cholesterol esters in very large VLDL [mmol/l]	Cholesteryl esters in very large VLDL	Lipoprotein subclasses	Very large VLDL
XL_VLDL_CE	Lowest SEP	0.129203723	0.046172337	0.212235109	Pakistani	0.002869757	0.006722226	Cholesterol esters in very large VLDL [mmol/l]	Cholesteryl esters in very large VLDL	Lipoprotein subclasses	Very large VLDL
XL_VLDL_FC	Medium SEP	-0.009780111	-0.083568469	0.064008246	Pakistani	0.003278358	0.00735147	Free cholesterol in very large VLDL [mmol/l]	Free cholesterol in very large VLDL	Lipoprotein subclasses	Very large VLDL
XL_VLDL_FC	Lowest SEP	0.117740817	0.034709006	0.200772628	Pakistani	0.003278358	0.00735147	Free cholesterol in very large VLDL [mmol/l]	Free cholesterol in very large VLDL	Lipoprotein subclasses	Very large VLDL
XL_VLDL_TG	Medium SEP	-0.001598428	-0.074742266	0.07154541	Pakistani	4.19E-04	0.001365535	Triglycerides in very large VLDL [mmol/l]	Triglycerides in very large VLDL	Lipoprotein subclasses	Very large VLDL
XL_VLDL_TG	Lowest SEP	0.145060409	0.061556079	0.228564739	Pakistani	4.19E-04	0.001365535	Triglycerides in very large VLDL [mmol/l]	Triglycerides in very large VLDL	Lipoprotein subclasses	Very large VLDL
L_VLDL_P	Medium SEP	0.005496931	-0.067813582	0.078807443	Pakistani	3.49E-04	0.001199598	Concentration of large VLDL particles [mol/l]	Concentration of large VLDL particles	Lipoprotein subclasses	Large VLDL
L_VLDL_P	Lowest SEP	0.150460532	0.066876387	0.234044677	Pakistani	3.49E-04	0.001199598	Concentration of large VLDL particles [mol/l]	Concentration of large VLDL particles	Lipoprotein subclasses	Large VLDL
L_VLDL_L	Medium SEP	0.005271307	-0.068067702	0.078610316	Pakistani	3.78E-04	0.001272021	Total lipids in large VLDL [mmol/l]	Total lipids in large VLDL	Lipoprotein subclasses	Large VLDL
L_VLDL_L	Lowest SEP	0.149495144	0.065932466	0.233057822	Pakistani	3.78E-04	0.001272021	Total lipids in large VLDL [mmol/l]	Total lipids in large VLDL	Lipoprotein subclasses	Large VLDL
L_VLDL_PL	Medium SEP	0.003758187	-0.069759879	0.077276253	Pakistani	5.18E-04	0.001564887	Phospholipids in large VLDL [mmol/l]	Phospholipids in large VLDL	Lipoprotein subclasses	Large VLDL
L_VLDL_PL	Lowest SEP	0.145173029	0.061726905	0.228619152	Pakistani	5.18E-04	0.001564887	Phospholipids in large VLDL [mmol/l]	Phospholipids in large VLDL	Lipoprotein subclasses	Large VLDL
L_VLDL_C	Medium SEP	0.007705757	-0.065895348	0.081306862	Pakistani	7.21E-04	0.001981822	Total cholesterol in large VLDL [mmol/l]	Cholesterol in large VLDL	Lipoprotein subclasses	Large VLDL
L_VLDL_C	Lowest SEP	0.143939135	0.060557071	0.227321199	Pakistani	7.21E-04	0.001981822	Total cholesterol in large VLDL [mmol/l]	Cholesterol in large VLDL	Lipoprotein subclasses	Large VLDL
L_VLDL_CE	Medium SEP	0.018678758	-0.055119119	0.092476635	Pakistani	7.35E-04	0.001981822	Cholesterol esters in large VLDL [mmol/l]	Cholesteryl esters in large VLDL	Lipoprotein subclasses	Large VLDL
L_VLDL_CE	Lowest SEP	0.148661227	0.065354015	0.231968439	Pakistani	7.35E-04	0.001981822	Cholesterol esters in large VLDL [mmol/l]	Cholesteryl esters in large VLDL	Lipoprotein subclasses	Large VLDL
L_VLDL_FC	Medium SEP	-0.002810309	-0.076243055	0.070622437	Pakistani	7.36E-04	0.001981822	Free cholesterol in large VLDL [mmol/l]	Free cholesterol in large VLDL	Lipoprotein subclasses	Large VLDL
L_VLDL_FC	Lowest SEP	0.138272742	0.054830601	0.221714884	Pakistani	7.36E-04	0.001981822	Free cholesterol in large VLDL [mmol/l]	Free cholesterol in large VLDL	Lipoprotein subclasses	Large VLDL
L_VLDL_TG	Medium SEP	0.004786888	-0.068399011	0.077972787	Pakistani	2.78E-04	0.001029804	Triglycerides in large VLDL [mmol/l]	Triglycerides in large VLDL	Lipoprotein subclasses	Large VLDL
L_VLDL_TG	Lowest SEP	0.152517318	0.068851689	0.236182946	Pakistani	2.78E-04	0.001029804	Triglycerides in large VLDL [mmol/l]	Triglycerides in large VLDL	Lipoprotein subclasses	Large VLDL
M_VLDL_P	Medium SEP	0.019924287	-0.053723127	0.093571702	Pakistani	2.74E-04	0.001029804	Concentration of medium VLDL particles [mol/l]	Concentration of medium VLDL particles	Lipoprotein subclasses	Medium VLDL
M_VLDL_P	Lowest SEP	0.158956387	0.075473305	0.242439469	Pakistani	2.74E-04	0.001029804	Concentration of medium VLDL particles [mol/l]	Concentration of medium VLDL particles	Lipoprotein subclasses	Medium VLDL
M_VLDL_L	Medium SEP	0.01888781	-0.05482637	0.092601991	Pakistani	3.39E-04	0.001195357	Total lipids in medium VLDL [mmol/l]	Total lipids in medium VLDL	Lipoprotein subclasses	Medium VLDL
M_VLDL_L	Lowest SEP	0.156325103	0.072890289	0.239759918	Pakistani	3.39E-04	0.001195357	Total lipids in medium VLDL [mmol/l]	Total lipids in medium VLDL	Lipoprotein subclasses	Medium VLDL
M_VLDL_PL	Medium SEP	0.017055387	-0.056811422	0.090922195	Pakistani	4.33E-04	0.001365535	Phospholipids in medium VLDL [mmol/l]	Phospholipids in medium VLDL	Lipoprotein subclasses	Medium VLDL
M_VLDL_PL	Lowest SEP	0.152680547	0.069395021	0.235966073	Pakistani	4.33E-04	0.001365535	Phospholipids in medium VLDL [mmol/l]	Phospholipids in medium VLDL	Lipoprotein subclasses	Medium VLDL
M_VLDL_C	Medium SEP	0.011846885	-0.062607931	0.086301701	Pakistani	0.003400993	0.007512641	Total cholesterol in medium VLDL [mmol/l]	Cholesterol in medium VLDL	Lipoprotein subclasses	Medium VLDL
M_VLDL_C	Lowest SEP	0.128250168	0.0452942	0.211206137	Pakistani	0.003400993	0.007512641	Total cholesterol in medium VLDL [mmol/l]	Cholesterol in medium VLDL	Lipoprotein subclasses	Medium VLDL
M_VLDL_CE	Medium SEP	0.012090047	-0.062986216	0.087166311	Pakistani	0.022266988	0.040685362	Cholesterol esters in medium VLDL [mmol/l]	Cholesteryl esters in medium VLDL	Lipoprotein subclasses	Medium VLDL
M_VLDL_CE	Lowest SEP	0.10497496	0.022427819	0.187522101	Pakistani	0.022266988	0.040685362	Cholesterol esters in medium VLDL [mmol/l]	Cholesteryl esters in medium VLDL	Lipoprotein subclasses	Medium VLDL
M_VLDL_FC	Medium SEP	0.011137661	-0.062507397	0.08478272	Pakistani	5.00E-04	0.001540421	Free cholesterol in medium VLDL [mmol/l]	Free cholesterol in medium VLDL	Lipoprotein subclasses	Medium VLDL
M_VLDL_FC	Lowest SEP	0.149017124	0.065643827	0.232390421	Pakistani	5.00E-04	0.001540421	Free cholesterol in medium VLDL [mmol/l]	Free cholesterol in medium VLDL	Lipoprotein subclasses	Medium VLDL
M_VLDL_TG	Medium SEP	0.022737929	-0.050563023	0.096038881	Pakistani	1.15E-04	5.32E-04	Triglycerides in medium VLDL [mmol/l]	Triglycerides in medium VLDL	Lipoprotein subclasses	Medium VLDL
M_VLDL_TG	Lowest SEP	0.168911918	0.085210695	0.252613142	Pakistani	1.15E-04	5.32E-04	Triglycerides in medium VLDL [mmol/l]	Triglycerides in medium VLDL	Lipoprotein subclasses	Medium VLDL
S_VLDL_P	Medium SEP	0.025699048	-0.048690559	0.100088656	Pakistani	6.31E-04	0.001868548	Concentration of small VLDL particles [mol/l]	Concentration of small VLDL particles	Lipoprotein subclasses	Small VLDL
S_VLDL_P	Lowest SEP	0.15171301	0.068561494	0.234864527	Pakistani	6.31E-04	0.001868548	Concentration of small VLDL particles [mol/l]	Concentration of small VLDL particles	Lipoprotein subclasses	Small VLDL
S_VLDL_L	Medium SEP	0.024241849	-0.050324041	0.098807739	Pakistani	0.001061593	0.002708892	Total lipids in small VLDL [mmol/l]	Total lipids in small VLDL	Lipoprotein subclasses	Small VLDL
S_VLDL_L	Lowest SEP	0.145594806	0.062555614	0.228633998	Pakistani	0.001061593	0.002708892	Total lipids in small VLDL [mmol/l]	Total lipids in small VLDL	Lipoprotein subclasses	Small VLDL
S_VLDL_PL	Medium SEP	0.010766864	-0.063681904	0.085215632	Pakistani	4.34E-04	0.001365535	Phospholipids in small VLDL [mmol/l]	Phospholipids in small VLDL	Lipoprotein subclasses	Small VLDL
S_VLDL_PL	Lowest SEP	0.147966599	0.064932274	0.231000923	Pakistani	4.34E-04	0.001365535	Phospholipids in small VLDL [mmol/l]	Phospholipids in small VLDL	Lipoprotein subclasses	Small VLDL
S_VLDL_C	Medium SEP	0.021779444	-0.053809305	0.097368193	Pakistani	0.065097013	0.104721282	Total cholesterol in small VLDL [mmol/l]	Cholesterol in small VLDL	Lipoprotein subclasses	Small VLDL
S_VLDL_C	Lowest SEP	0.092718515	0.010561473	0.174875556	Pakistani	0.065097013	0.104721282	Total cholesterol in small VLDL [mmol/l]	Cholesterol in small VLDL	Lipoprotein subclasses	Small VLDL
S_VLDL_CE	Medium SEP	0.027196691	-0.048529204	0.102922587	Pakistani	0.273517095	0.344328556	Cholesterol esters in small VLDL [mmol/l]	Cholesteryl esters in small VLDL	Lipoprotein subclasses	Small VLDL
S_VLDL_CE	Lowest SEP	0.066740951	-0.015084857	0.148566758	Pakistani	0.273517095	0.344328556	Cholesterol esters in small VLDL [mmol/l]	Cholesteryl esters in small VLDL	Lipoprotein subclasses	Small VLDL
S_VLDL_FC	Medium SEP	0.010110752	-0.064603054	0.084824557	Pakistani	0.002403837	0.005738192	Free cholesterol in small VLDL [mmol/l]	Free cholesterol in small VLDL	Lipoprotein subclasses	Small VLDL
S_VLDL_FC	Lowest SEP	0.130128726	0.047339652	0.212917801	Pakistani	0.002403837	0.005738192	Free cholesterol in small VLDL [mmol/l]	Free cholesterol in small VLDL	Lipoprotein subclasses	Small VLDL
S_VLDL_TG	Medium SEP	0.0300354	-0.043331335	0.103402134	Pakistani	7.59E-05	3.63E-04	Triglycerides in small VLDL [mmol/l]	Triglycerides in small VLDL	Lipoprotein subclasses	Small VLDL
S_VLDL_TG	Lowest SEP	0.175131573	0.091524629	0.258738517	Pakistani	7.59E-05	3.63E-04	Triglycerides in small VLDL [mmol/l]	Triglycerides in small VLDL	Lipoprotein subclasses	Small VLDL
XS_VLDL_P	Medium SEP	0.013709334	-0.061750324	0.089168992	Pakistani	0.462428391	0.514581969	Concentration of very small VLDL particles [mol/l]	Concentration of very small VLDL particles	Lipoprotein subclasses	Very small VLDL
XS_VLDL_P	Lowest SEP	0.049605559	-0.031832135	0.131043252	Pakistani	0.462428391	0.514581969	Concentration of very small VLDL particles [mol/l]	Concentration of very small VLDL particles	Lipoprotein subclasses	Very small VLDL
XS_VLDL_L	Medium SEP	0.012712566	-0.062764735	0.088189867	Pakistani	0.616365697	0.656274267	Total lipids in very small VLDL [mmol/l]	Total lipids in very small VLDL	Lipoprotein subclasses	Very small VLDL
XS_VLDL_L	Lowest SEP	0.039765149	-0.041539606	0.121069904	Pakistani	0.616365697	0.656274267	Total lipids in very small VLDL [mmol/l]	Total lipids in very small VLDL	Lipoprotein subclasses	Very small VLDL
XS_VLDL_PL	Medium SEP	-0.009766247	-0.084772695	0.065240201	Pakistani	0.958816076	0.965338634	Phospholipids in very small VLDL [mmol/l]	Phospholipids in very small VLDL	Lipoprotein subclasses	Very small VLDL
XS_VLDL_PL	Lowest SEP	-0.010370798	-0.091311621	0.070570025	Pakistani	0.958816076	0.965338634	Phospholipids in very small VLDL [mmol/l]	Phospholipids in very small VLDL	Lipoprotein subclasses	Very small VLDL
XS_VLDL_C	Medium SEP	0.021411242	-0.054072532	0.096895016	Pakistani	0.851790385	0.863458746	Total cholesterol in very small VLDL [mmol/l]	Cholesterol in very small VLDL	Lipoprotein subclasses	Very small VLDL
XS_VLDL_C	Lowest SEP	0.016067302	-0.064924791	0.097059394	Pakistani	0.851790385	0.863458746	Total cholesterol in very small VLDL [mmol/l]	Cholesterol in very small VLDL	Lipoprotein subclasses	Very small VLDL
XS_VLDL_CE	Medium SEP	0.031931003	-0.04350688	0.107368886	Pakistani	0.708360678	0.744844309	Cholesterol esters in very small VLDL [mmol/l]	Cholesteryl esters in very small VLDL	Lipoprotein subclasses	Very small VLDL
XS_VLDL_CE	Lowest SEP	0.01959584	-0.061424044	0.100615725	Pakistani	0.708360678	0.744844309	Cholesterol esters in very small VLDL [mmol/l]	Cholesteryl esters in very small VLDL	Lipoprotein subclasses	Very small VLDL
XS_VLDL_FC	Medium SEP	-9.63E-04	-0.076523549	0.074598207	Pakistani	0.967227716	0.967227716	Free cholesterol in very small VLDL [mmol/l]	Free cholesterol in very small VLDL	Lipoprotein subclasses	Very small VLDL
XS_VLDL_FC	Lowest SEP	0.00840964	-0.072614913	0.089434193	Pakistani	0.967227716	0.967227716	Free cholesterol in very small VLDL [mmol/l]	Free cholesterol in very small VLDL	Lipoprotein subclasses	Very small VLDL
XS_VLDL_TG	Medium SEP	0.021104055	-0.053196024	0.095404134	Pakistani	0.001983554	0.004812556	Triglycerides in very small VLDL [mmol/l]	Triglycerides in very small VLDL	Lipoprotein subclasses	Very small VLDL
XS_VLDL_TG	Lowest SEP	0.138089844	0.055053494	0.221126194	Pakistani	0.001983554	0.004812556	Triglycerides in very small VLDL [mmol/l]	Triglycerides in very small VLDL	Lipoprotein subclasses	Very small VLDL
IDL_P	Medium SEP	-0.021612503	-0.097012353	0.053787346	Pakistani	0.561827626	0.612729664	Concentration of IDL particles [mol/l]	Concentration of IDL particles	Lipoprotein subclasses	IDL
IDL_P	Lowest SEP	-0.044224988	-0.124941661	0.036491685	Pakistani	0.561827626	0.612729664	Concentration of IDL particles [mol/l]	Concentration of IDL particles	Lipoprotein subclasses	IDL
IDL_L	Medium SEP	-0.022889902	-0.098243395	0.052463591	Pakistani	0.451759129	0.506517811	Total lipids in IDL [mmol/l]	Total lipids in IDL	Lipoprotein subclasses	IDL
IDL_L	Lowest SEP	-0.051783665	-0.132441456	0.028874126	Pakistani	0.451759129	0.506517811	Total lipids in IDL [mmol/l]	Total lipids in IDL	Lipoprotein subclasses	IDL
IDL_PL	Medium SEP	-0.026903818	-0.10187679	0.048069154	Pakistani	0.28995341	0.360614325	Phospholipids in IDL [mmol/l]	Phospholipids in IDL	Lipoprotein subclasses	IDL
IDL_PL	Lowest SEP	-0.064486191	-0.145055544	0.016083162	Pakistani	0.28995341	0.360614325	Phospholipids in IDL [mmol/l]	Phospholipids in IDL	Lipoprotein subclasses	IDL
IDL_C	Medium SEP	-0.026993234	-0.102309832	0.048323364	Pakistani	0.270371876	0.344328556	Total cholesterol in IDL [mmol/l]	Cholesterol in IDL	Lipoprotein subclasses	IDL
IDL_C	Lowest SEP	-0.065983462	-0.146322596	0.014355672	Pakistani	0.270371876	0.344328556	Total cholesterol in IDL [mmol/l]	Cholesterol in IDL	Lipoprotein subclasses	IDL
IDL_CE	Medium SEP	-0.024292589	-0.099746113	0.051160934	Pakistani	0.374140494	0.429246459	Cholesterol esters in IDL [mmol/l]	Cholesteryl esters in IDL	Lipoprotein subclasses	IDL
IDL_CE	Lowest SEP	-0.057241755	-0.137526794	0.023043283	Pakistani	0.374140494	0.429246459	Cholesterol esters in IDL [mmol/l]	Cholesteryl esters in IDL	Lipoprotein subclasses	IDL
IDL_FC	Medium SEP	-0.033245786	-0.108211391	0.041719819	Pakistani	0.107041707	0.156853195	Free cholesterol in IDL [mmol/l]	Free cholesterol in IDL	Lipoprotein subclasses	IDL
IDL_FC	Lowest SEP	-0.086300395	-0.16684251	-0.005758281	Pakistani	0.107041707	0.156853195	Free cholesterol in IDL [mmol/l]	Free cholesterol in IDL	Lipoprotein subclasses	IDL
IDL_TG	Medium SEP	-0.006187511	-0.081128914	0.068753891	Pakistani	0.134961783	0.193925669	Triglycerides in IDL [mmol/l]	Triglycerides in IDL	Lipoprotein subclasses	IDL
IDL_TG	Lowest SEP	0.067154573	-0.01535137	0.149660517	Pakistani	0.134961783	0.193925669	Triglycerides in IDL [mmol/l]	Triglycerides in IDL	Lipoprotein subclasses	IDL
L_LDL_P	Medium SEP	-0.032055838	-0.107369861	0.043258186	Pakistani	0.368598618	0.426692032	Concentration of large LDL particles [mol/l]	Concentration of large LDL particles	Lipoprotein subclasses	Large LDL
L_LDL_P	Lowest SEP	-0.057826382	-0.138295818	0.022643054	Pakistani	0.368598618	0.426692032	Concentration of large LDL particles [mol/l]	Concentration of large LDL particles	Lipoprotein subclasses	Large LDL
L_LDL_L	Medium SEP	-0.031779095	-0.10704695	0.04348876	Pakistani	0.316958973	0.378305871	Total lipids in large LDL [mmol/l]	Total lipids in large LDL	Lipoprotein subclasses	Large LDL
L_LDL_L	Lowest SEP	-0.062197486	-0.142635936	0.018240964	Pakistani	0.316958973	0.378305871	Total lipids in large LDL [mmol/l]	Total lipids in large LDL	Lipoprotein subclasses	Large LDL
L_LDL_PL	Medium SEP	-0.035866598	-0.111069369	0.039336172	Pakistani	0.251742322	0.326823366	Phospholipids in large LDL [mmol/l]	Phospholipids in large LDL	Lipoprotein subclasses	Large LDL
L_LDL_PL	Lowest SEP	-0.068024204	-0.148389712	0.012341304	Pakistani	0.251742322	0.326823366	Phospholipids in large LDL [mmol/l]	Phospholipids in large LDL	Lipoprotein subclasses	Large LDL
L_LDL_C	Medium SEP	-0.029368955	-0.104545094	0.045807183	Pakistani	0.236947687	0.313109444	Total cholesterol in large LDL [mmol/l]	Cholesterol in large LDL	Lipoprotein subclasses	Large LDL
L_LDL_C	Lowest SEP	-0.069401903	-0.149783459	0.010979653	Pakistani	0.236947687	0.313109444	Total cholesterol in large LDL [mmol/l]	Cholesterol in large LDL	Lipoprotein subclasses	Large LDL
L_LDL_CE	Medium SEP	-0.02816972	-0.103414131	0.047074692	Pakistani	0.296704689	0.365935784	Cholesterol esters in large LDL [mmol/l]	Cholesteryl esters in large LDL	Lipoprotein subclasses	Large LDL
L_LDL_CE	Lowest SEP	-0.063826205	-0.144194675	0.016542265	Pakistani	0.296704689	0.365935784	Cholesterol esters in large LDL [mmol/l]	Cholesteryl esters in large LDL	Lipoprotein subclasses	Large LDL
L_LDL_FC	Medium SEP	-0.03293643	-0.107899109	0.04202625	Pakistani	0.106347442	0.156853195	Free cholesterol in large LDL [mmol/l]	Free cholesterol in large LDL	Lipoprotein subclasses	Large LDL
L_LDL_FC	Lowest SEP	-0.086297203	-0.166754912	-0.005839494	Pakistani	0.106347442	0.156853195	Free cholesterol in large LDL [mmol/l]	Free cholesterol in large LDL	Lipoprotein subclasses	Large LDL
L_LDL_TG	Medium SEP	-0.03450643	-0.109730094	0.040717235	Pakistani	0.314805609	0.378305871	Triglycerides in large LDL [mmol/l]	Triglycerides in large LDL	Lipoprotein subclasses	Large LDL
L_LDL_TG	Lowest SEP	0.022945121	-0.05947232	0.105362562	Pakistani	0.314805609	0.378305871	Triglycerides in large LDL [mmol/l]	Triglycerides in large LDL	Lipoprotein subclasses	Large LDL
M_LDL_P	Medium SEP	-0.036566984	-0.111933713	0.038799745	Pakistani	0.360668632	0.42364252	Concentration of medium LDL particles [mol/l]	Concentration of medium LDL particles	Lipoprotein subclasses	Medium LDL
M_LDL_P	Lowest SEP	-0.057605227	-0.137909029	0.022698574	Pakistani	0.360668632	0.42364252	Concentration of medium LDL particles [mol/l]	Concentration of medium LDL particles	Lipoprotein subclasses	Medium LDL
M_LDL_L	Medium SEP	-0.036298704	-0.111652942	0.039055535	Pakistani	0.329462992	0.390084183	Total lipids in medium LDL [mmol/l]	Total lipids in medium LDL	Lipoprotein subclasses	Medium LDL
M_LDL_L	Lowest SEP	-0.060483028	-0.140763559	0.019797504	Pakistani	0.329462992	0.390084183	Total lipids in medium LDL [mmol/l]	Total lipids in medium LDL	Lipoprotein subclasses	Medium LDL
M_LDL_PL	Medium SEP	-0.049159339	-0.124828586	0.026509907	Pakistani	0.369030947	0.426692032	Phospholipids in medium LDL [mmol/l]	Phospholipids in medium LDL	Lipoprotein subclasses	Medium LDL
M_LDL_PL	Lowest SEP	-0.048541334	-0.128454474	0.031371807	Pakistani	0.369030947	0.426692032	Phospholipids in medium LDL [mmol/l]	Phospholipids in medium LDL	Lipoprotein subclasses	Medium LDL
M_LDL_C	Medium SEP	-0.030257537	-0.105450268	0.044935194	Pakistani	0.243310027	0.31867154	Total cholesterol in medium LDL [mmol/l]	Cholesterol in medium LDL	Lipoprotein subclasses	Medium LDL
M_LDL_C	Lowest SEP	-0.068848783	-0.149224467	0.011526901	Pakistani	0.243310027	0.31867154	Total cholesterol in medium LDL [mmol/l]	Cholesterol in medium LDL	Lipoprotein subclasses	Medium LDL
M_LDL_CE	Medium SEP	-0.025604166	-0.100712053	0.049503721	Pakistani	0.259423877	0.333867251	Cholesterol esters in medium LDL [mmol/l]	Cholesteryl esters in medium LDL	Lipoprotein subclasses	Medium LDL
M_LDL_CE	Lowest SEP	-0.066944939	-0.147433096	0.013543217	Pakistani	0.259423877	0.333867251	Cholesterol esters in medium LDL [mmol/l]	Cholesteryl esters in medium LDL	Lipoprotein subclasses	Medium LDL
M_LDL_FC	Medium SEP	-0.050002585	-0.125555085	0.025549916	Pakistani	0.163181585	0.230008329	Free cholesterol in medium LDL [mmol/l]	Free cholesterol in medium LDL	Lipoprotein subclasses	Medium LDL
M_LDL_FC	Lowest SEP	-0.076147186	-0.156091306	0.003796933	Pakistani	0.163181585	0.230008329	Free cholesterol in medium LDL [mmol/l]	Free cholesterol in medium LDL	Lipoprotein subclasses	Medium LDL
M_LDL_TG	Medium SEP	-0.053688735	-0.128794229	0.021416758	Pakistani	0.20821791	0.282717896	Triglycerides in medium LDL [mmol/l]	Triglycerides in medium LDL	Lipoprotein subclasses	Medium LDL
M_LDL_TG	Lowest SEP	0.00671109	-0.07547977	0.08890195	Pakistani	0.20821791	0.282717896	Triglycerides in medium LDL [mmol/l]	Triglycerides in medium LDL	Lipoprotein subclasses	Medium LDL
S_LDL_P	Medium SEP	-0.04992381	-0.125460169	0.025612549	Pakistani	0.228834337	0.305112449	Concentration of small LDL particles [mol/l]	Concentration of small LDL particles	Lipoprotein subclasses	Small LDL
S_LDL_P	Lowest SEP	-0.06713637	-0.147350128	0.013077387	Pakistani	0.228834337	0.305112449	Concentration of small LDL particles [mol/l]	Concentration of small LDL particles	Lipoprotein subclasses	Small LDL
S_LDL_L	Medium SEP	-0.049577967	-0.125086695	0.025930761	Pakistani	0.202274457	0.277190923	Total lipids in small LDL [mmol/l]	Total lipids in small LDL	Lipoprotein subclasses	Small LDL
S_LDL_L	Lowest SEP	-0.070867319	-0.151068524	0.009333887	Pakistani	0.202274457	0.277190923	Total lipids in small LDL [mmol/l]	Total lipids in small LDL	Lipoprotein subclasses	Small LDL
S_LDL_PL	Medium SEP	-0.081762286	-0.157729813	-0.005794759	Pakistani	0.077167945	0.120219535	Phospholipids in small LDL [mmol/l]	Phospholipids in small LDL	Lipoprotein subclasses	Small LDL
S_LDL_PL	Lowest SEP	-0.07396676	-0.153802507	0.005868987	Pakistani	0.077167945	0.120219535	Phospholipids in small LDL [mmol/l]	Phospholipids in small LDL	Lipoprotein subclasses	Small LDL
S_LDL_C	Medium SEP	-0.038131937	-0.113336419	0.037072545	Pakistani	0.156696218	0.222990772	Total cholesterol in small LDL [mmol/l]	Cholesterol in small LDL	Lipoprotein subclasses	Small LDL
S_LDL_C	Lowest SEP	-0.078977419	-0.159358078	0.001403241	Pakistani	0.156696218	0.222990772	Total cholesterol in small LDL [mmol/l]	Cholesterol in small LDL	Lipoprotein subclasses	Small LDL
S_LDL_CE	Medium SEP	-0.031118724	-0.106164626	0.043927179	Pakistani	0.173993667	0.242934554	Cholesterol esters in small LDL [mmol/l]	Cholesteryl esters in small LDL	Lipoprotein subclasses	Small LDL
S_LDL_CE	Lowest SEP	-0.076521632	-0.15704197	0.003998706	Pakistani	0.173993667	0.242934554	Cholesterol esters in small LDL [mmol/l]	Cholesteryl esters in small LDL	Lipoprotein subclasses	Small LDL
S_LDL_FC	Medium SEP	-0.066964759	-0.142811944	0.008882426	Pakistani	0.078850178	0.121560691	Free cholesterol in small LDL [mmol/l]	Free cholesterol in small LDL	Lipoprotein subclasses	Small LDL
S_LDL_FC	Lowest SEP	-0.087286577	-0.167225727	-0.007347428	Pakistani	0.078850178	0.121560691	Free cholesterol in small LDL [mmol/l]	Free cholesterol in small LDL	Lipoprotein subclasses	Small LDL
S_LDL_TG	Medium SEP	-0.051054785	-0.126025415	0.023915845	Pakistani	0.057959581	0.095311311	Triglycerides in small LDL [mmol/l]	Triglycerides in small LDL	Lipoprotein subclasses	Small LDL
S_LDL_TG	Lowest SEP	0.04036274	-0.041913956	0.122639436	Pakistani	0.057959581	0.095311311	Triglycerides in small LDL [mmol/l]	Triglycerides in small LDL	Lipoprotein subclasses	Small LDL
XL_HDL_P	Medium SEP	-0.107721517	-0.183295102	-0.032147932	Pakistani	9.73E-06	7.20E-05	Concentration of very large HDL particles [mol/l]	Concentration of very large HDL particles	Lipoprotein subclasses	Very large HDL
XL_HDL_P	Lowest SEP	-0.206791529	-0.291150647	-0.122432412	Pakistani	9.73E-06	7.20E-05	Concentration of very large HDL particles [mol/l]	Concentration of very large HDL particles	Lipoprotein subclasses	Very large HDL
XL_HDL_L	Medium SEP	-0.108084189	-0.18366576	-0.032502619	Pakistani	9.48E-06	7.20E-05	Total lipids in very large HDL [mmol/l]	Total lipids in very large HDL	Lipoprotein subclasses	Very large HDL
XL_HDL_L	Lowest SEP	-0.207034991	-0.291405276	-0.122664706	Pakistani	9.48E-06	7.20E-05	Total lipids in very large HDL [mmol/l]	Total lipids in very large HDL	Lipoprotein subclasses	Very large HDL
XL_HDL_PL	Medium SEP	-0.114480736	-0.189936654	-0.039024818	Pakistani	1.54E-06	1.76E-05	Phospholipids in very large HDL [mmol/l]	Phospholipids in very large HDL	Lipoprotein subclasses	Very large HDL
XL_HDL_PL	Lowest SEP	-0.223355069	-0.307917741	-0.138792396	Pakistani	1.54E-06	1.76E-05	Phospholipids in very large HDL [mmol/l]	Phospholipids in very large HDL	Lipoprotein subclasses	Very large HDL
XL_HDL_C	Medium SEP	-0.101541917	-0.177175564	-0.025908271	Pakistani	3.91E-05	2.31E-04	Total cholesterol in very large HDL [mmol/l]	Cholesterol in very large HDL	Lipoprotein subclasses	Very large HDL
XL_HDL_C	Lowest SEP	-0.193488213	-0.277687522	-0.109288903	Pakistani	3.91E-05	2.31E-04	Total cholesterol in very large HDL [mmol/l]	Cholesterol in very large HDL	Lipoprotein subclasses	Very large HDL
XL_HDL_CE	Medium SEP	-0.096434875	-0.172039181	-0.02083057	Pakistani	5.72E-05	2.92E-04	Cholesterol esters in very large HDL [mmol/l]	Cholesteryl esters in very large HDL	Lipoprotein subclasses	Very large HDL
XL_HDL_CE	Lowest SEP	-0.189504176	-0.273483482	-0.105524869	Pakistani	5.72E-05	2.92E-04	Cholesterol esters in very large HDL [mmol/l]	Cholesteryl esters in very large HDL	Lipoprotein subclasses	Very large HDL
XL_HDL_FC	Medium SEP	-0.112801482	-0.188505199	-0.037097765	Pakistani	1.86E-05	1.20E-04	Free cholesterol in very large HDL [mmol/l]	Free cholesterol in very large HDL	Lipoprotein subclasses	Very large HDL
XL_HDL_FC	Lowest SEP	-0.200905732	-0.285615304	-0.116196159	Pakistani	1.86E-05	1.20E-04	Free cholesterol in very large HDL [mmol/l]	Free cholesterol in very large HDL	Lipoprotein subclasses	Very large HDL
XL_HDL_TG	Medium SEP	-0.039037721	-0.114343967	0.036268525	Pakistani	0.564058947	0.612729664	Triglycerides in very large HDL [mmol/l]	Triglycerides in very large HDL	Lipoprotein subclasses	Very large HDL
XL_HDL_TG	Lowest SEP	-0.035726031	-0.120259791	0.048807729	Pakistani	0.564058947	0.612729664	Triglycerides in very large HDL [mmol/l]	Triglycerides in very large HDL	Lipoprotein subclasses	Very large HDL
L_HDL_P	Medium SEP	-0.15221923	-0.227870886	-0.076567575	Pakistani	2.39E-07	4.37E-06	Concentration of large HDL particles [mol/l]	Concentration of large HDL particles	Lipoprotein subclasses	Large HDL
L_HDL_P	Lowest SEP	-0.233668574	-0.318470619	-0.148866528	Pakistani	2.39E-07	4.37E-06	Concentration of large HDL particles [mol/l]	Concentration of large HDL particles	Lipoprotein subclasses	Large HDL
L_HDL_L	Medium SEP	-0.151825585	-0.227464458	-0.076186711	Pakistani	2.16E-07	4.37E-06	Total lipids in large HDL [mmol/l]	Total lipids in large HDL	Lipoprotein subclasses	Large HDL
L_HDL_L	Lowest SEP	-0.234763498	-0.319577267	-0.149949728	Pakistani	2.16E-07	4.37E-06	Total lipids in large HDL [mmol/l]	Total lipids in large HDL	Lipoprotein subclasses	Large HDL
L_HDL_PL	Medium SEP	-0.162923378	-0.238478488	-0.087368267	Pakistani	9.86E-08	3.65E-06	Phospholipids in large HDL [mmol/l]	Phospholipids in large HDL	Lipoprotein subclasses	Large HDL
L_HDL_PL	Lowest SEP	-0.237181376	-0.321815187	-0.152547565	Pakistani	9.86E-08	3.65E-06	Phospholipids in large HDL [mmol/l]	Phospholipids in large HDL	Lipoprotein subclasses	Large HDL
L_HDL_C	Medium SEP	-0.143891267	-0.219530264	-0.068252269	Pakistani	2.46E-07	4.37E-06	Total cholesterol in large HDL [mmol/l]	Cholesterol in large HDL	Lipoprotein subclasses	Large HDL
L_HDL_C	Lowest SEP	-0.236236971	-0.321155006	-0.151318936	Pakistani	2.46E-07	4.37E-06	Total cholesterol in large HDL [mmol/l]	Cholesterol in large HDL	Lipoprotein subclasses	Large HDL
L_HDL_CE	Medium SEP	-0.143094956	-0.218753901	-0.067436011	Pakistani	2.76E-07	4.37E-06	Cholesterol esters in large HDL [mmol/l]	Cholesteryl esters in large HDL	Lipoprotein subclasses	Large HDL
L_HDL_CE	Lowest SEP	-0.235413578	-0.320331053	-0.150496103	Pakistani	2.76E-07	4.37E-06	Cholesterol esters in large HDL [mmol/l]	Cholesteryl esters in large HDL	Lipoprotein subclasses	Large HDL
L_HDL_FC	Medium SEP	-0.146215137	-0.221784943	-0.070645332	Pakistani	1.78E-07	4.37E-06	Free cholesterol in large HDL [mmol/l]	Free cholesterol in large HDL	Lipoprotein subclasses	Large HDL
L_HDL_FC	Lowest SEP	-0.238448376	-0.323368152	-0.153528601	Pakistani	1.78E-07	4.37E-06	Free cholesterol in large HDL [mmol/l]	Free cholesterol in large HDL	Lipoprotein subclasses	Large HDL
L_HDL_TG	Medium SEP	-0.080973155	-0.156729062	-0.005217247	Pakistani	0.028820941	0.051391558	Triglycerides in large HDL [mmol/l]	Triglycerides in large HDL	Lipoprotein subclasses	Large HDL
L_HDL_TG	Lowest SEP	-0.109315895	-0.194357602	-0.024274187	Pakistani	0.028820941	0.051391558	Triglycerides in large HDL [mmol/l]	Triglycerides in large HDL	Lipoprotein subclasses	Large HDL
M_HDL_P	Medium SEP	-0.194482391	-0.26971045	-0.119254332	Pakistani	2.26E-06	2.23E-05	Concentration of medium HDL particles [mol/l]	Concentration of medium HDL particles	Lipoprotein subclasses	Medium HDL
M_HDL_P	Lowest SEP	-0.136131227	-0.21925855	-0.053003903	Pakistani	2.26E-06	2.23E-05	Concentration of medium HDL particles [mol/l]	Concentration of medium HDL particles	Lipoprotein subclasses	Medium HDL
M_HDL_L	Medium SEP	-0.194197758	-0.26942701	-0.118968506	Pakistani	2.16E-06	2.23E-05	Total lipids in medium HDL [mmol/l]	Total lipids in medium HDL	Lipoprotein subclasses	Medium HDL
M_HDL_L	Lowest SEP	-0.140574515	-0.223721314	-0.057427717	Pakistani	2.16E-06	2.23E-05	Total lipids in medium HDL [mmol/l]	Total lipids in medium HDL	Lipoprotein subclasses	Medium HDL
M_HDL_PL	Medium SEP	-0.199016942	-0.274285003	-0.123748881	Pakistani	1.29E-06	1.59E-05	Phospholipids in medium HDL [mmol/l]	Phospholipids in medium HDL	Lipoprotein subclasses	Medium HDL
M_HDL_PL	Lowest SEP	-0.137751248	-0.221078887	-0.054423609	Pakistani	1.29E-06	1.59E-05	Phospholipids in medium HDL [mmol/l]	Phospholipids in medium HDL	Lipoprotein subclasses	Medium HDL
M_HDL_C	Medium SEP	-0.184898817	-0.260047258	-0.109750377	Pakistani	3.80E-06	3.31E-05	Total cholesterol in medium HDL [mmol/l]	Cholesterol in medium HDL	Lipoprotein subclasses	Medium HDL
M_HDL_C	Lowest SEP	-0.15593184	-0.239043121	-0.07282056	Pakistani	3.80E-06	3.31E-05	Total cholesterol in medium HDL [mmol/l]	Cholesterol in medium HDL	Lipoprotein subclasses	Medium HDL
M_HDL_CE	Medium SEP	-0.181094959	-0.256197665	-0.105992254	Pakistani	5.74E-06	4.72E-05	Cholesterol esters in medium HDL [mmol/l]	Cholesteryl esters in medium HDL	Lipoprotein subclasses	Medium HDL
M_HDL_CE	Lowest SEP	-0.154812969	-0.237871677	-0.071754262	Pakistani	5.74E-06	4.72E-05	Cholesterol esters in medium HDL [mmol/l]	Cholesteryl esters in medium HDL	Lipoprotein subclasses	Medium HDL
M_HDL_FC	Medium SEP	-0.195441562	-0.270752888	-0.120130236	Pakistani	1.27E-06	1.59E-05	Free cholesterol in medium HDL [mmol/l]	Free cholesterol in medium HDL	Lipoprotein subclasses	Medium HDL
M_HDL_FC	Lowest SEP	-0.156729816	-0.240057512	-0.073402121	Pakistani	1.27E-06	1.59E-05	Free cholesterol in medium HDL [mmol/l]	Free cholesterol in medium HDL	Lipoprotein subclasses	Medium HDL
M_HDL_TG	Medium SEP	-0.042134509	-0.116060053	0.031791035	Pakistani	1.68E-04	7.10E-04	Triglycerides in medium HDL [mmol/l]	Triglycerides in medium HDL	Lipoprotein subclasses	Medium HDL
M_HDL_TG	Lowest SEP	0.123455191	0.040166094	0.206744288	Pakistani	1.68E-04	7.10E-04	Triglycerides in medium HDL [mmol/l]	Triglycerides in medium HDL	Lipoprotein subclasses	Medium HDL
S_HDL_P	Medium SEP	-0.15322528	-0.22864235	-0.077808209	Pakistani	4.18E-05	2.38E-04	Concentration of small HDL particles [mol/l]	Concentration of small HDL particles	Lipoprotein subclasses	Small HDL
S_HDL_P	Lowest SEP	-0.010701934	-0.091874435	0.070470567	Pakistani	4.18E-05	2.38E-04	Concentration of small HDL particles [mol/l]	Concentration of small HDL particles	Lipoprotein subclasses	Small HDL
S_HDL_L	Medium SEP	-0.156220824	-0.231672383	-0.080769265	Pakistani	4.70E-05	2.58E-04	Total lipids in small HDL [mmol/l]	Total lipids in small HDL	Lipoprotein subclasses	Small HDL
S_HDL_L	Lowest SEP	-0.02012263	-0.101334552	0.061089291	Pakistani	4.70E-05	2.58E-04	Total lipids in small HDL [mmol/l]	Total lipids in small HDL	Lipoprotein subclasses	Small HDL
S_HDL_PL	Medium SEP	-0.129789438	-0.204352374	-0.055226502	Pakistani	2.88E-04	0.001040091	Phospholipids in small HDL [mmol/l]	Phospholipids in small HDL	Lipoprotein subclasses	Small HDL
S_HDL_PL	Lowest SEP	0.006819532	-0.074626548	0.088265612	Pakistani	2.88E-04	0.001040091	Phospholipids in small HDL [mmol/l]	Phospholipids in small HDL	Lipoprotein subclasses	Small HDL
S_HDL_C	Medium SEP	-0.146204022	-0.221761578	-0.070646467	Pakistani	7.23E-04	0.001981822	Total cholesterol in small HDL [mmol/l]	Cholesterol in small HDL	Lipoprotein subclasses	Small HDL
S_HDL_C	Lowest SEP	-0.094023931	-0.175711917	-0.012335945	Pakistani	7.23E-04	0.001981822	Total cholesterol in small HDL [mmol/l]	Cholesterol in small HDL	Lipoprotein subclasses	Small HDL
S_HDL_CE	Medium SEP	-0.120187725	-0.195216697	-0.045158752	Pakistani	0.004758729	0.010207129	Cholesterol esters in small HDL [mmol/l]	Cholesteryl esters in small HDL	Lipoprotein subclasses	Small HDL
S_HDL_CE	Lowest SEP	-0.100622347	-0.182651166	-0.018593529	Pakistani	0.004758729	0.010207129	Cholesterol esters in small HDL [mmol/l]	Cholesteryl esters in small HDL	Lipoprotein subclasses	Small HDL
S_HDL_FC	Medium SEP	-0.153404165	-0.228103085	-0.078705245	Pakistani	5.31E-05	2.80E-04	Free cholesterol in small HDL [mmol/l]	Free cholesterol in small HDL	Lipoprotein subclasses	Small HDL
S_HDL_FC	Lowest SEP	-0.016636217	-0.098015083	0.064742648	Pakistani	5.31E-05	2.80E-04	Free cholesterol in small HDL [mmol/l]	Free cholesterol in small HDL	Lipoprotein subclasses	Small HDL
S_HDL_TG	Medium SEP	0.00960928	-0.063874877	0.083093437	Pakistani	1.86E-05	1.20E-04	Triglycerides in small HDL [mmol/l]	Triglycerides in small HDL	Lipoprotein subclasses	Small HDL
S_HDL_TG	Lowest SEP	0.17775518	0.093585863	0.261924496	Pakistani	1.86E-05	1.20E-04	Triglycerides in small HDL [mmol/l]	Triglycerides in small HDL	Lipoprotein subclasses	Small HDL
VLDL_D	Medium SEP	0.027335333	-0.046276052	0.100946719	Pakistani	1.19E-04	5.34E-04	Mean diameter for VLDL particles [nm]	Average diameter for VLDL particles	Lipoprotein particle sizes	NA
VLDL_D	Lowest SEP	0.173210076	0.088067883	0.258352268	Pakistani	1.19E-04	5.34E-04	Mean diameter for VLDL particles [nm]	Average diameter for VLDL particles	Lipoprotein particle sizes	NA
LDL_D	Medium SEP	0.139394118	0.064217214	0.214571022	Pakistani	9.35E-04	0.002427151	Mean diameter for LDL particles [nm]	Average diameter for LDL particles	Lipoprotein particle sizes	NA
LDL_D	Lowest SEP	0.109399943	0.027240235	0.191559651	Pakistani	9.35E-04	0.002427151	Mean diameter for LDL particles [nm]	Average diameter for LDL particles	Lipoprotein particle sizes	NA
HDL_D	Medium SEP	-0.061416965	-0.136271831	0.0134379	Pakistani	2.58E-06	2.39E-05	Mean diameter for HDL particles [nm]	Average diameter for HDL particles	Lipoprotein particle sizes	NA
HDL_D	Lowest SEP	-0.211996398	-0.295864765	-0.128128031	Pakistani	2.58E-06	2.39E-05	Mean diameter for HDL particles [nm]	Average diameter for HDL particles	Lipoprotein particle sizes	NA
Serum_C	Medium SEP	-0.072545136	-0.148204691	0.003114418	Pakistani	0.03474564	0.061218509	Serum total cholesterol [mmol/l]	Total cholesterol	Cholesterol	NA
Serum_C	Lowest SEP	-0.10342972	-0.184219883	-0.022639557	Pakistani	0.03474564	0.061218509	Serum total cholesterol [mmol/l]	Total cholesterol	Cholesterol	NA
VLDL_C	Medium SEP	0.018944503	-0.056454067	0.094343074	Pakistani	0.042200318	0.071789046	Total cholesterol in VLDL [mmol/l]	VLDL cholesterol	Cholesterol	NA
VLDL_C	Lowest SEP	0.098476988	0.016168767	0.180785209	Pakistani	0.042200318	0.071789046	Total cholesterol in VLDL [mmol/l]	VLDL cholesterol	Cholesterol	NA
Remnant_C	Medium SEP	-0.001223178	-0.077054628	0.074608272	Pakistani	0.76619904	0.792989216	Remnant cholesterol (non-HDL, non-LDL -cholesterol) [mmol/l]	Remnant cholesterol (non-HDL, non-LDL -cholesterol)	Cholesterol	NA
Remnant_C	Lowest SEP	0.024693741	-0.056407809	0.105795291	Pakistani	0.76619904	0.792989216	Remnant cholesterol (non-HDL, non-LDL -cholesterol) [mmol/l]	Remnant cholesterol (non-HDL, non-LDL -cholesterol)	Cholesterol	NA
LDL_C	Medium SEP	-0.029081349	-0.104285017	0.046122318	Pakistani	0.219569694	0.295421043	Total cholesterol in LDL [mmol/l]	LDL cholesterol	Cholesterol	NA
LDL_C	Lowest SEP	-0.071213642	-0.151722328	0.009295044	Pakistani	0.219569694	0.295421043	Total cholesterol in LDL [mmol/l]	LDL cholesterol	Cholesterol	NA
HDL_C	Medium SEP	-0.176323481	-0.251865099	-0.100781863	Pakistani	5.70E-08	2.81E-06	Total cholesterol in HDL [mmol/l]	HDL cholesterol	Cholesterol	NA
HDL_C	Lowest SEP	-0.234818844	-0.31921669	-0.150420999	Pakistani	5.70E-08	2.81E-06	Total cholesterol in HDL [mmol/l]	HDL cholesterol	Cholesterol	NA
HDL2_C	Medium SEP	-0.17611319	-0.251560518	-0.100665862	Pakistani	3.71E-08	2.75E-06	Total cholesterol in HDL2 [mmol/l]	Total cholesterol in HDL2	Lipoprotein subclasses	NA
HDL2_C	Lowest SEP	-0.239098681	-0.323496869	-0.154700493	Pakistani	3.71E-08	2.75E-06	Total cholesterol in HDL2 [mmol/l]	Total cholesterol in HDL2	Lipoprotein subclasses	NA
HDL3_C	Medium SEP	-0.141581395	-0.218001675	-0.065161115	Pakistani	2.04E-04	8.15E-04	Total cholesterol in HDL3 [mmol/l]	Total cholesterol in HDL3	Lipoprotein subclasses	NA
HDL3_C	Lowest SEP	-0.154428047	-0.237774985	-0.07108111	Pakistani	2.04E-04	8.15E-04	Total cholesterol in HDL3 [mmol/l]	Total cholesterol in HDL3	Lipoprotein subclasses	NA
EstC	Medium SEP	-0.075333226	-0.150412696	-2.54E-04	Pakistani	0.039451662	0.067893559	Esterified cholesterol [mmol/l]	Total esterified cholesterol	Cholesteryl esters	NA
EstC	Lowest SEP	-0.099140295	-0.180312245	-0.017968346	Pakistani	0.039451662	0.067893559	Esterified cholesterol [mmol/l]	Total esterified cholesterol	Cholesteryl esters	NA
FreeC	Medium SEP	-0.060812101	-0.136002374	0.014378173	Pakistani	0.134606687	0.193925669	Free cholesterol [mmol/l]	Total free cholesterol	Free cholesterol	NA
FreeC	Lowest SEP	-0.077704518	-0.159148618	0.003739582	Pakistani	0.134606687	0.193925669	Free cholesterol [mmol/l]	Total free cholesterol	Free cholesterol	NA
Serum_TG	Medium SEP	0.006180627	-0.067567167	0.07992842	Pakistani	0.00108144	0.002712765	Serum total triglycerides [mmol/l]	Total triglycerides	Triglycerides	NA
Serum_TG	Lowest SEP	0.138656499	0.055304424	0.222008575	Pakistani	0.00108144	0.002712765	Serum total triglycerides [mmol/l]	Total triglycerides	Triglycerides	NA
VLDL_TG	Medium SEP	0.018157118	-0.055202694	0.09151693	Pakistani	1.91E-04	7.86E-04	Triglycerides in VLDL [mmol/l]	Triglycerides in VLDL	Triglycerides	NA
VLDL_TG	Lowest SEP	0.162078387	0.078479774	0.245677001	Pakistani	1.91E-04	7.86E-04	Triglycerides in VLDL [mmol/l]	Triglycerides in VLDL	Triglycerides	NA
LDL_TG	Medium SEP	-0.038457484	-0.113668114	0.036753146	Pakistani	0.274532227	0.344328556	Triglycerides in LDL [mmol/l]	Triglycerides in LDL	Triglycerides	NA
LDL_TG	Lowest SEP	0.021746619	-0.060887874	0.104381112	Pakistani	0.274532227	0.344328556	Triglycerides in LDL [mmol/l]	Triglycerides in LDL	Triglycerides	NA
HDL_TG	Medium SEP	-0.038879877	-0.11325743	0.035497676	Pakistani	0.08418399	0.127135006	Triglycerides in HDL [mmol/l]	Triglycerides in HDL	Triglycerides	NA
HDL_TG	Lowest SEP	0.049542085	-0.034722494	0.133806665	Pakistani	0.08418399	0.127135006	Triglycerides in HDL [mmol/l]	Triglycerides in HDL	Triglycerides	NA
TotPG	Medium SEP	-0.120828479	-0.196175561	-0.045481396	Pakistani	0.007090403	0.014180806	Total phosphoglycerides [mmol/l]	Phosphoglycerides	Other lipids	NA
TotPG	Lowest SEP	-0.077772089	-0.161093337	0.005549158	Pakistani	0.007090403	0.014180806	Total phosphoglycerides [mmol/l]	Phosphoglycerides	Other lipids	NA
PC	Medium SEP	-0.095915585	-0.171012658	-0.020818512	Pakistani	0.043042232	0.072389208	Phosphatidylcholine and other cholines [mmol/l]	Phosphatidylcholines	Other lipids	NA
PC	Lowest SEP	-0.062545236	-0.145861812	0.020771341	Pakistani	0.043042232	0.072389208	Phosphatidylcholine and other cholines [mmol/l]	Phosphatidylcholines	Other lipids	NA
SM	Medium SEP	-0.08511414	-0.16013268	-0.0100956	Pakistani	0.007637589	0.01507151	Sphingomyelins [mmol/l]	Sphingomyelins	Other lipids	NA
SM	Lowest SEP	-0.126426803	-0.208314194	-0.044539411	Pakistani	0.007637589	0.01507151	Sphingomyelins [mmol/l]	Sphingomyelins	Other lipids	NA
TotCho	Medium SEP	-0.110779227	-0.186095091	-0.035463364	Pakistani	0.013892213	0.026025917	Total cholines [mmol/l]	Total cholines	Other lipids	NA
TotCho	Lowest SEP	-0.083257311	-0.166495985	-1.86E-05	Pakistani	0.013892213	0.026025917	Total cholines [mmol/l]	Total cholines	Other lipids	NA
ApoA1	Medium SEP	-0.178902562	-0.254830021	-0.102975103	Pakistani	2.95E-07	4.37E-06	Apolipoprotein A-I [g/l]	Apolipoprotein A1	Apolipoproteins	NA
ApoA1	Lowest SEP	-0.212869383	-0.296372561	-0.129366204	Pakistani	2.95E-07	4.37E-06	Apolipoprotein A-I [g/l]	Apolipoprotein A1	Apolipoproteins	NA
ApoB	Medium SEP	-0.007677791	-0.083591847	0.068236264	Pakistani	0.709615186	0.744844309	Apolipoprotein B [g/l]	Apolipoprotein B	Apolipoproteins	NA
ApoB	Lowest SEP	0.023554601	-0.057477154	0.104586356	Pakistani	0.709615186	0.744844309	Apolipoprotein B [g/l]	Apolipoprotein B	Apolipoproteins	NA
TotFA	Medium SEP	-0.063414177	-0.138757019	0.011928665	Pakistani	0.061558404	0.100116964	Total fatty acids [mmol/l]	Total fatty acids	Fatty acids	NA
TotFA	Lowest SEP	0.023224085	-0.060372521	0.106820692	Pakistani	0.061558404	0.100116964	Total fatty acids [mmol/l]	Total fatty acids	Fatty acids	NA
UnSat	Medium SEP	-0.032833412	-0.106672665	0.04100584	Pakistani	0.036327918	0.063253316	Estimated degree of unsaturation [NA]	Degree of unsaturation	Fatty acids	NA
UnSat	Lowest SEP	-0.10778075	-0.190807611	-0.02475389	Pakistani	0.036327918	0.063253316	Estimated degree of unsaturation [NA]	Degree of unsaturation	Fatty acids	NA
DHA	Medium SEP	-0.108058582	-0.183684048	-0.032433116	Pakistani	0.01257204	0.02385464	22:6, docosahexaenoic acid [mmol/l]	Docosahexaenoic acid	Fatty acids	NA
DHA	Lowest SEP	-0.029440012	-0.114399196	0.055519172	Pakistani	0.01257204	0.02385464	22:6, docosahexaenoic acid [mmol/l]	Docosahexaenoic acid	Fatty acids	NA
LA	Medium SEP	-0.002236136	-0.077705086	0.073232814	Pakistani	0.791399019	0.807772792	18:2, linoleic acid [mmol/l]	Linoleic acid	Fatty acids	NA
LA	Lowest SEP	0.023027886	-0.058623498	0.104679271	Pakistani	0.791399019	0.807772792	18:2, linoleic acid [mmol/l]	Linoleic acid	Fatty acids	NA
FAw3	Medium SEP	-0.128144469	-0.203898356	-0.052390583	Pakistani	0.003586458	0.00780582	Omega-3 fatty acids [mmol/l]	Omega-3 fatty acids	Fatty acids	NA
FAw3	Lowest SEP	-0.057290603	-0.142322224	0.027741019	Pakistani	0.003586458	0.00780582	Omega-3 fatty acids [mmol/l]	Omega-3 fatty acids	Fatty acids	NA
FAw6	Medium SEP	-0.033978528	-0.109514845	0.041557789	Pakistani	0.581096824	0.623205289	Omega-6 fatty acids [mmol/l]	Omega-6 fatty acids	Fatty acids	NA
FAw6	Lowest SEP	4.26E-04	-0.08184176	0.082693446	Pakistani	0.581096824	0.623205289	Omega-6 fatty acids [mmol/l]	Omega-6 fatty acids	Fatty acids	NA
PUFA	Medium SEP	-0.044554284	-0.120146521	0.031037952	Pakistani	0.438903818	0.495860802	Polyunsaturated fatty acids [mmol/l]	Polyunsaturated fatty acids	Fatty acids	NA
PUFA	Lowest SEP	-0.005550523	-0.088013391	0.076912346	Pakistani	0.438903818	0.495860802	Polyunsaturated fatty acids [mmol/l]	Polyunsaturated fatty acids	Fatty acids	NA
MUFA	Medium SEP	-0.069835197	-0.144668225	0.004997831	Pakistani	0.010110399	0.019432975	Monounsaturated fatty acids; 16:1, 18:1 [mmol/l]	Monounsaturated fatty acids	Fatty acids	NA
MUFA	Lowest SEP	0.04592038	-0.038545762	0.130386522	Pakistani	0.010110399	0.019432975	Monounsaturated fatty acids; 16:1, 18:1 [mmol/l]	Monounsaturated fatty acids	Fatty acids	NA
SFA	Medium SEP	-0.06526695	-0.140696447	0.010162547	Pakistani	0.049139756	0.081715549	Saturated fatty acids [mmol/l]	Saturated fatty acids	Fatty acids	NA
SFA	Lowest SEP	0.025524387	-0.057896876	0.108945649	Pakistani	0.049139756	0.081715549	Saturated fatty acids [mmol/l]	Saturated fatty acids	Fatty acids	NA
Glc	Medium SEP	0.049250124	-0.024538332	0.123038581	Pakistani	0.009265326	0.018043004	Glucose [mmol/l]	Glucose	Glycolysis related metabolites	NA
Glc	Lowest SEP	0.131432348	0.047063393	0.215801304	Pakistani	0.009265326	0.018043004	Glucose [mmol/l]	Glucose	Glycolysis related metabolites	NA
Lac	Medium SEP	-0.028363376	-0.106583982	0.049857231	Pakistani	0.776385824	0.797952097	Lactate [mmol/l]	Lactate	Glycolysis related metabolites	NA
Lac	Lowest SEP	-0.017425256	-0.097989436	0.063138924	Pakistani	0.776385824	0.797952097	Lactate [mmol/l]	Lactate	Glycolysis related metabolites	NA
Pyr	Medium SEP	-0.071741223	-0.149267852	0.005785405	Pakistani	0.067319405	0.107131956	Pyruvate [mmol/l]	Pyruvate	Glycolysis related metabolites	NA
Pyr	Lowest SEP	0.013038783	-0.060321228	0.086398795	Pakistani	0.067319405	0.107131956	Pyruvate [mmol/l]	Pyruvate	Glycolysis related metabolites	NA
Cit	Medium SEP	0.227040113	0.154682551	0.299397674	Pakistani	4.82E-13	7.14E-11	Citrate [mmol/l]	Citrate	Glycolysis related metabolites	NA
Cit	Lowest SEP	0.287699715	0.204171536	0.371227894	Pakistani	4.82E-13	7.14E-11	Citrate [mmol/l]	Citrate	Glycolysis related metabolites	NA
Glol	Medium SEP	-0.006449242	-0.079910919	0.067012436	Pakistani	7.13E-05	3.52E-04	Glycerol [mmol/l]	Glycerol	Glycolysis related metabolites	NA
Glol	Lowest SEP	0.157718126	0.075122181	0.240314071	Pakistani	7.13E-05	3.52E-04	Glycerol [mmol/l]	Glycerol	Glycolysis related metabolites	NA
Ala	Medium SEP	-0.04254194	-0.118044687	0.032960808	Pakistani	0.433779542	0.493841325	Alanine [mmol/l]	Alanine	Amino acids	NA
Ala	Lowest SEP	0.001126702	-0.079098562	0.081351965	Pakistani	0.433779542	0.493841325	Alanine [mmol/l]	Alanine	Amino acids	NA
Gln	Medium SEP	0.183458132	0.108290445	0.258625819	Pakistani	1.06E-05	7.48E-05	Glutamine [mmol/l]	Glutamine	Amino acids	NA
Gln	Lowest SEP	0.115118338	0.03283295	0.197403727	Pakistani	1.06E-05	7.48E-05	Glutamine [mmol/l]	Glutamine	Amino acids	NA
Gly	Medium SEP	0.074763551	-0.001628977	0.151156079	Pakistani	0.084108386	0.127135006	Glycine [mmol/l]	Glycine	Amino acids	NA
Gly	Lowest SEP	0.085906532	0.001541648	0.170271417	Pakistani	0.084108386	0.127135006	Glycine [mmol/l]	Glycine	Amino acids	NA
His	Medium SEP	-0.080147073	-0.156551567	-0.003742578	Pakistani	0.075763071	0.119286538	Histidine [mmol/l]	Histidine	Amino acids	NA
His	Lowest SEP	-0.081507969	-0.164631733	0.001615795	Pakistani	0.075763071	0.119286538	Histidine [mmol/l]	Histidine	Amino acids	NA
Ile	Medium SEP	-0.035807187	-0.109224651	0.037610277	Pakistani	2.16E-04	8.40E-04	Isoleucine [mmol/l]	Isoleucine	Amino acids	Branched-chain amino acids
Ile	Lowest SEP	0.130048196	0.044127052	0.215969339	Pakistani	2.16E-04	8.40E-04	Isoleucine [mmol/l]	Isoleucine	Amino acids	Branched-chain amino acids
Leu	Medium SEP	-0.036462274	-0.111322272	0.038397723	Pakistani	0.028154602	0.050815623	Leucine [mmol/l]	Leucine	Amino acids	Branched-chain amino acids
Leu	Lowest SEP	0.070512251	-0.012847025	0.153871527	Pakistani	0.028154602	0.050815623	Leucine [mmol/l]	Leucine	Amino acids	Branched-chain amino acids
Val	Medium SEP	-0.045048316	-0.120772853	0.03067622	Pakistani	0.49179461	0.543176136	Valine [mmol/l]	Valine	Amino acids	Branched-chain amino acids
Val	Lowest SEP	-0.034039807	-0.115739633	0.047660019	Pakistani	0.49179461	0.543176136	Valine [mmol/l]	Valine	Amino acids	Branched-chain amino acids
Phe	Medium SEP	-0.035893836	-0.1118159	0.040028227	Pakistani	0.314727425	0.378305871	Phenylalanine [mmol/l]	Phenylalanine	Amino acids	Aromatic amino acids
Phe	Lowest SEP	0.022560483	-0.061385013	0.10650598	Pakistani	0.314727425	0.378305871	Phenylalanine [mmol/l]	Phenylalanine	Amino acids	Aromatic amino acids
Tyr	Medium SEP	0.004843865	-0.071670116	0.081357846	Pakistani	0.756693316	0.788666273	Tyrosine [mmol/l]	Tyrosine	Amino acids	Aromatic amino acids
Tyr	Lowest SEP	-0.023423537	-0.105930071	0.059082997	Pakistani	0.756693316	0.788666273	Tyrosine [mmol/l]	Tyrosine	Amino acids	Aromatic amino acids
Ace	Medium SEP	-0.038650051	-0.116385309	0.039085206	Pakistani	0.315662621	0.378305871	Acetate [mmol/l]	Acetate	Ketone bodies	NA
Ace	Lowest SEP	-0.063991424	-0.146973196	0.018990348	Pakistani	0.315662621	0.378305871	Acetate [mmol/l]	Acetate	Ketone bodies	NA
bOHBut	Medium SEP	0.113763204	0.042334096	0.185192312	Pakistani	2.56E-05	1.58E-04	3-hydroxybutyrate [mmol/l]	3-hydroxybutyrate	Ketone bodies	NA
bOHBut	Lowest SEP	0.176820991	0.097636746	0.256005236	Pakistani	2.56E-05	1.58E-04	3-hydroxybutyrate [mmol/l]	3-hydroxybutyrate	Ketone bodies	NA
Crea	Medium SEP	-0.038866942	-0.110487554	0.03275367	Pakistani	0.567188945	0.612729664	Creatinine [mmol/l]	Creatinine	Fluid balance	NA
Crea	Lowest SEP	-0.018921426	-0.10344415	0.065601298	Pakistani	0.567188945	0.612729664	Creatinine [mmol/l]	Creatinine	Fluid balance	NA
Alb	Medium SEP	0.01494137	-0.063126374	0.093009114	Pakistani	0.183908744	0.25437845	Albumin [signal area]	Albumin	Fluid balance	NA
Alb	Lowest SEP	-0.052849877	-0.133559919	0.027860166	Pakistani	0.183908744	0.25437845	Albumin [signal area]	Albumin	Fluid balance	NA
Gp	Medium SEP	0.010309412	-0.065266256	0.08588508	Pakistani	1.60E-04	6.98E-04	Glycoprotein acetyls, mainly a1-acid glycoprotein [mmol/l]	Glycoprotein acetyls	Inflammation	NA
Gp	Lowest SEP	0.154958832	0.072377466	0.237540197	Pakistani	1.60E-04	6.98E-04	Glycoprotein acetyls, mainly a1-acid glycoprotein [mmol/l]	Glycoprotein acetyls	Inflammation	NA
XXL_VLDL_P	High Medium SEP	0.010012117	-0.072755052	0.092779287	White European	3.42E-06	7.78E-06	Concentration of chylomicrons and extremely large VLDL particles [mol/l]	Concentration of chylomicrons and extremely large VLDL particles	Lipoprotein subclasses	Chylomicrons and extremely large VLDL
XXL_VLDL_P	Medium SEP	0.0795907	-0.020748463	0.179929863	White European	3.42E-06	7.78E-06	Concentration of chylomicrons and extremely large VLDL particles [mol/l]	Concentration of chylomicrons and extremely large VLDL particles	Lipoprotein subclasses	Chylomicrons and extremely large VLDL
XXL_VLDL_P	Low Medium SEP	0.123112134	0.019297438	0.22692683	White European	3.42E-06	7.78E-06	Concentration of chylomicrons and extremely large VLDL particles [mol/l]	Concentration of chylomicrons and extremely large VLDL particles	Lipoprotein subclasses	Chylomicrons and extremely large VLDL
XXL_VLDL_P	Lowest SEP	0.285479411	0.168440918	0.402517903	White European	3.42E-06	7.78E-06	Concentration of chylomicrons and extremely large VLDL particles [mol/l]	Concentration of chylomicrons and extremely large VLDL particles	Lipoprotein subclasses	Chylomicrons and extremely large VLDL
XXL_VLDL_L	High Medium SEP	0.009220332	-0.073640432	0.092081097	White European	4.19E-06	9.40E-06	Total lipids in chylomicrons and extremely large VLDL [mmol/l]	Total lipids in chylomicrons and extremely large VLDL	Lipoprotein subclasses	Chylomicrons and extremely large VLDL
XXL_VLDL_L	Medium SEP	0.078345369	-0.022102531	0.178793269	White European	4.19E-06	9.40E-06	Total lipids in chylomicrons and extremely large VLDL [mmol/l]	Total lipids in chylomicrons and extremely large VLDL	Lipoprotein subclasses	Chylomicrons and extremely large VLDL
XXL_VLDL_L	Low Medium SEP	0.121053181	0.017191538	0.224914824	White European	4.19E-06	9.40E-06	Total lipids in chylomicrons and extremely large VLDL [mmol/l]	Total lipids in chylomicrons and extremely large VLDL	Lipoprotein subclasses	Chylomicrons and extremely large VLDL
XXL_VLDL_L	Lowest SEP	0.282994428	0.166032167	0.399956689	White European	4.19E-06	9.40E-06	Total lipids in chylomicrons and extremely large VLDL [mmol/l]	Total lipids in chylomicrons and extremely large VLDL	Lipoprotein subclasses	Chylomicrons and extremely large VLDL
XXL_VLDL_PL	High Medium SEP	0.002887091	-0.080428603	0.086202786	White European	9.86E-06	2.06E-05	Phospholipids in chylomicrons and extremely large VLDL [mmol/l]	Phospholipids in chylomicrons and extremely large VLDL	Lipoprotein subclasses	Chylomicrons and extremely large VLDL
XXL_VLDL_PL	Medium SEP	0.081323237	-0.0196414	0.182287874	White European	9.86E-06	2.06E-05	Phospholipids in chylomicrons and extremely large VLDL [mmol/l]	Phospholipids in chylomicrons and extremely large VLDL	Lipoprotein subclasses	Chylomicrons and extremely large VLDL
XXL_VLDL_PL	Low Medium SEP	0.108072761	0.004202501	0.211943022	White European	9.86E-06	2.06E-05	Phospholipids in chylomicrons and extremely large VLDL [mmol/l]	Phospholipids in chylomicrons and extremely large VLDL	Lipoprotein subclasses	Chylomicrons and extremely large VLDL
XXL_VLDL_PL	Lowest SEP	0.270911522	0.153687938	0.388135107	White European	9.86E-06	2.06E-05	Phospholipids in chylomicrons and extremely large VLDL [mmol/l]	Phospholipids in chylomicrons and extremely large VLDL	Lipoprotein subclasses	Chylomicrons and extremely large VLDL
XXL_VLDL_C	High Medium SEP	-0.00322304	-0.087425959	0.080979879	White European	9.85E-05	1.87E-04	Total cholesterol in chylomicrons and extremely large VLDL [mmol/l]	Cholesterol in chylomicrons and extremely large VLDL	Lipoprotein subclasses	Chylomicrons and extremely large VLDL
XXL_VLDL_C	Medium SEP	0.048302203	-0.05394318	0.150547585	White European	9.85E-05	1.87E-04	Total cholesterol in chylomicrons and extremely large VLDL [mmol/l]	Cholesterol in chylomicrons and extremely large VLDL	Lipoprotein subclasses	Chylomicrons and extremely large VLDL
XXL_VLDL_C	Low Medium SEP	0.088365838	-0.016496184	0.193227861	White European	9.85E-05	1.87E-04	Total cholesterol in chylomicrons and extremely large VLDL [mmol/l]	Cholesterol in chylomicrons and extremely large VLDL	Lipoprotein subclasses	Chylomicrons and extremely large VLDL
XXL_VLDL_C	Lowest SEP	0.240772225	0.125586279	0.355958172	White European	9.85E-05	1.87E-04	Total cholesterol in chylomicrons and extremely large VLDL [mmol/l]	Cholesterol in chylomicrons and extremely large VLDL	Lipoprotein subclasses	Chylomicrons and extremely large VLDL
XXL_VLDL_CE	High Medium SEP	-0.015952782	-0.10113582	0.069230256	White European	0.001301866	0.0021649	Cholesterol esters in chylomicrons and extremely large VLDL [mmol/l]	Cholesteryl esters in chylomicrons and extremely large VLDL	Lipoprotein subclasses	Chylomicrons and extremely large VLDL
XXL_VLDL_CE	Medium SEP	0.011802352	-0.092017126	0.11562183	White European	0.001301866	0.0021649	Cholesterol esters in chylomicrons and extremely large VLDL [mmol/l]	Cholesteryl esters in chylomicrons and extremely large VLDL	Lipoprotein subclasses	Chylomicrons and extremely large VLDL
XXL_VLDL_CE	Low Medium SEP	0.055721262	-0.050209088	0.161651613	White European	0.001301866	0.0021649	Cholesterol esters in chylomicrons and extremely large VLDL [mmol/l]	Cholesteryl esters in chylomicrons and extremely large VLDL	Lipoprotein subclasses	Chylomicrons and extremely large VLDL
XXL_VLDL_CE	Lowest SEP	0.19698913	0.083753877	0.310224384	White European	0.001301866	0.0021649	Cholesterol esters in chylomicrons and extremely large VLDL [mmol/l]	Cholesteryl esters in chylomicrons and extremely large VLDL	Lipoprotein subclasses	Chylomicrons and extremely large VLDL
XXL_VLDL_FC	High Medium SEP	0.0136344	-0.069348664	0.096617464	White European	2.47E-06	5.81E-06	Free cholesterol in chylomicrons and extremely large VLDL [mmol/l]	Free cholesterol in chylomicrons and extremely large VLDL	Lipoprotein subclasses	Chylomicrons and extremely large VLDL
XXL_VLDL_FC	Medium SEP	0.09435337	-0.00597921	0.194685951	White European	2.47E-06	5.81E-06	Free cholesterol in chylomicrons and extremely large VLDL [mmol/l]	Free cholesterol in chylomicrons and extremely large VLDL	Lipoprotein subclasses	Chylomicrons and extremely large VLDL
XXL_VLDL_FC	Low Medium SEP	0.127712898	0.024142232	0.231283564	White European	2.47E-06	5.81E-06	Free cholesterol in chylomicrons and extremely large VLDL [mmol/l]	Free cholesterol in chylomicrons and extremely large VLDL	Lipoprotein subclasses	Chylomicrons and extremely large VLDL
XXL_VLDL_FC	Lowest SEP	0.288725522	0.171432849	0.406018195	White European	2.47E-06	5.81E-06	Free cholesterol in chylomicrons and extremely large VLDL [mmol/l]	Free cholesterol in chylomicrons and extremely large VLDL	Lipoprotein subclasses	Chylomicrons and extremely large VLDL
XXL_VLDL_TG	High Medium SEP	0.014178398	-0.068202938	0.096559734	White European	1.31E-06	3.19E-06	Triglycerides in chylomicrons and extremely large VLDL [mmol/l]	Triglycerides in chylomicrons and extremely large VLDL	Lipoprotein subclasses	Chylomicrons and extremely large VLDL
XXL_VLDL_TG	Medium SEP	0.086619816	-0.013222707	0.18646234	White European	1.31E-06	3.19E-06	Triglycerides in chylomicrons and extremely large VLDL [mmol/l]	Triglycerides in chylomicrons and extremely large VLDL	Lipoprotein subclasses	Chylomicrons and extremely large VLDL
XXL_VLDL_TG	Low Medium SEP	0.132947129	0.029380924	0.236513335	White European	1.31E-06	3.19E-06	Triglycerides in chylomicrons and extremely large VLDL [mmol/l]	Triglycerides in chylomicrons and extremely large VLDL	Lipoprotein subclasses	Chylomicrons and extremely large VLDL
XXL_VLDL_TG	Lowest SEP	0.296838223	0.17946243	0.414214017	White European	1.31E-06	3.19E-06	Triglycerides in chylomicrons and extremely large VLDL [mmol/l]	Triglycerides in chylomicrons and extremely large VLDL	Lipoprotein subclasses	Chylomicrons and extremely large VLDL
XL_VLDL_P	High Medium SEP	0.036310386	-0.046884222	0.119504995	White European	3.77E-09	1.16E-08	Concentration of very large VLDL particles [mol/l]	Concentration of very large VLDL particles	Lipoprotein subclasses	Very large VLDL
XL_VLDL_P	Medium SEP	0.12945742	0.029712558	0.229202283	White European	3.77E-09	1.16E-08	Concentration of very large VLDL particles [mol/l]	Concentration of very large VLDL particles	Lipoprotein subclasses	Very large VLDL
XL_VLDL_P	Low Medium SEP	0.176723473	0.073096325	0.280350622	White European	3.77E-09	1.16E-08	Concentration of very large VLDL particles [mol/l]	Concentration of very large VLDL particles	Lipoprotein subclasses	Very large VLDL
XL_VLDL_P	Lowest SEP	0.349203152	0.232648159	0.465758144	White European	3.77E-09	1.16E-08	Concentration of very large VLDL particles [mol/l]	Concentration of very large VLDL particles	Lipoprotein subclasses	Very large VLDL
XL_VLDL_L	High Medium SEP	0.034412328	-0.048808173	0.11763283	White European	6.49E-09	1.92E-08	Total lipids in very large VLDL [mmol/l]	Total lipids in very large VLDL	Lipoprotein subclasses	Very large VLDL
XL_VLDL_L	Medium SEP	0.125729601	0.025895144	0.225564057	White European	6.49E-09	1.92E-08	Total lipids in very large VLDL [mmol/l]	Total lipids in very large VLDL	Lipoprotein subclasses	Very large VLDL
XL_VLDL_L	Low Medium SEP	0.172634342	0.06897237	0.276296313	White European	6.49E-09	1.92E-08	Total lipids in very large VLDL [mmol/l]	Total lipids in very large VLDL	Lipoprotein subclasses	Very large VLDL
XL_VLDL_L	Lowest SEP	0.344642134	0.228106475	0.461177793	White European	6.49E-09	1.92E-08	Total lipids in very large VLDL [mmol/l]	Total lipids in very large VLDL	Lipoprotein subclasses	Very large VLDL
XL_VLDL_PL	High Medium SEP	0.023489927	-0.060240713	0.107220567	White European	7.01E-08	1.82E-07	Phospholipids in very large VLDL [mmol/l]	Phospholipids in very large VLDL	Lipoprotein subclasses	Very large VLDL
XL_VLDL_PL	Medium SEP	0.109883908	0.009201437	0.210566379	White European	7.01E-08	1.82E-07	Phospholipids in very large VLDL [mmol/l]	Phospholipids in very large VLDL	Lipoprotein subclasses	Very large VLDL
XL_VLDL_PL	Low Medium SEP	0.149287885	0.045362199	0.253213572	White European	7.01E-08	1.82E-07	Phospholipids in very large VLDL [mmol/l]	Phospholipids in very large VLDL	Lipoprotein subclasses	Very large VLDL
XL_VLDL_PL	Lowest SEP	0.321687944	0.205566572	0.437809316	White European	7.01E-08	1.82E-07	Phospholipids in very large VLDL [mmol/l]	Phospholipids in very large VLDL	Lipoprotein subclasses	Very large VLDL
XL_VLDL_C	High Medium SEP	0.019817413	-0.063517585	0.103152412	White European	5.18E-07	1.28E-06	Total cholesterol in very large VLDL [mmol/l]	Cholesterol in very large VLDL	Lipoprotein subclasses	Very large VLDL
XL_VLDL_C	Medium SEP	0.090404649	-0.010178336	0.190987634	White European	5.18E-07	1.28E-06	Total cholesterol in very large VLDL [mmol/l]	Cholesterol in very large VLDL	Lipoprotein subclasses	Very large VLDL
XL_VLDL_C	Low Medium SEP	0.139551463	0.035531042	0.243571883	White European	5.18E-07	1.28E-06	Total cholesterol in very large VLDL [mmol/l]	Cholesterol in very large VLDL	Lipoprotein subclasses	Very large VLDL
XL_VLDL_C	Lowest SEP	0.304761585	0.188592023	0.420931148	White European	5.18E-07	1.28E-06	Total cholesterol in very large VLDL [mmol/l]	Cholesterol in very large VLDL	Lipoprotein subclasses	Very large VLDL
XL_VLDL_CE	High Medium SEP	0.025127978	-0.058131241	0.108387197	White European	1.98E-07	5.06E-07	Cholesterol esters in very large VLDL [mmol/l]	Cholesteryl esters in very large VLDL	Lipoprotein subclasses	Very large VLDL
XL_VLDL_CE	Medium SEP	0.090479299	-0.009965955	0.190924553	White European	1.98E-07	5.06E-07	Cholesterol esters in very large VLDL [mmol/l]	Cholesteryl esters in very large VLDL	Lipoprotein subclasses	Very large VLDL
XL_VLDL_CE	Low Medium SEP	0.1492514	0.045102336	0.253400463	White European	1.98E-07	5.06E-07	Cholesterol esters in very large VLDL [mmol/l]	Cholesteryl esters in very large VLDL	Lipoprotein subclasses	Very large VLDL
XL_VLDL_CE	Lowest SEP	0.314762521	0.198980178	0.430544864	White European	1.98E-07	5.06E-07	Cholesterol esters in very large VLDL [mmol/l]	Cholesteryl esters in very large VLDL	Lipoprotein subclasses	Very large VLDL
XL_VLDL_FC	High Medium SEP	0.013589403	-0.069876704	0.097055511	White European	1.60E-06	3.81E-06	Free cholesterol in very large VLDL [mmol/l]	Free cholesterol in very large VLDL	Lipoprotein subclasses	Very large VLDL
XL_VLDL_FC	Medium SEP	0.090019071	-0.010815782	0.190853925	White European	1.60E-06	3.81E-06	Free cholesterol in very large VLDL [mmol/l]	Free cholesterol in very large VLDL	Lipoprotein subclasses	Very large VLDL
XL_VLDL_FC	Low Medium SEP	0.127775889	0.023848312	0.231703466	White European	1.60E-06	3.81E-06	Free cholesterol in very large VLDL [mmol/l]	Free cholesterol in very large VLDL	Lipoprotein subclasses	Very large VLDL
XL_VLDL_FC	Lowest SEP	0.292041132	0.175485546	0.408596719	White European	1.60E-06	3.81E-06	Free cholesterol in very large VLDL [mmol/l]	Free cholesterol in very large VLDL	Lipoprotein subclasses	Very large VLDL
XL_VLDL_TG	High Medium SEP	0.041679881	-0.041405941	0.124765702	White European	8.57E-10	2.82E-09	Triglycerides in very large VLDL [mmol/l]	Triglycerides in very large VLDL	Lipoprotein subclasses	Very large VLDL
XL_VLDL_TG	Medium SEP	0.140231983	0.040762607	0.23970136	White European	8.57E-10	2.82E-09	Triglycerides in very large VLDL [mmol/l]	Triglycerides in very large VLDL	Lipoprotein subclasses	Very large VLDL
XL_VLDL_TG	Low Medium SEP	0.188190187	0.084671326	0.291709047	White European	8.57E-10	2.82E-09	Triglycerides in very large VLDL [mmol/l]	Triglycerides in very large VLDL	Lipoprotein subclasses	Very large VLDL
XL_VLDL_TG	Lowest SEP	0.361278697	0.244610902	0.477946492	White European	8.57E-10	2.82E-09	Triglycerides in very large VLDL [mmol/l]	Triglycerides in very large VLDL	Lipoprotein subclasses	Very large VLDL
L_VLDL_P	High Medium SEP	0.044888731	-0.03910437	0.128881833	White European	6.09E-11	2.31E-10	Concentration of large VLDL particles [mol/l]	Concentration of large VLDL particles	Lipoprotein subclasses	Large VLDL
L_VLDL_P	Medium SEP	0.148975714	0.048856624	0.249094803	White European	6.09E-11	2.31E-10	Concentration of large VLDL particles [mol/l]	Concentration of large VLDL particles	Lipoprotein subclasses	Large VLDL
L_VLDL_P	Low Medium SEP	0.201897543	0.097961442	0.305833643	White European	6.09E-11	2.31E-10	Concentration of large VLDL particles [mol/l]	Concentration of large VLDL particles	Lipoprotein subclasses	Large VLDL
L_VLDL_P	Lowest SEP	0.376556527	0.260941937	0.492171117	White European	6.09E-11	2.31E-10	Concentration of large VLDL particles [mol/l]	Concentration of large VLDL particles	Lipoprotein subclasses	Large VLDL
L_VLDL_L	High Medium SEP	0.04363575	-0.040372576	0.127644075	White European	9.49E-11	3.42E-10	Total lipids in large VLDL [mmol/l]	Total lipids in large VLDL	Lipoprotein subclasses	Large VLDL
L_VLDL_L	Medium SEP	0.14667716	0.046516092	0.246838229	White European	9.49E-11	3.42E-10	Total lipids in large VLDL [mmol/l]	Total lipids in large VLDL	Lipoprotein subclasses	Large VLDL
L_VLDL_L	Low Medium SEP	0.198693618	0.094731627	0.302655609	White European	9.49E-11	3.42E-10	Total lipids in large VLDL [mmol/l]	Total lipids in large VLDL	Lipoprotein subclasses	Large VLDL
L_VLDL_L	Lowest SEP	0.37337959	0.257768808	0.488990373	White European	9.49E-11	3.42E-10	Total lipids in large VLDL [mmol/l]	Total lipids in large VLDL	Lipoprotein subclasses	Large VLDL
L_VLDL_PL	High Medium SEP	0.037640747	-0.046731325	0.122012819	White European	3.79E-10	1.30E-09	Phospholipids in large VLDL [mmol/l]	Phospholipids in large VLDL	Lipoprotein subclasses	Large VLDL
L_VLDL_PL	Medium SEP	0.140663695	0.040044499	0.241282892	White European	3.79E-10	1.30E-09	Phospholipids in large VLDL [mmol/l]	Phospholipids in large VLDL	Lipoprotein subclasses	Large VLDL
L_VLDL_PL	Low Medium SEP	0.185306477	0.081155482	0.289457471	White European	3.79E-10	1.30E-09	Phospholipids in large VLDL [mmol/l]	Phospholipids in large VLDL	Lipoprotein subclasses	Large VLDL
L_VLDL_PL	Lowest SEP	0.361291651	0.245957289	0.476626012	White European	3.79E-10	1.30E-09	Phospholipids in large VLDL [mmol/l]	Phospholipids in large VLDL	Lipoprotein subclasses	Large VLDL
L_VLDL_C	High Medium SEP	0.036433306	-0.047674528	0.120541139	White European	1.77E-09	5.70E-09	Total cholesterol in large VLDL [mmol/l]	Cholesterol in large VLDL	Lipoprotein subclasses	Large VLDL
L_VLDL_C	Medium SEP	0.12707567	0.026627936	0.227523404	White European	1.77E-09	5.70E-09	Total cholesterol in large VLDL [mmol/l]	Cholesterol in large VLDL	Lipoprotein subclasses	Large VLDL
L_VLDL_C	Low Medium SEP	0.177576803	0.073316068	0.281837538	White European	1.77E-09	5.70E-09	Total cholesterol in large VLDL [mmol/l]	Cholesterol in large VLDL	Lipoprotein subclasses	Large VLDL
L_VLDL_C	Lowest SEP	0.352424283	0.237048896	0.46779967	White European	1.77E-09	5.70E-09	Total cholesterol in large VLDL [mmol/l]	Cholesterol in large VLDL	Lipoprotein subclasses	Large VLDL
L_VLDL_CE	High Medium SEP	0.041889665	-0.042496126	0.126275455	White European	5.67E-10	1.91E-09	Cholesterol esters in large VLDL [mmol/l]	Cholesteryl esters in large VLDL	Lipoprotein subclasses	Large VLDL
L_VLDL_CE	Medium SEP	0.123716709	0.023185215	0.224248203	White European	5.67E-10	1.91E-09	Cholesterol esters in large VLDL [mmol/l]	Cholesteryl esters in large VLDL	Lipoprotein subclasses	Large VLDL
L_VLDL_CE	Low Medium SEP	0.18564082	0.08101205	0.290269591	White European	5.67E-10	1.91E-09	Cholesterol esters in large VLDL [mmol/l]	Cholesteryl esters in large VLDL	Lipoprotein subclasses	Large VLDL
L_VLDL_CE	Lowest SEP	0.36204158	0.247495886	0.476587274	White European	5.67E-10	1.91E-09	Cholesterol esters in large VLDL [mmol/l]	Cholesteryl esters in large VLDL	Lipoprotein subclasses	Large VLDL
L_VLDL_FC	High Medium SEP	0.030977375	-0.052926994	0.114881744	White European	6.19E-09	1.87E-08	Free cholesterol in large VLDL [mmol/l]	Free cholesterol in large VLDL	Lipoprotein subclasses	Large VLDL
L_VLDL_FC	Medium SEP	0.129397153	0.028931883	0.229862423	White European	6.19E-09	1.87E-08	Free cholesterol in large VLDL [mmol/l]	Free cholesterol in large VLDL	Lipoprotein subclasses	Large VLDL
L_VLDL_FC	Low Medium SEP	0.168687321	0.064685497	0.272689145	White European	6.19E-09	1.87E-08	Free cholesterol in large VLDL [mmol/l]	Free cholesterol in large VLDL	Lipoprotein subclasses	Large VLDL
L_VLDL_FC	Lowest SEP	0.340783385	0.224706397	0.456860374	White European	6.19E-09	1.87E-08	Free cholesterol in large VLDL [mmol/l]	Free cholesterol in large VLDL	Lipoprotein subclasses	Large VLDL
L_VLDL_TG	High Medium SEP	0.048180045	-0.03568862	0.13204871	White European	2.03E-11	8.35E-11	Triglycerides in large VLDL [mmol/l]	Triglycerides in large VLDL	Lipoprotein subclasses	Large VLDL
L_VLDL_TG	Medium SEP	0.155741633	0.055784824	0.255698441	White European	2.03E-11	8.35E-11	Triglycerides in large VLDL [mmol/l]	Triglycerides in large VLDL	Lipoprotein subclasses	Large VLDL
L_VLDL_TG	Low Medium SEP	0.210502478	0.106697231	0.314307725	White European	2.03E-11	8.35E-11	Triglycerides in large VLDL [mmol/l]	Triglycerides in large VLDL	Lipoprotein subclasses	Large VLDL
L_VLDL_TG	Lowest SEP	0.384251527	0.26850493	0.499998124	White European	2.03E-11	8.35E-11	Triglycerides in large VLDL [mmol/l]	Triglycerides in large VLDL	Lipoprotein subclasses	Large VLDL
M_VLDL_P	High Medium SEP	0.050846012	-0.033526635	0.13521866	White European	8.09E-13	3.74E-12	Concentration of medium VLDL particles [mol/l]	Concentration of medium VLDL particles	Lipoprotein subclasses	Medium VLDL
M_VLDL_P	Medium SEP	0.15267977	0.05246302	0.252896521	White European	8.09E-13	3.74E-12	Concentration of medium VLDL particles [mol/l]	Concentration of medium VLDL particles	Lipoprotein subclasses	Medium VLDL
M_VLDL_P	Low Medium SEP	0.221656474	0.117443165	0.325869783	White European	8.09E-13	3.74E-12	Concentration of medium VLDL particles [mol/l]	Concentration of medium VLDL particles	Lipoprotein subclasses	Medium VLDL
M_VLDL_P	Lowest SEP	0.403676864	0.289593567	0.517760161	White European	8.09E-13	3.74E-12	Concentration of medium VLDL particles [mol/l]	Concentration of medium VLDL particles	Lipoprotein subclasses	Medium VLDL
M_VLDL_L	High Medium SEP	0.047704825	-0.036775738	0.132185388	White European	2.42E-12	1.08E-11	Total lipids in medium VLDL [mmol/l]	Total lipids in medium VLDL	Lipoprotein subclasses	Medium VLDL
M_VLDL_L	Medium SEP	0.14788488	0.047484419	0.248285341	White European	2.42E-12	1.08E-11	Total lipids in medium VLDL [mmol/l]	Total lipids in medium VLDL	Lipoprotein subclasses	Medium VLDL
M_VLDL_L	Low Medium SEP	0.214078514	0.109752437	0.31840459	White European	2.42E-12	1.08E-11	Total lipids in medium VLDL [mmol/l]	Total lipids in medium VLDL	Lipoprotein subclasses	Medium VLDL
M_VLDL_L	Lowest SEP	0.395954336	0.281939537	0.509969136	White European	2.42E-12	1.08E-11	Total lipids in medium VLDL [mmol/l]	Total lipids in medium VLDL	Lipoprotein subclasses	Medium VLDL
M_VLDL_PL	High Medium SEP	0.042497706	-0.04227754	0.127272953	White European	7.59E-12	3.21E-11	Phospholipids in medium VLDL [mmol/l]	Phospholipids in medium VLDL	Lipoprotein subclasses	Medium VLDL
M_VLDL_PL	Medium SEP	0.143507595	0.042739309	0.244275882	White European	7.59E-12	3.21E-11	Phospholipids in medium VLDL [mmol/l]	Phospholipids in medium VLDL	Lipoprotein subclasses	Medium VLDL
M_VLDL_PL	Low Medium SEP	0.202413059	0.097938796	0.306887322	White European	7.59E-12	3.21E-11	Phospholipids in medium VLDL [mmol/l]	Phospholipids in medium VLDL	Lipoprotein subclasses	Medium VLDL
M_VLDL_PL	Lowest SEP	0.386501167	0.272757349	0.500244986	White European	7.59E-12	3.21E-11	Phospholipids in medium VLDL [mmol/l]	Phospholipids in medium VLDL	Lipoprotein subclasses	Medium VLDL
M_VLDL_C	High Medium SEP	0.01825587	-0.067355512	0.103867253	White European	3.60E-08	9.87E-08	Total cholesterol in medium VLDL [mmol/l]	Cholesterol in medium VLDL	Lipoprotein subclasses	Medium VLDL
M_VLDL_C	Medium SEP	0.09597093	-0.006472489	0.198414349	White European	3.60E-08	9.87E-08	Total cholesterol in medium VLDL [mmol/l]	Cholesterol in medium VLDL	Lipoprotein subclasses	Medium VLDL
M_VLDL_C	Low Medium SEP	0.139992497	0.034377833	0.245607162	White European	3.60E-08	9.87E-08	Total cholesterol in medium VLDL [mmol/l]	Cholesterol in medium VLDL	Lipoprotein subclasses	Medium VLDL
M_VLDL_C	Lowest SEP	0.316957373	0.204170267	0.429744479	White European	3.60E-08	9.87E-08	Total cholesterol in medium VLDL [mmol/l]	Cholesterol in medium VLDL	Lipoprotein subclasses	Medium VLDL
M_VLDL_CE	High Medium SEP	3.12E-04	-0.086211264	0.086834282	White European	6.61E-06	1.44E-05	Cholesterol esters in medium VLDL [mmol/l]	Cholesteryl esters in medium VLDL	Lipoprotein subclasses	Medium VLDL
M_VLDL_CE	Medium SEP	0.054189114	-0.049895188	0.158273416	White European	6.61E-06	1.44E-05	Cholesterol esters in medium VLDL [mmol/l]	Cholesteryl esters in medium VLDL	Lipoprotein subclasses	Medium VLDL
M_VLDL_CE	Low Medium SEP	0.090158002	-0.016659635	0.196975639	White European	6.61E-06	1.44E-05	Cholesterol esters in medium VLDL [mmol/l]	Cholesteryl esters in medium VLDL	Lipoprotein subclasses	Medium VLDL
M_VLDL_CE	Lowest SEP	0.259961423	0.148902233	0.371020613	White European	6.61E-06	1.44E-05	Cholesterol esters in medium VLDL [mmol/l]	Cholesteryl esters in medium VLDL	Lipoprotein subclasses	Medium VLDL
M_VLDL_FC	High Medium SEP	0.037332138	-0.047219917	0.121884192	White European	9.18E-11	3.40E-10	Free cholesterol in medium VLDL [mmol/l]	Free cholesterol in medium VLDL	Lipoprotein subclasses	Medium VLDL
M_VLDL_FC	Medium SEP	0.138589555	0.037828839	0.239350272	White European	9.18E-11	3.40E-10	Free cholesterol in medium VLDL [mmol/l]	Free cholesterol in medium VLDL	Lipoprotein subclasses	Medium VLDL
M_VLDL_FC	Low Medium SEP	0.190001833	0.085641809	0.294361857	White European	9.18E-11	3.40E-10	Free cholesterol in medium VLDL [mmol/l]	Free cholesterol in medium VLDL	Lipoprotein subclasses	Medium VLDL
M_VLDL_FC	Lowest SEP	0.369259036	0.254814329	0.483703744	White European	9.18E-11	3.40E-10	Free cholesterol in medium VLDL [mmol/l]	Free cholesterol in medium VLDL	Lipoprotein subclasses	Medium VLDL
M_VLDL_TG	High Medium SEP	0.063153471	-0.020711264	0.147018206	White European	1.14E-14	5.63E-14	Triglycerides in medium VLDL [mmol/l]	Triglycerides in medium VLDL	Lipoprotein subclasses	Medium VLDL
M_VLDL_TG	Medium SEP	0.172502185	0.073046176	0.271958194	White European	1.14E-14	5.63E-14	Triglycerides in medium VLDL [mmol/l]	Triglycerides in medium VLDL	Lipoprotein subclasses	Medium VLDL
M_VLDL_TG	Low Medium SEP	0.251125365	0.147430129	0.354820601	White European	1.14E-14	5.63E-14	Triglycerides in medium VLDL [mmol/l]	Triglycerides in medium VLDL	Lipoprotein subclasses	Medium VLDL
M_VLDL_TG	Lowest SEP	0.43206475	0.317556804	0.546572696	White European	1.14E-14	5.63E-14	Triglycerides in medium VLDL [mmol/l]	Triglycerides in medium VLDL	Lipoprotein subclasses	Medium VLDL
S_VLDL_P	High Medium SEP	0.039066754	-0.047655561	0.125789069	White European	5.95E-12	2.59E-11	Concentration of small VLDL particles [mol/l]	Concentration of small VLDL particles	Lipoprotein subclasses	Small VLDL
S_VLDL_P	Medium SEP	0.140320259	0.037564298	0.24307622	White European	5.95E-12	2.59E-11	Concentration of small VLDL particles [mol/l]	Concentration of small VLDL particles	Lipoprotein subclasses	Small VLDL
S_VLDL_P	Low Medium SEP	0.187472038	0.081706152	0.293237924	White European	5.95E-12	2.59E-11	Concentration of small VLDL particles [mol/l]	Concentration of small VLDL particles	Lipoprotein subclasses	Small VLDL
S_VLDL_P	Lowest SEP	0.380079093	0.268794808	0.491363378	White European	5.95E-12	2.59E-11	Concentration of small VLDL particles [mol/l]	Concentration of small VLDL particles	Lipoprotein subclasses	Small VLDL
S_VLDL_L	High Medium SEP	0.033745183	-0.05327544	0.120765806	White European	3.58E-11	1.43E-10	Total lipids in small VLDL [mmol/l]	Total lipids in small VLDL	Lipoprotein subclasses	Small VLDL
S_VLDL_L	Medium SEP	0.131483813	0.028208682	0.234758944	White European	3.58E-11	1.43E-10	Total lipids in small VLDL [mmol/l]	Total lipids in small VLDL	Lipoprotein subclasses	Small VLDL
S_VLDL_L	Low Medium SEP	0.174036223	0.067946294	0.280126152	White European	3.58E-11	1.43E-10	Total lipids in small VLDL [mmol/l]	Total lipids in small VLDL	Lipoprotein subclasses	Small VLDL
S_VLDL_L	Lowest SEP	0.365434139	0.254490419	0.476377859	White European	3.58E-11	1.43E-10	Total lipids in small VLDL [mmol/l]	Total lipids in small VLDL	Lipoprotein subclasses	Small VLDL
S_VLDL_PL	High Medium SEP	0.030339317	-0.057357911	0.118036545	White European	4.75E-11	1.85E-10	Phospholipids in small VLDL [mmol/l]	Phospholipids in small VLDL	Lipoprotein subclasses	Small VLDL
S_VLDL_PL	Medium SEP	0.144649069	0.040926647	0.248371491	White European	4.75E-11	1.85E-10	Phospholipids in small VLDL [mmol/l]	Phospholipids in small VLDL	Lipoprotein subclasses	Small VLDL
S_VLDL_PL	Low Medium SEP	0.165362781	0.05917257	0.271552992	White European	4.75E-11	1.85E-10	Phospholipids in small VLDL [mmol/l]	Phospholipids in small VLDL	Lipoprotein subclasses	Small VLDL
S_VLDL_PL	Lowest SEP	0.359698812	0.248752274	0.470645349	White European	4.75E-11	1.85E-10	Phospholipids in small VLDL [mmol/l]	Phospholipids in small VLDL	Lipoprotein subclasses	Small VLDL
S_VLDL_C	High Medium SEP	-0.001944438	-0.090457153	0.086568277	White European	7.25E-06	1.55E-05	Total cholesterol in small VLDL [mmol/l]	Cholesterol in small VLDL	Lipoprotein subclasses	Small VLDL
S_VLDL_C	Medium SEP	0.055144655	-0.051578021	0.161867332	White European	7.25E-06	1.55E-05	Total cholesterol in small VLDL [mmol/l]	Cholesterol in small VLDL	Lipoprotein subclasses	Small VLDL
S_VLDL_C	Low Medium SEP	0.076892692	-0.031394385	0.185179769	White European	7.25E-06	1.55E-05	Total cholesterol in small VLDL [mmol/l]	Cholesterol in small VLDL	Lipoprotein subclasses	Small VLDL
S_VLDL_C	Lowest SEP	0.247452327	0.138993186	0.355911468	White European	7.25E-06	1.55E-05	Total cholesterol in small VLDL [mmol/l]	Cholesterol in small VLDL	Lipoprotein subclasses	Small VLDL
S_VLDL_CE	High Medium SEP	-0.012242251	-0.100993517	0.076509014	White European	4.39E-04	7.38E-04	Cholesterol esters in small VLDL [mmol/l]	Cholesteryl esters in small VLDL	Lipoprotein subclasses	Small VLDL
S_VLDL_CE	Medium SEP	0.018503528	-0.089319912	0.126326968	White European	4.39E-04	7.38E-04	Cholesterol esters in small VLDL [mmol/l]	Cholesteryl esters in small VLDL	Lipoprotein subclasses	Small VLDL
S_VLDL_CE	Low Medium SEP	0.041403389	-0.067635707	0.150442484	White European	4.39E-04	7.38E-04	Cholesterol esters in small VLDL [mmol/l]	Cholesteryl esters in small VLDL	Lipoprotein subclasses	Small VLDL
S_VLDL_CE	Lowest SEP	0.196008394	0.088527061	0.303489727	White European	4.39E-04	7.38E-04	Cholesterol esters in small VLDL [mmol/l]	Cholesteryl esters in small VLDL	Lipoprotein subclasses	Small VLDL
S_VLDL_FC	High Medium SEP	0.016079736	-0.071535372	0.103694845	White European	7.48E-09	2.13E-08	Free cholesterol in small VLDL [mmol/l]	Free cholesterol in small VLDL	Lipoprotein subclasses	Small VLDL
S_VLDL_FC	Medium SEP	0.114842163	0.010359812	0.219324514	White European	7.48E-09	2.13E-08	Free cholesterol in small VLDL [mmol/l]	Free cholesterol in small VLDL	Lipoprotein subclasses	Small VLDL
S_VLDL_FC	Low Medium SEP	0.133015648	0.026302034	0.239729261	White European	7.48E-09	2.13E-08	Free cholesterol in small VLDL [mmol/l]	Free cholesterol in small VLDL	Lipoprotein subclasses	Small VLDL
S_VLDL_FC	Lowest SEP	0.318471645	0.207604021	0.42933927	White European	7.48E-09	2.13E-08	Free cholesterol in small VLDL [mmol/l]	Free cholesterol in small VLDL	Lipoprotein subclasses	Small VLDL
S_VLDL_TG	High Medium SEP	0.062199927	-0.022811789	0.147211643	White European	3.50E-15	1.79E-14	Triglycerides in small VLDL [mmol/l]	Triglycerides in small VLDL	Lipoprotein subclasses	Small VLDL
S_VLDL_TG	Medium SEP	0.178237808	0.077900301	0.278575315	White European	3.50E-15	1.79E-14	Triglycerides in small VLDL [mmol/l]	Triglycerides in small VLDL	Lipoprotein subclasses	Small VLDL
S_VLDL_TG	Low Medium SEP	0.244517429	0.140332005	0.348702852	White European	3.50E-15	1.79E-14	Triglycerides in small VLDL [mmol/l]	Triglycerides in small VLDL	Lipoprotein subclasses	Small VLDL
S_VLDL_TG	Lowest SEP	0.436181807	0.323038866	0.549324748	White European	3.50E-15	1.79E-14	Triglycerides in small VLDL [mmol/l]	Triglycerides in small VLDL	Lipoprotein subclasses	Small VLDL
XS_VLDL_P	High Medium SEP	-0.041498251	-0.130032005	0.047035504	White European	0.021074802	0.03028224	Concentration of very small VLDL particles [mol/l]	Concentration of very small VLDL particles	Lipoprotein subclasses	Very small VLDL
XS_VLDL_P	Medium SEP	-0.00859065	-0.116783718	0.099602418	White European	0.021074802	0.03028224	Concentration of very small VLDL particles [mol/l]	Concentration of very small VLDL particles	Lipoprotein subclasses	Very small VLDL
XS_VLDL_P	Low Medium SEP	-0.035253086	-0.144304872	0.0737987	White European	0.021074802	0.03028224	Concentration of very small VLDL particles [mol/l]	Concentration of very small VLDL particles	Lipoprotein subclasses	Very small VLDL
XS_VLDL_P	Lowest SEP	0.115883386	0.008362605	0.223404167	White European	0.021074802	0.03028224	Concentration of very small VLDL particles [mol/l]	Concentration of very small VLDL particles	Lipoprotein subclasses	Very small VLDL
XS_VLDL_L	High Medium SEP	-0.046893398	-0.135465949	0.041679152	White European	0.043618461	0.055175489	Total lipids in very small VLDL [mmol/l]	Total lipids in very small VLDL	Lipoprotein subclasses	Very small VLDL
XS_VLDL_L	Medium SEP	-0.020908969	-0.129434541	0.087616604	White European	0.043618461	0.055175489	Total lipids in very small VLDL [mmol/l]	Total lipids in very small VLDL	Lipoprotein subclasses	Very small VLDL
XS_VLDL_L	Low Medium SEP	-0.050534493	-0.159801211	0.058732226	White European	0.043618461	0.055175489	Total lipids in very small VLDL [mmol/l]	Total lipids in very small VLDL	Lipoprotein subclasses	Very small VLDL
XS_VLDL_L	Lowest SEP	0.094120814	-0.013227649	0.201469277	White European	0.043618461	0.055175489	Total lipids in very small VLDL [mmol/l]	Total lipids in very small VLDL	Lipoprotein subclasses	Very small VLDL
XS_VLDL_PL	High Medium SEP	-0.068798803	-0.157419905	0.019822299	White European	0.125478915	0.139630672	Phospholipids in very small VLDL [mmol/l]	Phospholipids in very small VLDL	Lipoprotein subclasses	Very small VLDL
XS_VLDL_PL	Medium SEP	-0.059661783	-0.169260958	0.049937392	White European	0.125478915	0.139630672	Phospholipids in very small VLDL [mmol/l]	Phospholipids in very small VLDL	Lipoprotein subclasses	Very small VLDL
XS_VLDL_PL	Low Medium SEP	-0.121984843	-0.231755706	-0.012213981	White European	0.125478915	0.139630672	Phospholipids in very small VLDL [mmol/l]	Phospholipids in very small VLDL	Lipoprotein subclasses	Very small VLDL
XS_VLDL_PL	Lowest SEP	0.004351322	-0.103120121	0.111822765	White European	0.125478915	0.139630672	Phospholipids in very small VLDL [mmol/l]	Phospholipids in very small VLDL	Lipoprotein subclasses	Very small VLDL
XS_VLDL_C	High Medium SEP	-0.05951243	-0.14797308	0.02894822	White European	0.178533116	0.190092814	Total cholesterol in very small VLDL [mmol/l]	Cholesterol in very small VLDL	Lipoprotein subclasses	Very small VLDL
XS_VLDL_C	Medium SEP	-0.064535451	-0.173673936	0.044603035	White European	0.178533116	0.190092814	Total cholesterol in very small VLDL [mmol/l]	Cholesterol in very small VLDL	Lipoprotein subclasses	Very small VLDL
XS_VLDL_C	Low Medium SEP	-0.089020031	-0.198697949	0.020657887	White European	0.178533116	0.190092814	Total cholesterol in very small VLDL [mmol/l]	Cholesterol in very small VLDL	Lipoprotein subclasses	Very small VLDL
XS_VLDL_C	Lowest SEP	0.027033782	-0.079772418	0.133839981	White European	0.178533116	0.190092814	Total cholesterol in very small VLDL [mmol/l]	Cholesterol in very small VLDL	Lipoprotein subclasses	Very small VLDL
XS_VLDL_CE	High Medium SEP	-0.056216329	-0.144478539	0.032045881	White European	0.202089466	0.213637435	Cholesterol esters in very small VLDL [mmol/l]	Cholesteryl esters in very small VLDL	Lipoprotein subclasses	Very small VLDL
XS_VLDL_CE	Medium SEP	-0.072474843	-0.181401525	0.036451838	White European	0.202089466	0.213637435	Cholesterol esters in very small VLDL [mmol/l]	Cholesteryl esters in very small VLDL	Lipoprotein subclasses	Very small VLDL
XS_VLDL_CE	Low Medium SEP	-0.08569974	-0.195252571	0.023853092	White European	0.202089466	0.213637435	Cholesterol esters in very small VLDL [mmol/l]	Cholesteryl esters in very small VLDL	Lipoprotein subclasses	Very small VLDL
XS_VLDL_CE	Lowest SEP	0.024096414	-0.082424381	0.13061721	White European	0.202089466	0.213637435	Cholesterol esters in very small VLDL [mmol/l]	Cholesteryl esters in very small VLDL	Lipoprotein subclasses	Very small VLDL
XS_VLDL_FC	High Medium SEP	-0.06539188	-0.154244828	0.023461068	White European	0.127257617	0.140553189	Free cholesterol in very small VLDL [mmol/l]	Free cholesterol in very small VLDL	Lipoprotein subclasses	Very small VLDL
XS_VLDL_FC	Medium SEP	-0.047000626	-0.156551168	0.062549916	White European	0.127257617	0.140553189	Free cholesterol in very small VLDL [mmol/l]	Free cholesterol in very small VLDL	Lipoprotein subclasses	Very small VLDL
XS_VLDL_FC	Low Medium SEP	-0.094577338	-0.204564354	0.015409678	White European	0.127257617	0.140553189	Free cholesterol in very small VLDL [mmol/l]	Free cholesterol in very small VLDL	Lipoprotein subclasses	Very small VLDL
XS_VLDL_FC	Lowest SEP	0.032566146	-0.074799079	0.13993137	White European	0.127257617	0.140553189	Free cholesterol in very small VLDL [mmol/l]	Free cholesterol in very small VLDL	Lipoprotein subclasses	Very small VLDL
XS_VLDL_TG	High Medium SEP	0.01444715	-0.073183267	0.102077567	White European	3.96E-08	1.07E-07	Triglycerides in very small VLDL [mmol/l]	Triglycerides in very small VLDL	Lipoprotein subclasses	Very small VLDL
XS_VLDL_TG	Medium SEP	0.11195873	0.007785062	0.216132398	White European	3.96E-08	1.07E-07	Triglycerides in very small VLDL [mmol/l]	Triglycerides in very small VLDL	Lipoprotein subclasses	Very small VLDL
XS_VLDL_TG	Low Medium SEP	0.119942321	0.013494326	0.226390315	White European	3.96E-08	1.07E-07	Triglycerides in very small VLDL [mmol/l]	Triglycerides in very small VLDL	Lipoprotein subclasses	Very small VLDL
XS_VLDL_TG	Lowest SEP	0.305714818	0.194803746	0.41662589	White European	3.96E-08	1.07E-07	Triglycerides in very small VLDL [mmol/l]	Triglycerides in very small VLDL	Lipoprotein subclasses	Very small VLDL
IDL_P	High Medium SEP	-0.090221383	-0.178996917	-0.001445849	White European	0.051272054	0.063235533	Concentration of IDL particles [mol/l]	Concentration of IDL particles	Lipoprotein subclasses	IDL
IDL_P	Medium SEP	-0.097355912	-0.207613874	0.012902049	White European	0.051272054	0.063235533	Concentration of IDL particles [mol/l]	Concentration of IDL particles	Lipoprotein subclasses	IDL
IDL_P	Low Medium SEP	-0.169242495	-0.279028465	-0.059456525	White European	0.051272054	0.063235533	Concentration of IDL particles [mol/l]	Concentration of IDL particles	Lipoprotein subclasses	IDL
IDL_P	Lowest SEP	-0.075243482	-0.183069765	0.0325828	White European	0.051272054	0.063235533	Concentration of IDL particles [mol/l]	Concentration of IDL particles	Lipoprotein subclasses	IDL
IDL_L	High Medium SEP	-0.093020579	-0.181774699	-0.004266459	White European	0.035099318	0.045567535	Total lipids in IDL [mmol/l]	Total lipids in IDL	Lipoprotein subclasses	IDL
IDL_L	Medium SEP	-0.105047598	-0.215389767	0.005294572	White European	0.035099318	0.045567535	Total lipids in IDL [mmol/l]	Total lipids in IDL	Lipoprotein subclasses	IDL
IDL_L	Low Medium SEP	-0.177802771	-0.287698966	-0.067906575	White European	0.035099318	0.045567535	Total lipids in IDL [mmol/l]	Total lipids in IDL	Lipoprotein subclasses	IDL
IDL_L	Lowest SEP	-0.089119346	-0.196939986	0.018701295	White European	0.035099318	0.045567535	Total lipids in IDL [mmol/l]	Total lipids in IDL	Lipoprotein subclasses	IDL
IDL_PL	High Medium SEP	-0.0985718	-0.186515494	-0.010628106	White European	0.006786322	0.010684847	Phospholipids in IDL [mmol/l]	Phospholipids in IDL	Lipoprotein subclasses	IDL
IDL_PL	Medium SEP	-0.120478102	-0.230491374	-0.010464831	White European	0.006786322	0.010684847	Phospholipids in IDL [mmol/l]	Phospholipids in IDL	Lipoprotein subclasses	IDL
IDL_PL	Low Medium SEP	-0.208428951	-0.318776989	-0.098080913	White European	0.006786322	0.010684847	Phospholipids in IDL [mmol/l]	Phospholipids in IDL	Lipoprotein subclasses	IDL
IDL_PL	Lowest SEP	-0.114678807	-0.221763473	-0.007594141	White European	0.006786322	0.010684847	Phospholipids in IDL [mmol/l]	Phospholipids in IDL	Lipoprotein subclasses	IDL
IDL_C	High Medium SEP	-0.099162438	-0.187451525	-0.010873352	White European	0.010785913	0.016628283	Total cholesterol in IDL [mmol/l]	Cholesterol in IDL	Lipoprotein subclasses	IDL
IDL_C	Medium SEP	-0.125953035	-0.236389458	-0.015516612	White European	0.010785913	0.016628283	Total cholesterol in IDL [mmol/l]	Cholesterol in IDL	Lipoprotein subclasses	IDL
IDL_C	Low Medium SEP	-0.199410997	-0.310144753	-0.088677241	White European	0.010785913	0.016628283	Total cholesterol in IDL [mmol/l]	Cholesterol in IDL	Lipoprotein subclasses	IDL
IDL_C	Lowest SEP	-0.109950717	-0.216960115	-0.002941318	White European	0.010785913	0.016628283	Total cholesterol in IDL [mmol/l]	Cholesterol in IDL	Lipoprotein subclasses	IDL
IDL_CE	High Medium SEP	-0.093720497	-0.182128332	-0.005312661	White European	0.028441048	0.03900823	Cholesterol esters in IDL [mmol/l]	Cholesteryl esters in IDL	Lipoprotein subclasses	IDL
IDL_CE	Medium SEP	-0.117465043	-0.228004031	-0.006926055	White European	0.028441048	0.03900823	Cholesterol esters in IDL [mmol/l]	Cholesteryl esters in IDL	Lipoprotein subclasses	IDL
IDL_CE	Low Medium SEP	-0.180900036	-0.291761561	-0.070038511	White European	0.028441048	0.03900823	Cholesterol esters in IDL [mmol/l]	Cholesteryl esters in IDL	Lipoprotein subclasses	IDL
IDL_CE	Lowest SEP	-0.085590512	-0.192552643	0.02137162	White European	0.028441048	0.03900823	Cholesterol esters in IDL [mmol/l]	Cholesteryl esters in IDL	Lipoprotein subclasses	IDL
IDL_FC	High Medium SEP	-0.111370733	-0.199250787	-0.023490678	White European	3.81E-04	6.55E-04	Free cholesterol in IDL [mmol/l]	Free cholesterol in IDL	Lipoprotein subclasses	IDL
IDL_FC	Medium SEP	-0.145211538	-0.255173433	-0.035249643	White European	3.81E-04	6.55E-04	Free cholesterol in IDL [mmol/l]	Free cholesterol in IDL	Lipoprotein subclasses	IDL
IDL_FC	Low Medium SEP	-0.242251697	-0.352523923	-0.13197947	White European	3.81E-04	6.55E-04	Free cholesterol in IDL [mmol/l]	Free cholesterol in IDL	Lipoprotein subclasses	IDL
IDL_FC	Lowest SEP	-0.16792294	-0.275186992	-0.060658888	White European	3.81E-04	6.55E-04	Free cholesterol in IDL [mmol/l]	Free cholesterol in IDL	Lipoprotein subclasses	IDL
IDL_TG	High Medium SEP	-0.046500466	-0.134621899	0.041620966	White European	0.027789596	0.03900823	Triglycerides in IDL [mmol/l]	Triglycerides in IDL	Lipoprotein subclasses	IDL
IDL_TG	Medium SEP	0.013934199	-0.09343257	0.121300968	White European	0.027789596	0.03900823	Triglycerides in IDL [mmol/l]	Triglycerides in IDL	Lipoprotein subclasses	IDL
IDL_TG	Low Medium SEP	-0.058791664	-0.166575363	0.048992036	White European	0.027789596	0.03900823	Triglycerides in IDL [mmol/l]	Triglycerides in IDL	Lipoprotein subclasses	IDL
IDL_TG	Lowest SEP	0.099528373	-0.009392604	0.208449351	White European	0.027789596	0.03900823	Triglycerides in IDL [mmol/l]	Triglycerides in IDL	Lipoprotein subclasses	IDL
L_LDL_P	High Medium SEP	-0.092229974	-0.18044337	-0.004016578	White European	0.031943227	0.042602735	Concentration of large LDL particles [mol/l]	Concentration of large LDL particles	Lipoprotein subclasses	Large LDL
L_LDL_P	Medium SEP	-0.098733465	-0.20890582	0.01143889	White European	0.031943227	0.042602735	Concentration of large LDL particles [mol/l]	Concentration of large LDL particles	Lipoprotein subclasses	Large LDL
L_LDL_P	Low Medium SEP	-0.181222761	-0.291907758	-0.070537765	White European	0.031943227	0.042602735	Concentration of large LDL particles [mol/l]	Concentration of large LDL particles	Lipoprotein subclasses	Large LDL
L_LDL_P	Lowest SEP	-0.07751085	-0.18465488	0.029633181	White European	0.031943227	0.042602735	Concentration of large LDL particles [mol/l]	Concentration of large LDL particles	Lipoprotein subclasses	Large LDL
L_LDL_L	High Medium SEP	-0.092928701	-0.181123864	-0.004733538	White European	0.028203693	0.03900823	Total lipids in large LDL [mmol/l]	Total lipids in large LDL	Lipoprotein subclasses	Large LDL
L_LDL_L	Medium SEP	-0.102614567	-0.212808235	0.0075791	White European	0.028203693	0.03900823	Total lipids in large LDL [mmol/l]	Total lipids in large LDL	Lipoprotein subclasses	Large LDL
L_LDL_L	Low Medium SEP	-0.184044816	-0.294798114	-0.073291518	White European	0.028203693	0.03900823	Total lipids in large LDL [mmol/l]	Total lipids in large LDL	Lipoprotein subclasses	Large LDL
L_LDL_L	Lowest SEP	-0.08384288	-0.191012498	0.023326738	White European	0.028203693	0.03900823	Total lipids in large LDL [mmol/l]	Total lipids in large LDL	Lipoprotein subclasses	Large LDL
L_LDL_PL	High Medium SEP	-0.095232206	-0.18331378	-0.007150632	White European	0.01881944	0.027306638	Phospholipids in large LDL [mmol/l]	Phospholipids in large LDL	Lipoprotein subclasses	Large LDL
L_LDL_PL	Medium SEP	-0.107819021	-0.218200601	0.002562558	White European	0.01881944	0.027306638	Phospholipids in large LDL [mmol/l]	Phospholipids in large LDL	Lipoprotein subclasses	Large LDL
L_LDL_PL	Low Medium SEP	-0.192624866	-0.303673441	-0.081576292	White European	0.01881944	0.027306638	Phospholipids in large LDL [mmol/l]	Phospholipids in large LDL	Lipoprotein subclasses	Large LDL
L_LDL_PL	Lowest SEP	-0.093125325	-0.200051828	0.013801178	White European	0.01881944	0.027306638	Phospholipids in large LDL [mmol/l]	Phospholipids in large LDL	Lipoprotein subclasses	Large LDL
L_LDL_C	High Medium SEP	-0.091418092	-0.179655791	-0.003180392	White European	0.032633857	0.042976558	Total cholesterol in large LDL [mmol/l]	Cholesterol in large LDL	Lipoprotein subclasses	Large LDL
L_LDL_C	Medium SEP	-0.106750972	-0.21699309	0.003491146	White European	0.032633857	0.042976558	Total cholesterol in large LDL [mmol/l]	Cholesterol in large LDL	Lipoprotein subclasses	Large LDL
L_LDL_C	Low Medium SEP	-0.180518584	-0.291413139	-0.069624028	White European	0.032633857	0.042976558	Total cholesterol in large LDL [mmol/l]	Cholesterol in large LDL	Lipoprotein subclasses	Large LDL
L_LDL_C	Lowest SEP	-0.087136195	-0.19449576	0.020223371	White European	0.032633857	0.042976558	Total cholesterol in large LDL [mmol/l]	Cholesterol in large LDL	Lipoprotein subclasses	Large LDL
L_LDL_CE	High Medium SEP	-0.086996114	-0.175347915	0.001355686	White European	0.060446454	0.072145768	Cholesterol esters in large LDL [mmol/l]	Cholesteryl esters in large LDL	Lipoprotein subclasses	Large LDL
L_LDL_CE	Medium SEP	-0.097901069	-0.20820922	0.012407083	White European	0.060446454	0.072145768	Cholesterol esters in large LDL [mmol/l]	Cholesteryl esters in large LDL	Lipoprotein subclasses	Large LDL
L_LDL_CE	Low Medium SEP	-0.165921789	-0.276856563	-0.054987015	White European	0.060446454	0.072145768	Cholesterol esters in large LDL [mmol/l]	Cholesteryl esters in large LDL	Lipoprotein subclasses	Large LDL
L_LDL_CE	Lowest SEP	-0.067807441	-0.17521188	0.039596998	White European	0.060446454	0.072145768	Cholesterol esters in large LDL [mmol/l]	Cholesteryl esters in large LDL	Lipoprotein subclasses	Large LDL
L_LDL_FC	High Medium SEP	-0.104466722	-0.192281899	-0.016651544	White European	0.001870233	0.003075494	Free cholesterol in large LDL [mmol/l]	Free cholesterol in large LDL	Lipoprotein subclasses	Large LDL
L_LDL_FC	Medium SEP	-0.133245554	-0.243133243	-0.023357865	White European	0.001870233	0.003075494	Free cholesterol in large LDL [mmol/l]	Free cholesterol in large LDL	Lipoprotein subclasses	Large LDL
L_LDL_FC	Low Medium SEP	-0.224186589	-0.334856799	-0.113516379	White European	0.001870233	0.003075494	Free cholesterol in large LDL [mmol/l]	Free cholesterol in large LDL	Lipoprotein subclasses	Large LDL
L_LDL_FC	Lowest SEP	-0.146070028	-0.253329127	-0.038810929	White European	0.001870233	0.003075494	Free cholesterol in large LDL [mmol/l]	Free cholesterol in large LDL	Lipoprotein subclasses	Large LDL
L_LDL_TG	High Medium SEP	-0.0820094	-0.170469142	0.006450341	White European	0.036251442	0.04665403	Triglycerides in large LDL [mmol/l]	Triglycerides in large LDL	Lipoprotein subclasses	Large LDL
L_LDL_TG	Medium SEP	-0.038209584	-0.147121041	0.070701874	White European	0.036251442	0.04665403	Triglycerides in large LDL [mmol/l]	Triglycerides in large LDL	Lipoprotein subclasses	Large LDL
L_LDL_TG	Low Medium SEP	-0.15768436	-0.265897465	-0.049471255	White European	0.036251442	0.04665403	Triglycerides in large LDL [mmol/l]	Triglycerides in large LDL	Lipoprotein subclasses	Large LDL
L_LDL_TG	Lowest SEP	-0.02032613	-0.128428031	0.087775771	White European	0.036251442	0.04665403	Triglycerides in large LDL [mmol/l]	Triglycerides in large LDL	Lipoprotein subclasses	Large LDL
M_LDL_P	High Medium SEP	-0.08719189	-0.175474009	0.00109023	White European	0.062237738	0.073104644	Concentration of medium LDL particles [mol/l]	Concentration of medium LDL particles	Lipoprotein subclasses	Medium LDL
M_LDL_P	Medium SEP	-0.085620737	-0.195791868	0.024550393	White European	0.062237738	0.073104644	Concentration of medium LDL particles [mol/l]	Concentration of medium LDL particles	Lipoprotein subclasses	Medium LDL
M_LDL_P	Low Medium SEP	-0.164375228	-0.275313424	-0.053437032	White European	0.062237738	0.073104644	Concentration of medium LDL particles [mol/l]	Concentration of medium LDL particles	Lipoprotein subclasses	Medium LDL
M_LDL_P	Lowest SEP	-0.056499672	-0.163685778	0.050686435	White European	0.062237738	0.073104644	Concentration of medium LDL particles [mol/l]	Concentration of medium LDL particles	Lipoprotein subclasses	Medium LDL
M_LDL_L	High Medium SEP	-0.087519212	-0.175797131	7.59E-04	White European	0.0615628	0.072890355	Total lipids in medium LDL [mmol/l]	Total lipids in medium LDL	Lipoprotein subclasses	Medium LDL
M_LDL_L	Medium SEP	-0.088138449	-0.198353178	0.022076281	White European	0.0615628	0.072890355	Total lipids in medium LDL [mmol/l]	Total lipids in medium LDL	Lipoprotein subclasses	Medium LDL
M_LDL_L	Low Medium SEP	-0.165236352	-0.276273251	-0.054199453	White European	0.0615628	0.072890355	Total lipids in medium LDL [mmol/l]	Total lipids in medium LDL	Lipoprotein subclasses	Medium LDL
M_LDL_L	Lowest SEP	-0.059662284	-0.166850052	0.047525484	White European	0.0615628	0.072890355	Total lipids in medium LDL [mmol/l]	Total lipids in medium LDL	Lipoprotein subclasses	Medium LDL
M_LDL_PL	High Medium SEP	-0.090600352	-0.178817422	-0.002383281	White European	0.047633499	0.059743711	Phospholipids in medium LDL [mmol/l]	Phospholipids in medium LDL	Lipoprotein subclasses	Medium LDL
M_LDL_PL	Medium SEP	-0.082014171	-0.192484456	0.028456114	White European	0.047633499	0.059743711	Phospholipids in medium LDL [mmol/l]	Phospholipids in medium LDL	Lipoprotein subclasses	Medium LDL
M_LDL_PL	Low Medium SEP	-0.166402725	-0.277560315	-0.055245134	White European	0.047633499	0.059743711	Phospholipids in medium LDL [mmol/l]	Phospholipids in medium LDL	Lipoprotein subclasses	Medium LDL
M_LDL_PL	Lowest SEP	-0.045341663	-0.151766289	0.061082964	White European	0.047633499	0.059743711	Phospholipids in medium LDL [mmol/l]	Phospholipids in medium LDL	Lipoprotein subclasses	Medium LDL
M_LDL_C	High Medium SEP	-0.084287684	-0.172597319	0.004021951	White European	0.081434621	0.092710183	Total cholesterol in medium LDL [mmol/l]	Cholesterol in medium LDL	Lipoprotein subclasses	Medium LDL
M_LDL_C	Medium SEP	-0.092122207	-0.202336823	0.018092409	White European	0.081434621	0.092710183	Total cholesterol in medium LDL [mmol/l]	Cholesterol in medium LDL	Lipoprotein subclasses	Medium LDL
M_LDL_C	Low Medium SEP	-0.159080798	-0.270271552	-0.047890045	White European	0.081434621	0.092710183	Total cholesterol in medium LDL [mmol/l]	Cholesterol in medium LDL	Lipoprotein subclasses	Medium LDL
M_LDL_C	Lowest SEP	-0.062966219	-0.170496758	0.044564319	White European	0.081434621	0.092710183	Total cholesterol in medium LDL [mmol/l]	Cholesterol in medium LDL	Lipoprotein subclasses	Medium LDL
M_LDL_CE	High Medium SEP	-0.079827198	-0.168191602	0.008537206	White European	0.116661542	0.130802335	Cholesterol esters in medium LDL [mmol/l]	Cholesteryl esters in medium LDL	Lipoprotein subclasses	Medium LDL
M_LDL_CE	Medium SEP	-0.087056558	-0.197190821	0.023077705	White European	0.116661542	0.130802335	Cholesterol esters in medium LDL [mmol/l]	Cholesteryl esters in medium LDL	Lipoprotein subclasses	Medium LDL
M_LDL_CE	Low Medium SEP	-0.148381979	-0.259480535	-0.037283423	White European	0.116661542	0.130802335	Cholesterol esters in medium LDL [mmol/l]	Cholesteryl esters in medium LDL	Lipoprotein subclasses	Medium LDL
M_LDL_CE	Lowest SEP	-0.052819958	-0.160572175	0.054932259	White European	0.116661542	0.130802335	Cholesterol esters in medium LDL [mmol/l]	Cholesteryl esters in medium LDL	Lipoprotein subclasses	Medium LDL
M_LDL_FC	High Medium SEP	-0.102300585	-0.190347463	-0.014253707	White European	0.011092763	0.016925041	Free cholesterol in medium LDL [mmol/l]	Free cholesterol in medium LDL	Lipoprotein subclasses	Medium LDL
M_LDL_FC	Medium SEP	-0.112720844	-0.223181044	-0.002260645	White European	0.011092763	0.016925041	Free cholesterol in medium LDL [mmol/l]	Free cholesterol in medium LDL	Lipoprotein subclasses	Medium LDL
M_LDL_FC	Low Medium SEP	-0.202928333	-0.314511293	-0.091345373	White European	0.011092763	0.016925041	Free cholesterol in medium LDL [mmol/l]	Free cholesterol in medium LDL	Lipoprotein subclasses	Medium LDL
M_LDL_FC	Lowest SEP	-0.105495229	-0.211925005	9.35E-04	White European	0.011092763	0.016925041	Free cholesterol in medium LDL [mmol/l]	Free cholesterol in medium LDL	Lipoprotein subclasses	Medium LDL
M_LDL_TG	High Medium SEP	-0.09058165	-0.179104008	-0.002059291	White European	0.013868608	0.02052554	Triglycerides in medium LDL [mmol/l]	Triglycerides in medium LDL	Lipoprotein subclasses	Medium LDL
M_LDL_TG	Medium SEP	-0.043491707	-0.15249308	0.065509666	White European	0.013868608	0.02052554	Triglycerides in medium LDL [mmol/l]	Triglycerides in medium LDL	Lipoprotein subclasses	Medium LDL
M_LDL_TG	Low Medium SEP	-0.183894815	-0.292042595	-0.075747035	White European	0.013868608	0.02052554	Triglycerides in medium LDL [mmol/l]	Triglycerides in medium LDL	Lipoprotein subclasses	Medium LDL
M_LDL_TG	Lowest SEP	-0.049694322	-0.157658649	0.058270006	White European	0.013868608	0.02052554	Triglycerides in medium LDL [mmol/l]	Triglycerides in medium LDL	Lipoprotein subclasses	Medium LDL
S_LDL_P	High Medium SEP	-0.094701265	-0.183048725	-0.006353805	White European	0.031952052	0.042602735	Concentration of small LDL particles [mol/l]	Concentration of small LDL particles	Lipoprotein subclasses	Small LDL
S_LDL_P	Medium SEP	-0.093139132	-0.203776416	0.017498152	White European	0.031952052	0.042602735	Concentration of small LDL particles [mol/l]	Concentration of small LDL particles	Lipoprotein subclasses	Small LDL
S_LDL_P	Low Medium SEP	-0.181957425	-0.293288974	-0.070625876	White European	0.031952052	0.042602735	Concentration of small LDL particles [mol/l]	Concentration of small LDL particles	Lipoprotein subclasses	Small LDL
S_LDL_P	Lowest SEP	-0.074557936	-0.181652561	0.032536689	White European	0.031952052	0.042602735	Concentration of small LDL particles [mol/l]	Concentration of small LDL particles	Lipoprotein subclasses	Small LDL
S_LDL_L	High Medium SEP	-0.095552764	-0.183885931	-0.007219598	White European	0.028465465	0.03900823	Total lipids in small LDL [mmol/l]	Total lipids in small LDL	Lipoprotein subclasses	Small LDL
S_LDL_L	Medium SEP	-0.096921333	-0.207581628	0.013738962	White European	0.028465465	0.03900823	Total lipids in small LDL [mmol/l]	Total lipids in small LDL	Lipoprotein subclasses	Small LDL
S_LDL_L	Low Medium SEP	-0.184944532	-0.296352067	-0.073536997	White European	0.028465465	0.03900823	Total lipids in small LDL [mmol/l]	Total lipids in small LDL	Lipoprotein subclasses	Small LDL
S_LDL_L	Lowest SEP	-0.080742713	-0.187842908	0.026357482	White European	0.028465465	0.03900823	Total lipids in small LDL [mmol/l]	Total lipids in small LDL	Lipoprotein subclasses	Small LDL
S_LDL_PL	High Medium SEP	-0.11253318	-0.200896253	-0.024170107	White European	0.003874875	0.006166468	Phospholipids in small LDL [mmol/l]	Phospholipids in small LDL	Lipoprotein subclasses	Small LDL
S_LDL_PL	Medium SEP	-0.108073535	-0.219744236	0.003597167	White European	0.003874875	0.006166468	Phospholipids in small LDL [mmol/l]	Phospholipids in small LDL	Lipoprotein subclasses	Small LDL
S_LDL_PL	Low Medium SEP	-0.223174739	-0.335182412	-0.111167067	White European	0.003874875	0.006166468	Phospholipids in small LDL [mmol/l]	Phospholipids in small LDL	Lipoprotein subclasses	Small LDL
S_LDL_PL	Lowest SEP	-0.110717699	-0.216847547	-0.004587852	White European	0.003874875	0.006166468	Phospholipids in small LDL [mmol/l]	Phospholipids in small LDL	Lipoprotein subclasses	Small LDL
S_LDL_C	High Medium SEP	-0.090494675	-0.178773779	-0.00221557	White European	0.040600887	0.051801131	Total cholesterol in small LDL [mmol/l]	Cholesterol in small LDL	Lipoprotein subclasses	Small LDL
S_LDL_C	Medium SEP	-0.101113165	-0.211468567	0.009242237	White European	0.040600887	0.051801131	Total cholesterol in small LDL [mmol/l]	Cholesterol in small LDL	Lipoprotein subclasses	Small LDL
S_LDL_C	Low Medium SEP	-0.177110985	-0.28846765	-0.06575432	White European	0.040600887	0.051801131	Total cholesterol in small LDL [mmol/l]	Cholesterol in small LDL	Lipoprotein subclasses	Small LDL
S_LDL_C	Lowest SEP	-0.085273019	-0.192824752	0.022278715	White European	0.040600887	0.051801131	Total cholesterol in small LDL [mmol/l]	Cholesterol in small LDL	Lipoprotein subclasses	Small LDL
S_LDL_CE	High Medium SEP	-0.084942896	-0.173230599	0.003344808	White European	0.068002433	0.078627813	Cholesterol esters in small LDL [mmol/l]	Cholesteryl esters in small LDL	Lipoprotein subclasses	Small LDL
S_LDL_CE	Medium SEP	-0.095194948	-0.20533556	0.014945664	White European	0.068002433	0.078627813	Cholesterol esters in small LDL [mmol/l]	Cholesteryl esters in small LDL	Lipoprotein subclasses	Small LDL
S_LDL_CE	Low Medium SEP	-0.164895752	-0.276064375	-0.053727129	White European	0.068002433	0.078627813	Cholesterol esters in small LDL [mmol/l]	Cholesteryl esters in small LDL	Lipoprotein subclasses	Small LDL
S_LDL_CE	Lowest SEP	-0.074482799	-0.182290083	0.033324484	White European	0.068002433	0.078627813	Cholesterol esters in small LDL [mmol/l]	Cholesteryl esters in small LDL	Lipoprotein subclasses	Small LDL
S_LDL_FC	High Medium SEP	-0.11219726	-0.200482001	-0.023912519	White European	0.002970205	0.004778156	Free cholesterol in small LDL [mmol/l]	Free cholesterol in small LDL	Lipoprotein subclasses	Small LDL
S_LDL_FC	Medium SEP	-0.124128055	-0.235344269	-0.012911841	White European	0.002970205	0.004778156	Free cholesterol in small LDL [mmol/l]	Free cholesterol in small LDL	Lipoprotein subclasses	Small LDL
S_LDL_FC	Low Medium SEP	-0.225213559	-0.337353507	-0.11307361	White European	0.002970205	0.004778156	Free cholesterol in small LDL [mmol/l]	Free cholesterol in small LDL	Lipoprotein subclasses	Small LDL
S_LDL_FC	Lowest SEP	-0.129349554	-0.235808644	-0.022890465	White European	0.002970205	0.004778156	Free cholesterol in small LDL [mmol/l]	Free cholesterol in small LDL	Lipoprotein subclasses	Small LDL
S_LDL_TG	High Medium SEP	-0.062828578	-0.151332675	0.025675519	White European	0.030172019	0.040967513	Triglycerides in small LDL [mmol/l]	Triglycerides in small LDL	Lipoprotein subclasses	Small LDL
S_LDL_TG	Medium SEP	0.005456711	-0.102677612	0.113591034	White European	0.030172019	0.040967513	Triglycerides in small LDL [mmol/l]	Triglycerides in small LDL	Lipoprotein subclasses	Small LDL
S_LDL_TG	Low Medium SEP	-0.089494861	-0.197519314	0.018529592	White European	0.030172019	0.040967513	Triglycerides in small LDL [mmol/l]	Triglycerides in small LDL	Lipoprotein subclasses	Small LDL
S_LDL_TG	Lowest SEP	0.06821727	-0.041938711	0.17837325	White European	0.030172019	0.040967513	Triglycerides in small LDL [mmol/l]	Triglycerides in small LDL	Lipoprotein subclasses	Small LDL
XL_HDL_P	High Medium SEP	-0.183229645	-0.272091092	-0.094368198	White European	6.09E-37	8.20E-36	Concentration of very large HDL particles [mol/l]	Concentration of very large HDL particles	Lipoprotein subclasses	Very large HDL
XL_HDL_P	Medium SEP	-0.310763218	-0.417083413	-0.204443024	White European	6.09E-37	8.20E-36	Concentration of very large HDL particles [mol/l]	Concentration of very large HDL particles	Lipoprotein subclasses	Very large HDL
XL_HDL_P	Low Medium SEP	-0.535535627	-0.640539653	-0.430531601	White European	6.09E-37	8.20E-36	Concentration of very large HDL particles [mol/l]	Concentration of very large HDL particles	Lipoprotein subclasses	Very large HDL
XL_HDL_P	Lowest SEP	-0.583162311	-0.6849092	-0.481415422	White European	6.09E-37	8.20E-36	Concentration of very large HDL particles [mol/l]	Concentration of very large HDL particles	Lipoprotein subclasses	Very large HDL
XL_HDL_L	High Medium SEP	-0.183182644	-0.27208381	-0.094281478	White European	7.15E-37	8.82E-36	Total lipids in very large HDL [mmol/l]	Total lipids in very large HDL	Lipoprotein subclasses	Very large HDL
XL_HDL_L	Medium SEP	-0.310314203	-0.416649182	-0.203979224	White European	7.15E-37	8.82E-36	Total lipids in very large HDL [mmol/l]	Total lipids in very large HDL	Lipoprotein subclasses	Very large HDL
XL_HDL_L	Low Medium SEP	-0.535139786	-0.640144906	-0.430134666	White European	7.15E-37	8.82E-36	Total lipids in very large HDL [mmol/l]	Total lipids in very large HDL	Lipoprotein subclasses	Very large HDL
XL_HDL_L	Lowest SEP	-0.582665998	-0.684433267	-0.480898729	White European	7.15E-37	8.82E-36	Total lipids in very large HDL [mmol/l]	Total lipids in very large HDL	Lipoprotein subclasses	Very large HDL
XL_HDL_PL	High Medium SEP	-0.184189816	-0.272675074	-0.095704559	White European	9.60E-42	1.78E-40	Phospholipids in very large HDL [mmol/l]	Phospholipids in very large HDL	Lipoprotein subclasses	Very large HDL
XL_HDL_PL	Medium SEP	-0.316953768	-0.421781038	-0.212126498	White European	9.60E-42	1.78E-40	Phospholipids in very large HDL [mmol/l]	Phospholipids in very large HDL	Lipoprotein subclasses	Very large HDL
XL_HDL_PL	Low Medium SEP	-0.553593443	-0.658096585	-0.4490903	White European	9.60E-42	1.78E-40	Phospholipids in very large HDL [mmol/l]	Phospholipids in very large HDL	Lipoprotein subclasses	Very large HDL
XL_HDL_PL	Lowest SEP	-0.625133403	-0.726990563	-0.523276244	White European	9.60E-42	1.78E-40	Phospholipids in very large HDL [mmol/l]	Phospholipids in very large HDL	Lipoprotein subclasses	Very large HDL
XL_HDL_C	High Medium SEP	-0.178390642	-0.267521273	-0.089260011	White European	1.68E-31	1.46E-30	Total cholesterol in very large HDL [mmol/l]	Cholesterol in very large HDL	Lipoprotein subclasses	Very large HDL
XL_HDL_C	Medium SEP	-0.298571256	-0.405894861	-0.19124765	White European	1.68E-31	1.46E-30	Total cholesterol in very large HDL [mmol/l]	Cholesterol in very large HDL	Lipoprotein subclasses	Very large HDL
XL_HDL_C	Low Medium SEP	-0.508620556	-0.614188276	-0.403052837	White European	1.68E-31	1.46E-30	Total cholesterol in very large HDL [mmol/l]	Cholesterol in very large HDL	Lipoprotein subclasses	Very large HDL
XL_HDL_C	Lowest SEP	-0.536206284	-0.638360917	-0.434051651	White European	1.68E-31	1.46E-30	Total cholesterol in very large HDL [mmol/l]	Cholesterol in very large HDL	Lipoprotein subclasses	Very large HDL
XL_HDL_CE	High Medium SEP	-0.175437544	-0.264455668	-0.08641942	White European	2.36E-29	1.94E-28	Cholesterol esters in very large HDL [mmol/l]	Cholesteryl esters in very large HDL	Lipoprotein subclasses	Very large HDL
XL_HDL_CE	Medium SEP	-0.29560316	-0.403147314	-0.188059006	White European	2.36E-29	1.94E-28	Cholesterol esters in very large HDL [mmol/l]	Cholesteryl esters in very large HDL	Lipoprotein subclasses	Very large HDL
XL_HDL_CE	Low Medium SEP	-0.496663548	-0.602567512	-0.390759584	White European	2.36E-29	1.94E-28	Cholesterol esters in very large HDL [mmol/l]	Cholesteryl esters in very large HDL	Lipoprotein subclasses	Very large HDL
XL_HDL_CE	Lowest SEP	-0.516945196	-0.61934649	-0.414543902	White European	2.36E-29	1.94E-28	Cholesterol esters in very large HDL [mmol/l]	Cholesteryl esters in very large HDL	Lipoprotein subclasses	Very large HDL
XL_HDL_FC	High Medium SEP	-0.183218548	-0.27258385	-0.093853246	White European	3.23E-36	3.68E-35	Free cholesterol in very large HDL [mmol/l]	Free cholesterol in very large HDL	Lipoprotein subclasses	Very large HDL
XL_HDL_FC	Medium SEP	-0.301902749	-0.408668059	-0.195137439	White European	3.23E-36	3.68E-35	Free cholesterol in very large HDL [mmol/l]	Free cholesterol in very large HDL	Lipoprotein subclasses	Very large HDL
XL_HDL_FC	Low Medium SEP	-0.531088647	-0.635984926	-0.426192367	White European	3.23E-36	3.68E-35	Free cholesterol in very large HDL [mmol/l]	Free cholesterol in very large HDL	Lipoprotein subclasses	Very large HDL
XL_HDL_FC	Lowest SEP	-0.576308196	-0.677921074	-0.474695318	White European	3.23E-36	3.68E-35	Free cholesterol in very large HDL [mmol/l]	Free cholesterol in very large HDL	Lipoprotein subclasses	Very large HDL
XL_HDL_TG	High Medium SEP	-0.10742827	-0.194431376	-0.020425164	White European	7.03E-05	1.35E-04	Triglycerides in very large HDL [mmol/l]	Triglycerides in very large HDL	Lipoprotein subclasses	Very large HDL
XL_HDL_TG	Medium SEP	-0.158215915	-0.26679607	-0.049635761	White European	7.03E-05	1.35E-04	Triglycerides in very large HDL [mmol/l]	Triglycerides in very large HDL	Lipoprotein subclasses	Very large HDL
XL_HDL_TG	Low Medium SEP	-0.251374093	-0.358485882	-0.144262305	White European	7.03E-05	1.35E-04	Triglycerides in very large HDL [mmol/l]	Triglycerides in very large HDL	Lipoprotein subclasses	Very large HDL
XL_HDL_TG	Lowest SEP	-0.177785491	-0.284238312	-0.07133267	White European	7.03E-05	1.35E-04	Triglycerides in very large HDL [mmol/l]	Triglycerides in very large HDL	Lipoprotein subclasses	Very large HDL
L_HDL_P	High Medium SEP	-0.199375058	-0.287655992	-0.111094123	White European	2.24E-45	1.57E-43	Concentration of large HDL particles [mol/l]	Concentration of large HDL particles	Lipoprotein subclasses	Large HDL
L_HDL_P	Medium SEP	-0.313176272	-0.417284625	-0.209067918	White European	2.24E-45	1.57E-43	Concentration of large HDL particles [mol/l]	Concentration of large HDL particles	Lipoprotein subclasses	Large HDL
L_HDL_P	Low Medium SEP	-0.563165643	-0.668549041	-0.457782244	White European	2.24E-45	1.57E-43	Concentration of large HDL particles [mol/l]	Concentration of large HDL particles	Lipoprotein subclasses	Large HDL
L_HDL_P	Lowest SEP	-0.665521207	-0.766840729	-0.564201686	White European	2.24E-45	1.57E-43	Concentration of large HDL particles [mol/l]	Concentration of large HDL particles	Lipoprotein subclasses	Large HDL
L_HDL_L	High Medium SEP	-0.198486632	-0.286772745	-0.11020052	White European	2.19E-45	1.57E-43	Total lipids in large HDL [mmol/l]	Total lipids in large HDL	Lipoprotein subclasses	Large HDL
L_HDL_L	Medium SEP	-0.313083683	-0.417094723	-0.209072643	White European	2.19E-45	1.57E-43	Total lipids in large HDL [mmol/l]	Total lipids in large HDL	Lipoprotein subclasses	Large HDL
L_HDL_L	Low Medium SEP	-0.562142168	-0.667480476	-0.456803859	White European	2.19E-45	1.57E-43	Total lipids in large HDL [mmol/l]	Total lipids in large HDL	Lipoprotein subclasses	Large HDL
L_HDL_L	Lowest SEP	-0.665869002	-0.767230401	-0.564507603	White European	2.19E-45	1.57E-43	Total lipids in large HDL [mmol/l]	Total lipids in large HDL	Lipoprotein subclasses	Large HDL
L_HDL_PL	High Medium SEP	-0.201486956	-0.289269333	-0.113704579	White European	3.81E-45	1.57E-43	Phospholipids in large HDL [mmol/l]	Phospholipids in large HDL	Lipoprotein subclasses	Large HDL
L_HDL_PL	Medium SEP	-0.303768385	-0.407741866	-0.199794904	White European	3.81E-45	1.57E-43	Phospholipids in large HDL [mmol/l]	Phospholipids in large HDL	Lipoprotein subclasses	Large HDL
L_HDL_PL	Low Medium SEP	-0.564530869	-0.670370538	-0.458691201	White European	3.81E-45	1.57E-43	Phospholipids in large HDL [mmol/l]	Phospholipids in large HDL	Lipoprotein subclasses	Large HDL
L_HDL_PL	Lowest SEP	-0.665969194	-0.767382456	-0.564555932	White European	3.81E-45	1.57E-43	Phospholipids in large HDL [mmol/l]	Phospholipids in large HDL	Lipoprotein subclasses	Large HDL
L_HDL_C	High Medium SEP	-0.192456554	-0.281032051	-0.103881058	White European	7.01E-45	2.07E-43	Total cholesterol in large HDL [mmol/l]	Cholesterol in large HDL	Lipoprotein subclasses	Large HDL
L_HDL_C	Medium SEP	-0.315556827	-0.419328391	-0.211785264	White European	7.01E-45	2.07E-43	Total cholesterol in large HDL [mmol/l]	Cholesterol in large HDL	Lipoprotein subclasses	Large HDL
L_HDL_C	Low Medium SEP	-0.55316699	-0.658197481	-0.448136499	White European	7.01E-45	2.07E-43	Total cholesterol in large HDL [mmol/l]	Cholesterol in large HDL	Lipoprotein subclasses	Large HDL
L_HDL_C	Lowest SEP	-0.662575513	-0.764109973	-0.561041053	White European	7.01E-45	2.07E-43	Total cholesterol in large HDL [mmol/l]	Cholesterol in large HDL	Lipoprotein subclasses	Large HDL
L_HDL_CE	High Medium SEP	-0.192034494	-0.280639005	-0.103429983	White European	8.58E-45	2.12E-43	Cholesterol esters in large HDL [mmol/l]	Cholesteryl esters in large HDL	Lipoprotein subclasses	Large HDL
L_HDL_CE	Medium SEP	-0.316337127	-0.420138175	-0.212536079	White European	8.58E-45	2.12E-43	Cholesterol esters in large HDL [mmol/l]	Cholesteryl esters in large HDL	Lipoprotein subclasses	Large HDL
L_HDL_CE	Low Medium SEP	-0.552015	-0.65706183	-0.44696817	White European	8.58E-45	2.12E-43	Cholesterol esters in large HDL [mmol/l]	Cholesteryl esters in large HDL	Lipoprotein subclasses	Large HDL
L_HDL_CE	Lowest SEP	-0.661867361	-0.763358362	-0.560376359	White European	8.58E-45	2.12E-43	Cholesterol esters in large HDL [mmol/l]	Cholesteryl esters in large HDL	Lipoprotein subclasses	Large HDL
L_HDL_FC	High Medium SEP	-0.19353719	-0.2820078	-0.10506658	White European	4.25E-45	1.57E-43	Free cholesterol in large HDL [mmol/l]	Free cholesterol in large HDL	Lipoprotein subclasses	Large HDL
L_HDL_FC	Medium SEP	-0.312832719	-0.416506546	-0.209158892	White European	4.25E-45	1.57E-43	Free cholesterol in large HDL [mmol/l]	Free cholesterol in large HDL	Lipoprotein subclasses	Large HDL
L_HDL_FC	Low Medium SEP	-0.556286659	-0.661256928	-0.45131639	White European	4.25E-45	1.57E-43	Free cholesterol in large HDL [mmol/l]	Free cholesterol in large HDL	Lipoprotein subclasses	Large HDL
L_HDL_FC	Lowest SEP	-0.664369253	-0.766040771	-0.562697735	White European	4.25E-45	1.57E-43	Free cholesterol in large HDL [mmol/l]	Free cholesterol in large HDL	Lipoprotein subclasses	Large HDL
L_HDL_TG	High Medium SEP	-0.168021548	-0.2568753	-0.079167795	White European	5.49E-22	4.27E-21	Triglycerides in large HDL [mmol/l]	Triglycerides in large HDL	Lipoprotein subclasses	Large HDL
L_HDL_TG	Medium SEP	-0.2606594	-0.369579271	-0.151739529	White European	5.49E-22	4.27E-21	Triglycerides in large HDL [mmol/l]	Triglycerides in large HDL	Lipoprotein subclasses	Large HDL
L_HDL_TG	Low Medium SEP	-0.437857193	-0.543891465	-0.33182292	White European	5.49E-22	4.27E-21	Triglycerides in large HDL [mmol/l]	Triglycerides in large HDL	Lipoprotein subclasses	Large HDL
L_HDL_TG	Lowest SEP	-0.454516565	-0.557499423	-0.351533708	White European	5.49E-22	4.27E-21	Triglycerides in large HDL [mmol/l]	Triglycerides in large HDL	Lipoprotein subclasses	Large HDL
M_HDL_P	High Medium SEP	-0.146370938	-0.233936212	-0.058805665	White European	4.06E-16	2.22E-15	Concentration of medium HDL particles [mol/l]	Concentration of medium HDL particles	Lipoprotein subclasses	Medium HDL
M_HDL_P	Medium SEP	-0.119698336	-0.229679554	-0.009717119	White European	4.06E-16	2.22E-15	Concentration of medium HDL particles [mol/l]	Concentration of medium HDL particles	Lipoprotein subclasses	Medium HDL
M_HDL_P	Low Medium SEP	-0.343334011	-0.455328892	-0.231339129	White European	4.06E-16	2.22E-15	Concentration of medium HDL particles [mol/l]	Concentration of medium HDL particles	Lipoprotein subclasses	Medium HDL
M_HDL_P	Lowest SEP	-0.403495709	-0.504078756	-0.302912662	White European	4.06E-16	2.22E-15	Concentration of medium HDL particles [mol/l]	Concentration of medium HDL particles	Lipoprotein subclasses	Medium HDL
M_HDL_L	High Medium SEP	-0.146463925	-0.233900502	-0.059027348	White European	1.28E-16	7.59E-16	Total lipids in medium HDL [mmol/l]	Total lipids in medium HDL	Lipoprotein subclasses	Medium HDL
M_HDL_L	Medium SEP	-0.123210225	-0.232893335	-0.013527115	White European	1.28E-16	7.59E-16	Total lipids in medium HDL [mmol/l]	Total lipids in medium HDL	Lipoprotein subclasses	Medium HDL
M_HDL_L	Low Medium SEP	-0.345361357	-0.457181643	-0.233541071	White European	1.28E-16	7.59E-16	Total lipids in medium HDL [mmol/l]	Total lipids in medium HDL	Lipoprotein subclasses	Medium HDL
M_HDL_L	Lowest SEP	-0.410773817	-0.511372387	-0.310175247	White European	1.28E-16	7.59E-16	Total lipids in medium HDL [mmol/l]	Total lipids in medium HDL	Lipoprotein subclasses	Medium HDL
M_HDL_PL	High Medium SEP	-0.158531299	-0.24636117	-0.070701428	White European	1.27E-18	7.84E-18	Phospholipids in medium HDL [mmol/l]	Phospholipids in medium HDL	Lipoprotein subclasses	Medium HDL
M_HDL_PL	Medium SEP	-0.129053594	-0.239144345	-0.018962842	White European	1.27E-18	7.84E-18	Phospholipids in medium HDL [mmol/l]	Phospholipids in medium HDL	Lipoprotein subclasses	Medium HDL
M_HDL_PL	Low Medium SEP	-0.377666157	-0.489592731	-0.265739583	White European	1.27E-18	7.84E-18	Phospholipids in medium HDL [mmol/l]	Phospholipids in medium HDL	Lipoprotein subclasses	Medium HDL
M_HDL_PL	Lowest SEP	-0.428254276	-0.528697095	-0.327811457	White European	1.27E-18	7.84E-18	Phospholipids in medium HDL [mmol/l]	Phospholipids in medium HDL	Lipoprotein subclasses	Medium HDL
M_HDL_C	High Medium SEP	-0.134322294	-0.221099488	-0.0475451	White European	2.11E-16	1.20E-15	Total cholesterol in medium HDL [mmol/l]	Cholesterol in medium HDL	Lipoprotein subclasses	Medium HDL
M_HDL_C	Medium SEP	-0.129979989	-0.238127286	-0.021832692	White European	2.11E-16	1.20E-15	Total cholesterol in medium HDL [mmol/l]	Cholesterol in medium HDL	Lipoprotein subclasses	Medium HDL
M_HDL_C	Low Medium SEP	-0.323009326	-0.433916823	-0.212101829	White European	2.11E-16	1.20E-15	Total cholesterol in medium HDL [mmol/l]	Cholesterol in medium HDL	Lipoprotein subclasses	Medium HDL
M_HDL_C	Lowest SEP	-0.416900587	-0.518078161	-0.315723014	White European	2.11E-16	1.20E-15	Total cholesterol in medium HDL [mmol/l]	Cholesterol in medium HDL	Lipoprotein subclasses	Medium HDL
M_HDL_CE	High Medium SEP	-0.128153065	-0.214807669	-0.041498461	White European	1.87E-15	9.87E-15	Cholesterol esters in medium HDL [mmol/l]	Cholesteryl esters in medium HDL	Lipoprotein subclasses	Medium HDL
M_HDL_CE	Medium SEP	-0.12675699	-0.234718937	-0.018795043	White European	1.87E-15	9.87E-15	Cholesterol esters in medium HDL [mmol/l]	Cholesteryl esters in medium HDL	Lipoprotein subclasses	Medium HDL
M_HDL_CE	Low Medium SEP	-0.308472837	-0.419294354	-0.19765132	White European	1.87E-15	9.87E-15	Cholesterol esters in medium HDL [mmol/l]	Cholesteryl esters in medium HDL	Lipoprotein subclasses	Medium HDL
M_HDL_CE	Lowest SEP	-0.406895961	-0.508209116	-0.305582806	White European	1.87E-15	9.87E-15	Cholesterol esters in medium HDL [mmol/l]	Cholesteryl esters in medium HDL	Lipoprotein subclasses	Medium HDL
M_HDL_FC	High Medium SEP	-0.155284362	-0.242682739	-0.067885985	White European	1.55E-19	9.99E-19	Free cholesterol in medium HDL [mmol/l]	Free cholesterol in medium HDL	Lipoprotein subclasses	Medium HDL
M_HDL_FC	Medium SEP	-0.139574979	-0.248517853	-0.030632104	White European	1.55E-19	9.99E-19	Free cholesterol in medium HDL [mmol/l]	Free cholesterol in medium HDL	Lipoprotein subclasses	Medium HDL
M_HDL_FC	Low Medium SEP	-0.372196628	-0.483282767	-0.261110489	White European	1.55E-19	9.99E-19	Free cholesterol in medium HDL [mmol/l]	Free cholesterol in medium HDL	Lipoprotein subclasses	Medium HDL
M_HDL_FC	Lowest SEP	-0.446614251	-0.547569456	-0.345659045	White European	1.55E-19	9.99E-19	Free cholesterol in medium HDL [mmol/l]	Free cholesterol in medium HDL	Lipoprotein subclasses	Medium HDL
M_HDL_TG	High Medium SEP	-0.012397621	-0.10250262	0.077707377	White European	3.62E-04	6.30E-04	Triglycerides in medium HDL [mmol/l]	Triglycerides in medium HDL	Lipoprotein subclasses	Medium HDL
M_HDL_TG	Medium SEP	0.103722896	-0.003155812	0.210601603	White European	3.62E-04	6.30E-04	Triglycerides in medium HDL [mmol/l]	Triglycerides in medium HDL	Lipoprotein subclasses	Medium HDL
M_HDL_TG	Low Medium SEP	0.046693539	-0.060901859	0.154288938	White European	3.62E-04	6.30E-04	Triglycerides in medium HDL [mmol/l]	Triglycerides in medium HDL	Lipoprotein subclasses	Medium HDL
M_HDL_TG	Lowest SEP	0.194585497	0.082858964	0.30631203	White European	3.62E-04	6.30E-04	Triglycerides in medium HDL [mmol/l]	Triglycerides in medium HDL	Lipoprotein subclasses	Medium HDL
S_HDL_P	High Medium SEP	-0.064245379	-0.150058017	0.021567259	White European	0.094690144	0.106978178	Concentration of small HDL particles [mol/l]	Concentration of small HDL particles	Lipoprotein subclasses	Small HDL
S_HDL_P	Medium SEP	0.043148114	-0.067891341	0.15418757	White European	0.094690144	0.106978178	Concentration of small HDL particles [mol/l]	Concentration of small HDL particles	Lipoprotein subclasses	Small HDL
S_HDL_P	Low Medium SEP	-0.089770497	-0.202660986	0.023119991	White European	0.094690144	0.106978178	Concentration of small HDL particles [mol/l]	Concentration of small HDL particles	Lipoprotein subclasses	Small HDL
S_HDL_P	Lowest SEP	-0.080334152	-0.181868671	0.021200368	White European	0.094690144	0.106978178	Concentration of small HDL particles [mol/l]	Concentration of small HDL particles	Lipoprotein subclasses	Small HDL
S_HDL_L	High Medium SEP	-0.06847392	-0.154096815	0.017148974	White European	0.060100797	0.072145768	Total lipids in small HDL [mmol/l]	Total lipids in small HDL	Lipoprotein subclasses	Small HDL
S_HDL_L	Medium SEP	0.034202996	-0.076795517	0.14520151	White European	0.060100797	0.072145768	Total lipids in small HDL [mmol/l]	Total lipids in small HDL	Lipoprotein subclasses	Small HDL
S_HDL_L	Low Medium SEP	-0.102649564	-0.215558252	0.010259124	White European	0.060100797	0.072145768	Total lipids in small HDL [mmol/l]	Total lipids in small HDL	Lipoprotein subclasses	Small HDL
S_HDL_L	Lowest SEP	-0.098284049	-0.199511033	0.002942934	White European	0.060100797	0.072145768	Total lipids in small HDL [mmol/l]	Total lipids in small HDL	Lipoprotein subclasses	Small HDL
S_HDL_PL	High Medium SEP	-0.046667633	-0.133178698	0.039843431	White European	0.161398196	0.175639213	Phospholipids in small HDL [mmol/l]	Phospholipids in small HDL	Lipoprotein subclasses	Small HDL
S_HDL_PL	Medium SEP	0.045421338	-0.064567718	0.155410394	White European	0.161398196	0.175639213	Phospholipids in small HDL [mmol/l]	Phospholipids in small HDL	Lipoprotein subclasses	Small HDL
S_HDL_PL	Low Medium SEP	-0.05278168	-0.164706299	0.059142938	White European	0.161398196	0.175639213	Phospholipids in small HDL [mmol/l]	Phospholipids in small HDL	Lipoprotein subclasses	Small HDL
S_HDL_PL	Lowest SEP	-0.087842816	-0.191789878	0.016104245	White European	0.161398196	0.175639213	Phospholipids in small HDL [mmol/l]	Phospholipids in small HDL	Lipoprotein subclasses	Small HDL
S_HDL_C	High Medium SEP	-0.08886056	-0.17306683	-0.00465429	White European	0.002199687	0.003577512	Total cholesterol in small HDL [mmol/l]	Cholesterol in small HDL	Lipoprotein subclasses	Small HDL
S_HDL_C	Medium SEP	-0.034325067	-0.14394723	0.075297096	White European	0.002199687	0.003577512	Total cholesterol in small HDL [mmol/l]	Cholesterol in small HDL	Lipoprotein subclasses	Small HDL
S_HDL_C	Low Medium SEP	-0.186393037	-0.298864094	-0.073921981	White European	0.002199687	0.003577512	Total cholesterol in small HDL [mmol/l]	Cholesterol in small HDL	Lipoprotein subclasses	Small HDL
S_HDL_C	Lowest SEP	-0.167533727	-0.268936356	-0.066131099	White European	0.002199687	0.003577512	Total cholesterol in small HDL [mmol/l]	Cholesterol in small HDL	Lipoprotein subclasses	Small HDL
S_HDL_CE	High Medium SEP	-0.079375109	-0.163634589	0.00488437	White European	0.008723407	0.013590149	Cholesterol esters in small HDL [mmol/l]	Cholesteryl esters in small HDL	Lipoprotein subclasses	Small HDL
S_HDL_CE	Medium SEP	-0.043682529	-0.15249323	0.065128171	White European	0.008723407	0.013590149	Cholesterol esters in small HDL [mmol/l]	Cholesteryl esters in small HDL	Lipoprotein subclasses	Small HDL
S_HDL_CE	Low Medium SEP	-0.177589515	-0.289395577	-0.065783454	White European	0.008723407	0.013590149	Cholesterol esters in small HDL [mmol/l]	Cholesteryl esters in small HDL	Lipoprotein subclasses	Small HDL
S_HDL_CE	Lowest SEP	-0.148934075	-0.251950905	-0.045917244	White European	0.008723407	0.013590149	Cholesterol esters in small HDL [mmol/l]	Cholesteryl esters in small HDL	Lipoprotein subclasses	Small HDL
S_HDL_FC	High Medium SEP	-0.075647799	-0.162252789	0.010957191	White European	0.012059548	0.018212378	Free cholesterol in small HDL [mmol/l]	Free cholesterol in small HDL	Lipoprotein subclasses	Small HDL
S_HDL_FC	Medium SEP	0.017935875	-0.09232908	0.12820083	White European	0.012059548	0.018212378	Free cholesterol in small HDL [mmol/l]	Free cholesterol in small HDL	Lipoprotein subclasses	Small HDL
S_HDL_FC	Low Medium SEP	-0.118778012	-0.231512583	-0.006043441	White European	0.012059548	0.018212378	Free cholesterol in small HDL [mmol/l]	Free cholesterol in small HDL	Lipoprotein subclasses	Small HDL
S_HDL_FC	Lowest SEP	-0.145871457	-0.249330869	-0.042412046	White European	0.012059548	0.018212378	Free cholesterol in small HDL [mmol/l]	Free cholesterol in small HDL	Lipoprotein subclasses	Small HDL
S_HDL_TG	High Medium SEP	0.040808996	-0.047106067	0.128724059	White European	1.79E-10	6.29E-10	Triglycerides in small HDL [mmol/l]	Triglycerides in small HDL	Lipoprotein subclasses	Small HDL
S_HDL_TG	Medium SEP	0.17764178	0.073738399	0.281545161	White European	1.79E-10	6.29E-10	Triglycerides in small HDL [mmol/l]	Triglycerides in small HDL	Lipoprotein subclasses	Small HDL
S_HDL_TG	Low Medium SEP	0.18094974	0.074265816	0.287633664	White European	1.79E-10	6.29E-10	Triglycerides in small HDL [mmol/l]	Triglycerides in small HDL	Lipoprotein subclasses	Small HDL
S_HDL_TG	Lowest SEP	0.343869494	0.23332509	0.454413898	White European	1.79E-10	6.29E-10	Triglycerides in small HDL [mmol/l]	Triglycerides in small HDL	Lipoprotein subclasses	Small HDL
VLDL_D	High Medium SEP	0.103912878	0.016165581	0.191660175	White European	2.49E-20	1.67E-19	Mean diameter for VLDL particles [nm]	Average diameter for VLDL particles	Lipoprotein particle sizes	NA
VLDL_D	Medium SEP	0.263551482	0.159365454	0.367737511	White European	2.49E-20	1.67E-19	Mean diameter for VLDL particles [nm]	Average diameter for VLDL particles	Lipoprotein particle sizes	NA
VLDL_D	Low Medium SEP	0.354190275	0.248039678	0.460340872	White European	2.49E-20	1.67E-19	Mean diameter for VLDL particles [nm]	Average diameter for VLDL particles	Lipoprotein particle sizes	NA
VLDL_D	Lowest SEP	0.455515919	0.348914435	0.562117403	White European	2.49E-20	1.67E-19	Mean diameter for VLDL particles [nm]	Average diameter for VLDL particles	Lipoprotein particle sizes	NA
LDL_D	High Medium SEP	0.01692919	-0.069402577	0.103260957	White European	0.797684401	0.797684401	Mean diameter for LDL particles [nm]	Average diameter for LDL particles	Lipoprotein particle sizes	NA
LDL_D	Medium SEP	-0.042616647	-0.151429347	0.066196053	White European	0.797684401	0.797684401	Mean diameter for LDL particles [nm]	Average diameter for LDL particles	Lipoprotein particle sizes	NA
LDL_D	Low Medium SEP	0.021777346	-0.085199918	0.12875461	White European	0.797684401	0.797684401	Mean diameter for LDL particles [nm]	Average diameter for LDL particles	Lipoprotein particle sizes	NA
LDL_D	Lowest SEP	-0.009938117	-0.111825021	0.091948788	White European	0.797684401	0.797684401	Mean diameter for LDL particles [nm]	Average diameter for LDL particles	Lipoprotein particle sizes	NA
HDL_D	High Medium SEP	-0.15871494	-0.244720293	-0.072709587	White European	1.86E-35	1.97E-34	Mean diameter for HDL particles [nm]	Average diameter for HDL particles	Lipoprotein particle sizes	NA
HDL_D	Medium SEP	-0.298219695	-0.401173235	-0.195266155	White European	1.86E-35	1.97E-34	Mean diameter for HDL particles [nm]	Average diameter for HDL particles	Lipoprotein particle sizes	NA
HDL_D	Low Medium SEP	-0.493716649	-0.598491019	-0.388942279	White European	1.86E-35	1.97E-34	Mean diameter for HDL particles [nm]	Average diameter for HDL particles	Lipoprotein particle sizes	NA
HDL_D	Lowest SEP	-0.585725799	-0.688227356	-0.483224242	White European	1.86E-35	1.97E-34	Mean diameter for HDL particles [nm]	Average diameter for HDL particles	Lipoprotein particle sizes	NA
Serum_C	High Medium SEP	-0.130841752	-0.219942985	-0.041740518	White European	1.72E-05	3.45E-05	Serum total cholesterol [mmol/l]	Total cholesterol	Cholesterol	NA
Serum_C	Medium SEP	-0.151368636	-0.263045193	-0.039692078	White European	1.72E-05	3.45E-05	Serum total cholesterol [mmol/l]	Total cholesterol	Cholesterol	NA
Serum_C	Low Medium SEP	-0.275764018	-0.386018106	-0.165509929	White European	1.72E-05	3.45E-05	Serum total cholesterol [mmol/l]	Total cholesterol	Cholesterol	NA
Serum_C	Lowest SEP	-0.208970768	-0.31650665	-0.101434885	White European	1.72E-05	3.45E-05	Serum total cholesterol [mmol/l]	Total cholesterol	Cholesterol	NA
VLDL_C	High Medium SEP	-0.002246454	-0.090009881	0.085516974	White European	1.12E-05	2.29E-05	Total cholesterol in VLDL [mmol/l]	VLDL cholesterol	Cholesterol	NA
VLDL_C	Medium SEP	0.056831751	-0.048942469	0.162605972	White European	1.12E-05	2.29E-05	Total cholesterol in VLDL [mmol/l]	VLDL cholesterol	Cholesterol	NA
VLDL_C	Low Medium SEP	0.085462657	-0.021893236	0.19281855	White European	1.12E-05	2.29E-05	Total cholesterol in VLDL [mmol/l]	VLDL cholesterol	Cholesterol	NA
VLDL_C	Lowest SEP	0.248137876	0.137966073	0.35830968	White European	1.12E-05	2.29E-05	Total cholesterol in VLDL [mmol/l]	VLDL cholesterol	Cholesterol	NA
Remnant_C	High Medium SEP	-0.047894527	-0.136569829	0.040780775	White European	0.048249865	0.060008236	Remnant cholesterol (non-HDL, non-LDL -cholesterol) [mmol/l]	Remnant cholesterol (non-HDL, non-LDL -cholesterol)	Cholesterol	NA
Remnant_C	Medium SEP	-0.02361466	-0.132618349	0.085389028	White European	0.048249865	0.060008236	Remnant cholesterol (non-HDL, non-LDL -cholesterol) [mmol/l]	Remnant cholesterol (non-HDL, non-LDL -cholesterol)	Cholesterol	NA
Remnant_C	Low Medium SEP	-0.038804655	-0.148033978	0.070424667	White European	0.048249865	0.060008236	Remnant cholesterol (non-HDL, non-LDL -cholesterol) [mmol/l]	Remnant cholesterol (non-HDL, non-LDL -cholesterol)	Cholesterol	NA
Remnant_C	Lowest SEP	0.095987947	-0.012414522	0.204390417	White European	0.048249865	0.060008236	Remnant cholesterol (non-HDL, non-LDL -cholesterol) [mmol/l]	Remnant cholesterol (non-HDL, non-LDL -cholesterol)	Cholesterol	NA
LDL_C	High Medium SEP	-0.086877119	-0.175555434	0.001801195	White European	0.073686852	0.084539955	Total cholesterol in LDL [mmol/l]	LDL cholesterol	Cholesterol	NA
LDL_C	Medium SEP	-0.095716604	-0.206132065	0.014698856	White European	0.073686852	0.084539955	Total cholesterol in LDL [mmol/l]	LDL cholesterol	Cholesterol	NA
LDL_C	Low Medium SEP	-0.16230032	-0.273043457	-0.051557184	White European	0.073686852	0.084539955	Total cholesterol in LDL [mmol/l]	LDL cholesterol	Cholesterol	NA
LDL_C	Lowest SEP	-0.079433566	-0.187545789	0.028678656	White European	0.073686852	0.084539955	Total cholesterol in LDL [mmol/l]	LDL cholesterol	Cholesterol	NA
HDL_C	High Medium SEP	-0.201967856	-0.290506477	-0.113429234	White European	1.89E-41	3.11E-40	Total cholesterol in HDL [mmol/l]	HDL cholesterol	Cholesterol	NA
HDL_C	Medium SEP	-0.283057022	-0.388035836	-0.178078208	White European	1.89E-41	3.11E-40	Total cholesterol in HDL [mmol/l]	HDL cholesterol	Cholesterol	NA
HDL_C	Low Medium SEP	-0.541761951	-0.648075769	-0.435448133	White European	1.89E-41	3.11E-40	Total cholesterol in HDL [mmol/l]	HDL cholesterol	Cholesterol	NA
HDL_C	Lowest SEP	-0.647959395	-0.750405248	-0.545513543	White European	1.89E-41	3.11E-40	Total cholesterol in HDL [mmol/l]	HDL cholesterol	Cholesterol	NA
HDL2_C	High Medium SEP	-0.199415354	-0.28772915	-0.111101557	White European	5.30E-42	1.12E-40	Total cholesterol in HDL2 [mmol/l]	Total cholesterol in HDL2	Lipoprotein subclasses	NA
HDL2_C	Medium SEP	-0.285871057	-0.390303252	-0.181438863	White European	5.30E-42	1.12E-40	Total cholesterol in HDL2 [mmol/l]	Total cholesterol in HDL2	Lipoprotein subclasses	NA
HDL2_C	Low Medium SEP	-0.539077918	-0.645239508	-0.432916328	White European	5.30E-42	1.12E-40	Total cholesterol in HDL2 [mmol/l]	Total cholesterol in HDL2	Lipoprotein subclasses	NA
HDL2_C	Lowest SEP	-0.653447021	-0.755812685	-0.551081357	White European	5.30E-42	1.12E-40	Total cholesterol in HDL2 [mmol/l]	Total cholesterol in HDL2	Lipoprotein subclasses	NA
HDL3_C	High Medium SEP	-0.174266644	-0.264812618	-0.08372067	White European	1.01E-20	7.12E-20	Total cholesterol in HDL3 [mmol/l]	Total cholesterol in HDL3	Lipoprotein subclasses	NA
HDL3_C	Medium SEP	-0.194800325	-0.304932286	-0.084668365	White European	1.01E-20	7.12E-20	Total cholesterol in HDL3 [mmol/l]	Total cholesterol in HDL3	Lipoprotein subclasses	NA
HDL3_C	Low Medium SEP	-0.435838793	-0.544817294	-0.326860293	White European	1.01E-20	7.12E-20	Total cholesterol in HDL3 [mmol/l]	Total cholesterol in HDL3	Lipoprotein subclasses	NA
HDL3_C	Lowest SEP	-0.452525653	-0.557773464	-0.347277842	White European	1.01E-20	7.12E-20	Total cholesterol in HDL3 [mmol/l]	Total cholesterol in HDL3	Lipoprotein subclasses	NA
EstC	High Medium SEP	-0.112181877	-0.199830788	-0.024532967	White European	1.46E-05	2.97E-05	Esterified cholesterol [mmol/l]	Total esterified cholesterol	Cholesteryl esters	NA
EstC	Medium SEP	-0.144333261	-0.255020152	-0.033646371	White European	1.46E-05	2.97E-05	Esterified cholesterol [mmol/l]	Total esterified cholesterol	Cholesteryl esters	NA
EstC	Low Medium SEP	-0.270889132	-0.379285667	-0.162492596	White European	1.46E-05	2.97E-05	Esterified cholesterol [mmol/l]	Total esterified cholesterol	Cholesteryl esters	NA
EstC	Lowest SEP	-0.201526361	-0.308468909	-0.094583814	White European	1.46E-05	2.97E-05	Esterified cholesterol [mmol/l]	Total esterified cholesterol	Cholesteryl esters	NA
FreeC	High Medium SEP	-0.104103285	-0.191757914	-0.016448656	White European	4.02E-04	6.84E-04	Free cholesterol [mmol/l]	Total free cholesterol	Free cholesterol	NA
FreeC	Medium SEP	-0.123637178	-0.234513702	-0.012760653	White European	4.02E-04	6.84E-04	Free cholesterol [mmol/l]	Total free cholesterol	Free cholesterol	NA
FreeC	Low Medium SEP	-0.240643249	-0.348526122	-0.132760376	White European	4.02E-04	6.84E-04	Free cholesterol [mmol/l]	Total free cholesterol	Free cholesterol	NA
FreeC	Lowest SEP	-0.158142588	-0.265156896	-0.051128279	White European	4.02E-04	6.84E-04	Free cholesterol [mmol/l]	Total free cholesterol	Free cholesterol	NA
Serum_TG	High Medium SEP	0.026352743	-0.059341311	0.112046797	White European	7.32E-09	2.13E-08	Serum total triglycerides [mmol/l]	Total triglycerides	Triglycerides	NA
Serum_TG	Medium SEP	0.12943777	0.027288398	0.231587142	White European	7.32E-09	2.13E-08	Serum total triglycerides [mmol/l]	Total triglycerides	Triglycerides	NA
Serum_TG	Low Medium SEP	0.157083109	0.052288186	0.261878031	White European	7.32E-09	2.13E-08	Serum total triglycerides [mmol/l]	Total triglycerides	Triglycerides	NA
Serum_TG	Lowest SEP	0.331445075	0.217318107	0.445572043	White European	7.32E-09	2.13E-08	Serum total triglycerides [mmol/l]	Total triglycerides	Triglycerides	NA
VLDL_TG	High Medium SEP	0.054203395	-0.03027998	0.13868677	White European	4.39E-13	2.10E-12	Triglycerides in VLDL [mmol/l]	Triglycerides in VLDL	Triglycerides	NA
VLDL_TG	Medium SEP	0.165104969	0.064929229	0.26528071	White European	4.39E-13	2.10E-12	Triglycerides in VLDL [mmol/l]	Triglycerides in VLDL	Triglycerides	NA
VLDL_TG	Low Medium SEP	0.230324057	0.126428218	0.334219895	White European	4.39E-13	2.10E-12	Triglycerides in VLDL [mmol/l]	Triglycerides in VLDL	Triglycerides	NA
VLDL_TG	Lowest SEP	0.406686411	0.291997682	0.521375141	White European	4.39E-13	2.10E-12	Triglycerides in VLDL [mmol/l]	Triglycerides in VLDL	Triglycerides	NA
LDL_TG	High Medium SEP	-0.078633478	-0.167734393	0.010467437	White European	0.057621049	0.069900944	Triglycerides in LDL [mmol/l]	Triglycerides in LDL	Triglycerides	NA
LDL_TG	Medium SEP	-0.024983338	-0.13401602	0.084049345	White European	0.057621049	0.069900944	Triglycerides in LDL [mmol/l]	Triglycerides in LDL	Triglycerides	NA
LDL_TG	Low Medium SEP	-0.140444344	-0.248050089	-0.0328386	White European	0.057621049	0.069900944	Triglycerides in LDL [mmol/l]	Triglycerides in LDL	Triglycerides	NA
LDL_TG	Lowest SEP	-0.012218002	-0.121588995	0.097152991	White European	0.057621049	0.069900944	Triglycerides in LDL [mmol/l]	Triglycerides in LDL	Triglycerides	NA
HDL_TG	High Medium SEP	-0.070930068	-0.159643505	0.01778337	White European	0.143295589	0.157094424	Triglycerides in HDL [mmol/l]	Triglycerides in HDL	Triglycerides	NA
HDL_TG	Medium SEP	-0.022955392	-0.131116201	0.085205417	White European	0.143295589	0.157094424	Triglycerides in HDL [mmol/l]	Triglycerides in HDL	Triglycerides	NA
HDL_TG	Low Medium SEP	-0.117191678	-0.223678273	-0.010705082	White European	0.143295589	0.157094424	Triglycerides in HDL [mmol/l]	Triglycerides in HDL	Triglycerides	NA
HDL_TG	Lowest SEP	-0.005026555	-0.116699791	0.10664668	White European	0.143295589	0.157094424	Triglycerides in HDL [mmol/l]	Triglycerides in HDL	Triglycerides	NA
TotPG	High Medium SEP	-0.117358847	-0.205306103	-0.029411591	White European	4.79E-07	1.20E-06	Total phosphoglycerides [mmol/l]	Phosphoglycerides	Other lipids	NA
TotPG	Medium SEP	-0.135032453	-0.24585742	-0.024207487	White European	4.79E-07	1.20E-06	Total phosphoglycerides [mmol/l]	Phosphoglycerides	Other lipids	NA
TotPG	Low Medium SEP	-0.297329046	-0.403297368	-0.191360723	White European	4.79E-07	1.20E-06	Total phosphoglycerides [mmol/l]	Phosphoglycerides	Other lipids	NA
TotPG	Lowest SEP	-0.222418843	-0.329322641	-0.115515044	White European	4.79E-07	1.20E-06	Total phosphoglycerides [mmol/l]	Phosphoglycerides	Other lipids	NA
PC	High Medium SEP	-0.102208312	-0.190069633	-0.01434699	White European	6.47E-05	1.26E-04	Phosphatidylcholine and other cholines [mmol/l]	Phosphatidylcholines	Other lipids	NA
PC	Medium SEP	-0.097904726	-0.208801216	0.012991765	White European	6.47E-05	1.26E-04	Phosphatidylcholine and other cholines [mmol/l]	Phosphatidylcholines	Other lipids	NA
PC	Low Medium SEP	-0.256108213	-0.36328625	-0.148930175	White European	6.47E-05	1.26E-04	Phosphatidylcholine and other cholines [mmol/l]	Phosphatidylcholines	Other lipids	NA
PC	Lowest SEP	-0.175553041	-0.281653666	-0.069452417	White European	6.47E-05	1.26E-04	Phosphatidylcholine and other cholines [mmol/l]	Phosphatidylcholines	Other lipids	NA
SM	High Medium SEP	-0.130034472	-0.217666696	-0.042402247	White European	2.33E-09	7.32E-09	Sphingomyelins [mmol/l]	Sphingomyelins	Other lipids	NA
SM	Medium SEP	-0.201631118	-0.31343644	-0.089825796	White European	2.33E-09	7.32E-09	Sphingomyelins [mmol/l]	Sphingomyelins	Other lipids	NA
SM	Low Medium SEP	-0.317630726	-0.425023987	-0.210237466	White European	2.33E-09	7.32E-09	Sphingomyelins [mmol/l]	Sphingomyelins	Other lipids	NA
SM	Lowest SEP	-0.289692843	-0.39598916	-0.183396527	White European	2.33E-09	7.32E-09	Sphingomyelins [mmol/l]	Sphingomyelins	Other lipids	NA
TotCho	High Medium SEP	-0.125255236	-0.213432238	-0.037078235	White European	5.49E-08	1.45E-07	Total cholines [mmol/l]	Total cholines	Other lipids	NA
TotCho	Medium SEP	-0.146438722	-0.258097622	-0.034779822	White European	5.49E-08	1.45E-07	Total cholines [mmol/l]	Total cholines	Other lipids	NA
TotCho	Low Medium SEP	-0.306454749	-0.413307873	-0.199601624	White European	5.49E-08	1.45E-07	Total cholines [mmol/l]	Total cholines	Other lipids	NA
TotCho	Lowest SEP	-0.255329902	-0.360656961	-0.150002844	White European	5.49E-08	1.45E-07	Total cholines [mmol/l]	Total cholines	Other lipids	NA
ApoA1	High Medium SEP	-0.211275803	-0.300997052	-0.121554555	White European	6.42E-33	5.93E-32	Apolipoprotein A-I [g/l]	Apolipoprotein A1	Apolipoproteins	NA
ApoA1	Medium SEP	-0.274195536	-0.383640169	-0.164750903	White European	6.42E-33	5.93E-32	Apolipoprotein A-I [g/l]	Apolipoprotein A1	Apolipoproteins	NA
ApoA1	Low Medium SEP	-0.519425909	-0.627715142	-0.411136676	White European	6.42E-33	5.93E-32	Apolipoprotein A-I [g/l]	Apolipoprotein A1	Apolipoproteins	NA
ApoA1	Lowest SEP	-0.577804481	-0.680858861	-0.474750101	White European	6.42E-33	5.93E-32	Apolipoprotein A-I [g/l]	Apolipoprotein A1	Apolipoproteins	NA
ApoB	High Medium SEP	-0.042409307	-0.130940588	0.046121973	White European	0.018338549	0.026872329	Apolipoprotein B [g/l]	Apolipoprotein B	Apolipoproteins	NA
ApoB	Medium SEP	-0.009706242	-0.118562383	0.099149898	White European	0.018338549	0.026872329	Apolipoprotein B [g/l]	Apolipoprotein B	Apolipoproteins	NA
ApoB	Low Medium SEP	-0.018674651	-0.128049973	0.090700672	White European	0.018338549	0.026872329	Apolipoprotein B [g/l]	Apolipoprotein B	Apolipoproteins	NA
ApoB	Lowest SEP	0.122361413	0.013574417	0.231148408	White European	0.018338549	0.026872329	Apolipoprotein B [g/l]	Apolipoprotein B	Apolipoproteins	NA
TotFA	High Medium SEP	-0.057569437	-0.145500081	0.030361207	White European	0.28440883	0.294353194	Total fatty acids [mmol/l]	Total fatty acids	Fatty acids	NA
TotFA	Medium SEP	-0.036365281	-0.146050122	0.07331956	White European	0.28440883	0.294353194	Total fatty acids [mmol/l]	Total fatty acids	Fatty acids	NA
TotFA	Low Medium SEP	-0.105434832	-0.21407664	0.003206976	White European	0.28440883	0.294353194	Total fatty acids [mmol/l]	Total fatty acids	Fatty acids	NA
TotFA	Lowest SEP	-0.001042101	-0.109170999	0.107086796	White European	0.28440883	0.294353194	Total fatty acids [mmol/l]	Total fatty acids	Fatty acids	NA
UnSat	High Medium SEP	-0.183427499	-0.273770351	-0.093084647	White European	3.01E-21	2.22E-20	Estimated degree of unsaturation [NA]	Degree of unsaturation	Fatty acids	NA
UnSat	Medium SEP	-0.316318615	-0.426254761	-0.206382469	White European	3.01E-21	2.22E-20	Estimated degree of unsaturation [NA]	Degree of unsaturation	Fatty acids	NA
UnSat	Low Medium SEP	-0.465802193	-0.57257618	-0.359028206	White European	3.01E-21	2.22E-20	Estimated degree of unsaturation [NA]	Degree of unsaturation	Fatty acids	NA
UnSat	Lowest SEP	-0.438395731	-0.547144164	-0.329647297	White European	3.01E-21	2.22E-20	Estimated degree of unsaturation [NA]	Degree of unsaturation	Fatty acids	NA
DHA	High Medium SEP	-0.315061686	-0.41068211	-0.219441263	White European	1.35E-33	1.33E-32	22:6, docosahexaenoic acid [mmol/l]	Docosahexaenoic acid	Fatty acids	NA
DHA	Medium SEP	-0.343731995	-0.458438226	-0.229025764	White European	1.35E-33	1.33E-32	22:6, docosahexaenoic acid [mmol/l]	Docosahexaenoic acid	Fatty acids	NA
DHA	Low Medium SEP	-0.620730649	-0.728968933	-0.512492365	White European	1.35E-33	1.33E-32	22:6, docosahexaenoic acid [mmol/l]	Docosahexaenoic acid	Fatty acids	NA
DHA	Lowest SEP	-0.572849946	-0.679495119	-0.466204774	White European	1.35E-33	1.33E-32	22:6, docosahexaenoic acid [mmol/l]	Docosahexaenoic acid	Fatty acids	NA
LA	High Medium SEP	-0.047481148	-0.13585871	0.040896414	White European	0.171642204	0.184080045	18:2, linoleic acid [mmol/l]	Linoleic acid	Fatty acids	NA
LA	Medium SEP	-0.06418097	-0.173744854	0.045382914	White European	0.171642204	0.184080045	18:2, linoleic acid [mmol/l]	Linoleic acid	Fatty acids	NA
LA	Low Medium SEP	-0.139790511	-0.249867382	-0.02971364	White European	0.171642204	0.184080045	18:2, linoleic acid [mmol/l]	Linoleic acid	Fatty acids	NA
LA	Lowest SEP	-0.048752803	-0.158174313	0.060668707	White European	0.171642204	0.184080045	18:2, linoleic acid [mmol/l]	Linoleic acid	Fatty acids	NA
FAw3	High Medium SEP	-0.3500459	-0.444772151	-0.255319649	White European	4.91E-40	7.27E-39	Omega-3 fatty acids [mmol/l]	Omega-3 fatty acids	Fatty acids	NA
FAw3	Medium SEP	-0.399673094	-0.516315405	-0.283030783	White European	4.91E-40	7.27E-39	Omega-3 fatty acids [mmol/l]	Omega-3 fatty acids	Fatty acids	NA
FAw3	Low Medium SEP	-0.676769353	-0.782686202	-0.570852503	White European	4.91E-40	7.27E-39	Omega-3 fatty acids [mmol/l]	Omega-3 fatty acids	Fatty acids	NA
FAw3	Lowest SEP	-0.614188117	-0.720152628	-0.508223606	White European	4.91E-40	7.27E-39	Omega-3 fatty acids [mmol/l]	Omega-3 fatty acids	Fatty acids	NA
FAw6	High Medium SEP	-0.068793757	-0.156680981	0.019093468	White European	0.02225079	0.031664585	Omega-6 fatty acids [mmol/l]	Omega-6 fatty acids	Fatty acids	NA
FAw6	Medium SEP	-0.09283791	-0.202975801	0.01729998	White European	0.02225079	0.031664585	Omega-6 fatty acids [mmol/l]	Omega-6 fatty acids	Fatty acids	NA
FAw6	Low Medium SEP	-0.184768353	-0.293662657	-0.075874049	White European	0.02225079	0.031664585	Omega-6 fatty acids [mmol/l]	Omega-6 fatty acids	Fatty acids	NA
FAw6	Lowest SEP	-0.094351739	-0.202560385	0.013856908	White European	0.02225079	0.031664585	Omega-6 fatty acids [mmol/l]	Omega-6 fatty acids	Fatty acids	NA
PUFA	High Medium SEP	-0.104566901	-0.192566137	-0.016567665	White European	2.29E-04	4.19E-04	Polyunsaturated fatty acids [mmol/l]	Polyunsaturated fatty acids	Fatty acids	NA
PUFA	Medium SEP	-0.132405647	-0.243265182	-0.021546113	White European	2.29E-04	4.19E-04	Polyunsaturated fatty acids [mmol/l]	Polyunsaturated fatty acids	Fatty acids	NA
PUFA	Low Medium SEP	-0.249344471	-0.357694151	-0.14099479	White European	2.29E-04	4.19E-04	Polyunsaturated fatty acids [mmol/l]	Polyunsaturated fatty acids	Fatty acids	NA
PUFA	Lowest SEP	-0.159504143	-0.26715033	-0.051857955	White European	2.29E-04	4.19E-04	Polyunsaturated fatty acids [mmol/l]	Polyunsaturated fatty acids	Fatty acids	NA
MUFA	High Medium SEP	0.037616108	-0.04858686	0.123819077	White European	2.08E-04	3.86E-04	Monounsaturated fatty acids; 16:1, 18:1 [mmol/l]	Monounsaturated fatty acids	Fatty acids	NA
MUFA	Medium SEP	0.102655161	-0.002572825	0.207883147	White European	2.08E-04	3.86E-04	Monounsaturated fatty acids; 16:1, 18:1 [mmol/l]	Monounsaturated fatty acids	Fatty acids	NA
MUFA	Low Medium SEP	0.104872505	-0.003167077	0.212912087	White European	2.08E-04	3.86E-04	Monounsaturated fatty acids; 16:1, 18:1 [mmol/l]	Monounsaturated fatty acids	Fatty acids	NA
MUFA	Lowest SEP	0.238192911	0.129160747	0.347225075	White European	2.08E-04	3.86E-04	Monounsaturated fatty acids; 16:1, 18:1 [mmol/l]	Monounsaturated fatty acids	Fatty acids	NA
SFA	High Medium SEP	-0.103550287	-0.192549231	-0.014551344	White European	0.032813183	0.042976558	Saturated fatty acids [mmol/l]	Saturated fatty acids	Fatty acids	NA
SFA	Medium SEP	-0.08697664	-0.198240546	0.024287267	White European	0.032813183	0.042976558	Saturated fatty acids [mmol/l]	Saturated fatty acids	Fatty acids	NA
SFA	Low Medium SEP	-0.175899854	-0.284846443	-0.066953266	White European	0.032813183	0.042976558	Saturated fatty acids [mmol/l]	Saturated fatty acids	Fatty acids	NA
SFA	Lowest SEP	-0.103814068	-0.211989275	0.004361139	White European	0.032813183	0.042976558	Saturated fatty acids [mmol/l]	Saturated fatty acids	Fatty acids	NA
Glc	High Medium SEP	-0.078194974	-0.112447109	-0.04394284	White European	4.83E-05	9.53E-05	Glucose [mmol/l]	Glucose	Glycolysis related metabolites	NA
Glc	Medium SEP	-0.048158439	-0.088996536	-0.007320341	White European	4.83E-05	9.53E-05	Glucose [mmol/l]	Glucose	Glycolysis related metabolites	NA
Glc	Low Medium SEP	-0.014902671	-0.215164472	0.18535913	White European	4.83E-05	9.53E-05	Glucose [mmol/l]	Glucose	Glycolysis related metabolites	NA
Glc	Lowest SEP	-0.085194271	-0.123834875	-0.046553666	White European	4.83E-05	9.53E-05	Glucose [mmol/l]	Glucose	Glycolysis related metabolites	NA
Lac	High Medium SEP	0.054468642	-0.036677607	0.145614891	White European	0.236782781	0.248537955	Lactate [mmol/l]	Lactate	Glycolysis related metabolites	NA
Lac	Medium SEP	0.067941894	-0.041223403	0.17710719	White European	0.236782781	0.248537955	Lactate [mmol/l]	Lactate	Glycolysis related metabolites	NA
Lac	Low Medium SEP	0.12934708	0.02034169	0.238352469	White European	0.236782781	0.248537955	Lactate [mmol/l]	Lactate	Glycolysis related metabolites	NA
Lac	Lowest SEP	0.069183632	-0.036792024	0.175159287	White European	0.236782781	0.248537955	Lactate [mmol/l]	Lactate	Glycolysis related metabolites	NA
Pyr	High Medium SEP	0.03769033	-0.050418527	0.125799186	White European	4.39E-06	9.70E-06	Pyruvate [mmol/l]	Pyruvate	Glycolysis related metabolites	NA
Pyr	Medium SEP	0.129539537	0.022279311	0.236799763	White European	4.39E-06	9.70E-06	Pyruvate [mmol/l]	Pyruvate	Glycolysis related metabolites	NA
Pyr	Low Medium SEP	0.132770837	0.028565932	0.236975742	White European	4.39E-06	9.70E-06	Pyruvate [mmol/l]	Pyruvate	Glycolysis related metabolites	NA
Pyr	Lowest SEP	0.284067626	0.169036473	0.399098779	White European	4.39E-06	9.70E-06	Pyruvate [mmol/l]	Pyruvate	Glycolysis related metabolites	NA
Cit	High Medium SEP	0.028907485	-0.056027089	0.113842059	White European	0.299205727	0.307516997	Citrate [mmol/l]	Citrate	Glycolysis related metabolites	NA
Cit	Medium SEP	0.081440822	-0.024244202	0.187125845	White European	0.299205727	0.307516997	Citrate [mmol/l]	Citrate	Glycolysis related metabolites	NA
Cit	Low Medium SEP	0.079431357	-0.029676431	0.188539144	White European	0.299205727	0.307516997	Citrate [mmol/l]	Citrate	Glycolysis related metabolites	NA
Cit	Lowest SEP	0.093270225	-0.011248594	0.197789045	White European	0.299205727	0.307516997	Citrate [mmol/l]	Citrate	Glycolysis related metabolites	NA
Glol	High Medium SEP	0.009212103	-0.078933742	0.097357949	White European	8.35E-06	1.76E-05	Glycerol [mmol/l]	Glycerol	Glycolysis related metabolites	NA
Glol	Medium SEP	0.140397971	0.032965634	0.247830308	White European	8.35E-06	1.76E-05	Glycerol [mmol/l]	Glycerol	Glycolysis related metabolites	NA
Glol	Low Medium SEP	0.049558242	-0.054184004	0.153300487	White European	8.35E-06	1.76E-05	Glycerol [mmol/l]	Glycerol	Glycolysis related metabolites	NA
Glol	Lowest SEP	0.24395077	0.134830332	0.353071208	White European	8.35E-06	1.76E-05	Glycerol [mmol/l]	Glycerol	Glycolysis related metabolites	NA
Ala	High Medium SEP	-0.086050732	-0.176953585	0.00485212	White European	0.272677136	0.284198705	Alanine [mmol/l]	Alanine	Amino acids	NA
Ala	Medium SEP	-0.060146785	-0.16950517	0.0492116	White European	0.272677136	0.284198705	Alanine [mmol/l]	Alanine	Amino acids	NA
Ala	Low Medium SEP	-0.108216447	-0.22078016	0.004347265	White European	0.272677136	0.284198705	Alanine [mmol/l]	Alanine	Amino acids	NA
Ala	Lowest SEP	-0.033883806	-0.140880716	0.073113104	White European	0.272677136	0.284198705	Alanine [mmol/l]	Alanine	Amino acids	NA
Gln	High Medium SEP	0.109039811	0.02075236	0.197327263	White European	8.72E-09	2.44E-08	Glutamine [mmol/l]	Glutamine	Amino acids	NA
Gln	Medium SEP	0.170246794	0.064095915	0.276397674	White European	8.72E-09	2.44E-08	Glutamine [mmol/l]	Glutamine	Amino acids	NA
Gln	Low Medium SEP	0.278276158	0.163790014	0.392762302	White European	8.72E-09	2.44E-08	Glutamine [mmol/l]	Glutamine	Amino acids	NA
Gln	Lowest SEP	0.311857724	0.204966053	0.418749395	White European	8.72E-09	2.44E-08	Glutamine [mmol/l]	Glutamine	Amino acids	NA
Gly	High Medium SEP	0.035544164	-0.054659343	0.125747671	White European	0.585419042	0.589401484	Glycine [mmol/l]	Glycine	Amino acids	NA
Gly	Medium SEP	0.009318801	-0.098448614	0.117086216	White European	0.585419042	0.589401484	Glycine [mmol/l]	Glycine	Amino acids	NA
Gly	Low Medium SEP	-0.036407011	-0.149179654	0.076365631	White European	0.585419042	0.589401484	Glycine [mmol/l]	Glycine	Amino acids	NA
Gly	Lowest SEP	-0.025143129	-0.132436927	0.082150668	White European	0.585419042	0.589401484	Glycine [mmol/l]	Glycine	Amino acids	NA
His	High Medium SEP	0.007497299	-0.017797945	0.032792543	White European	0.426470619	0.432312683	Histidine [mmol/l]	Histidine	Amino acids	NA
His	Medium SEP	-0.011095963	-0.041715158	0.019523232	White European	0.426470619	0.432312683	Histidine [mmol/l]	Histidine	Amino acids	NA
His	Low Medium SEP	0.092360953	-0.111406385	0.29612829	White European	0.426470619	0.432312683	Histidine [mmol/l]	Histidine	Amino acids	NA
His	Lowest SEP	-0.012034606	-0.041437739	0.017368527	White European	0.426470619	0.432312683	Histidine [mmol/l]	Histidine	Amino acids	NA
Ile	High Medium SEP	0.025211982	-0.063788032	0.114211995	White European	2.64E-04	4.76E-04	Isoleucine [mmol/l]	Isoleucine	Amino acids	Branched-chain amino acids
Ile	Medium SEP	0.12322791	0.015130292	0.231325528	White European	2.64E-04	4.76E-04	Isoleucine [mmol/l]	Isoleucine	Amino acids	Branched-chain amino acids
Ile	Low Medium SEP	0.103579137	-0.006701443	0.213859717	White European	2.64E-04	4.76E-04	Isoleucine [mmol/l]	Isoleucine	Amino acids	Branched-chain amino acids
Ile	Lowest SEP	0.224565674	0.111969453	0.337161894	White European	2.64E-04	4.76E-04	Isoleucine [mmol/l]	Isoleucine	Amino acids	Branched-chain amino acids
Leu	High Medium SEP	-0.014482836	-0.104543212	0.075577539	White European	0.062984544	0.073399311	Leucine [mmol/l]	Leucine	Amino acids	Branched-chain amino acids
Leu	Medium SEP	0.079769967	-0.030134469	0.189674402	White European	0.062984544	0.073399311	Leucine [mmol/l]	Leucine	Amino acids	Branched-chain amino acids
Leu	Low Medium SEP	-0.088409607	-0.198277881	0.021458667	White European	0.062984544	0.073399311	Leucine [mmol/l]	Leucine	Amino acids	Branched-chain amino acids
Leu	Lowest SEP	0.025601606	-0.084312935	0.135516147	White European	0.062984544	0.073399311	Leucine [mmol/l]	Leucine	Amino acids	Branched-chain amino acids
Val	High Medium SEP	0.043372862	-0.046234217	0.132979942	White European	2.91E-04	5.19E-04	Valine [mmol/l]	Valine	Amino acids	Branched-chain amino acids
Val	Medium SEP	0.036019844	-0.070495556	0.142535243	White European	2.91E-04	5.19E-04	Valine [mmol/l]	Valine	Amino acids	Branched-chain amino acids
Val	Low Medium SEP	-0.135790775	-0.245216645	-0.026364905	White European	2.91E-04	5.19E-04	Valine [mmol/l]	Valine	Amino acids	Branched-chain amino acids
Val	Lowest SEP	-0.114367289	-0.218317865	-0.010416712	White European	2.91E-04	5.19E-04	Valine [mmol/l]	Valine	Amino acids	Branched-chain amino acids
Phe	High Medium SEP	-0.001726197	-0.021525309	0.018072915	White European	0.012358957	0.018476016	Phenylalanine [mmol/l]	Phenylalanine	Amino acids	Aromatic amino acids
Phe	Medium SEP	0.007842895	-0.01624937	0.031935159	White European	0.012358957	0.018476016	Phenylalanine [mmol/l]	Phenylalanine	Amino acids	Aromatic amino acids
Phe	Low Medium SEP	0.061783307	-0.144761052	0.268327665	White European	0.012358957	0.018476016	Phenylalanine [mmol/l]	Phenylalanine	Amino acids	Aromatic amino acids
Phe	Lowest SEP	-0.031603314	-0.055112258	-0.008094369	White European	0.012358957	0.018476016	Phenylalanine [mmol/l]	Phenylalanine	Amino acids	Aromatic amino acids
Tyr	High Medium SEP	-0.002561424	-0.01445284	0.009329992	White European	1.09E-04	2.04E-04	Tyrosine [mmol/l]	Tyrosine	Amino acids	Aromatic amino acids
Tyr	Medium SEP	-0.002038148	-0.016345069	0.012268774	White European	1.09E-04	2.04E-04	Tyrosine [mmol/l]	Tyrosine	Amino acids	Aromatic amino acids
Tyr	Low Medium SEP	0.080481724	-0.128706506	0.289669954	White European	1.09E-04	2.04E-04	Tyrosine [mmol/l]	Tyrosine	Amino acids	Aromatic amino acids
Tyr	Lowest SEP	-0.027628778	-0.041602422	-0.013655134	White European	1.09E-04	2.04E-04	Tyrosine [mmol/l]	Tyrosine	Amino acids	Aromatic amino acids
Ace	High Medium SEP	-0.170394709	-0.262949259	-0.077840159	White European	3.02E-04	5.31E-04	Acetate [mmol/l]	Acetate	Ketone bodies	NA
Ace	Medium SEP	-0.178119784	-0.285869023	-0.070370545	White European	3.02E-04	5.31E-04	Acetate [mmol/l]	Acetate	Ketone bodies	NA
Ace	Low Medium SEP	-0.2067854	-0.32310225	-0.09046855	White European	3.02E-04	5.31E-04	Acetate [mmol/l]	Acetate	Ketone bodies	NA
Ace	Lowest SEP	-0.229642095	-0.338237436	-0.121046753	White European	3.02E-04	5.31E-04	Acetate [mmol/l]	Acetate	Ketone bodies	NA
bOHBut	High Medium SEP	0.007521275	-0.08207139	0.097113939	White European	0.055693777	0.068121314	3-hydroxybutyrate [mmol/l]	3-hydroxybutyrate	Ketone bodies	NA
bOHBut	Medium SEP	-0.013030599	-0.109458154	0.083396956	White European	0.055693777	0.068121314	3-hydroxybutyrate [mmol/l]	3-hydroxybutyrate	Ketone bodies	NA
bOHBut	Low Medium SEP	0.0775167	-0.03356065	0.188594051	White European	0.055693777	0.068121314	3-hydroxybutyrate [mmol/l]	3-hydroxybutyrate	Ketone bodies	NA
bOHBut	Lowest SEP	0.114929908	0.012987523	0.216872293	White European	0.055693777	0.068121314	3-hydroxybutyrate [mmol/l]	3-hydroxybutyrate	Ketone bodies	NA
Crea	High Medium SEP	-0.067356577	-0.152303573	0.017590419	White European	0.164963024	0.17820823	Creatinine [mmol/l]	Creatinine	Fluid balance	NA
Crea	Medium SEP	-0.053630597	-0.157736813	0.050475619	White European	0.164963024	0.17820823	Creatinine [mmol/l]	Creatinine	Fluid balance	NA
Crea	Low Medium SEP	-0.126922236	-0.246780691	-0.007063781	White European	0.164963024	0.17820823	Creatinine [mmol/l]	Creatinine	Fluid balance	NA
Crea	Lowest SEP	-0.109809052	-0.209900279	-0.009717826	White European	0.164963024	0.17820823	Creatinine [mmol/l]	Creatinine	Fluid balance	NA
Alb	High Medium SEP	0.058560215	-0.037347176	0.154467607	White European	0.333473171	0.340372616	Albumin [signal area]	Albumin	Fluid balance	NA
Alb	Medium SEP	0.017590971	-0.096666842	0.131848784	White European	0.333473171	0.340372616	Albumin [signal area]	Albumin	Fluid balance	NA
Alb	Low Medium SEP	0.116094203	-0.001324456	0.233512862	White European	0.333473171	0.340372616	Albumin [signal area]	Albumin	Fluid balance	NA
Alb	Lowest SEP	0.058705984	-0.049228726	0.166640694	White European	0.333473171	0.340372616	Albumin [signal area]	Albumin	Fluid balance	NA
Gp	High Medium SEP	-0.011428483	-0.098807706	0.075950741	White European	2.56E-06	5.93E-06	Glycoprotein acetyls, mainly a1-acid glycoprotein [mmol/l]	Glycoprotein acetyls	Inflammation	NA
Gp	Medium SEP	0.106094696	-0.002488315	0.214677707	White European	2.56E-06	5.93E-06	Glycoprotein acetyls, mainly a1-acid glycoprotein [mmol/l]	Glycoprotein acetyls	Inflammation	NA
Gp	Low Medium SEP	0.083478099	-0.026298699	0.193254896	White European	2.56E-06	5.93E-06	Glycoprotein acetyls, mainly a1-acid glycoprotein [mmol/l]	Glycoprotein acetyls	Inflammation	NA
Gp	Lowest SEP	0.252411649	0.139523026	0.365300273	White European	2.56E-06	5.93E-06	Glycoprotein acetyls, mainly a1-acid glycoprotein [mmol/l]	Glycoprotein acetyls	Inflammation	NA
XXL_VLDL_P	NA	NA	NA	NA	NA	5.80E-06	1.34E-05	Concentration of chylomicrons and extremely large VLDL particles [mol/l]	Concentration of chylomicrons and extremely large VLDL particles	Lipoprotein subclasses	Chylomicrons and extremely large VLDL
XXL_VLDL_L	NA	NA	NA	NA	NA	6.89E-06	1.55E-05	Total lipids in chylomicrons and extremely large VLDL [mmol/l]	Total lipids in chylomicrons and extremely large VLDL	Lipoprotein subclasses	Chylomicrons and extremely large VLDL
XXL_VLDL_PL	NA	NA	NA	NA	NA	1.66E-05	3.40E-05	Phospholipids in chylomicrons and extremely large VLDL [mmol/l]	Phospholipids in chylomicrons and extremely large VLDL	Lipoprotein subclasses	Chylomicrons and extremely large VLDL
XXL_VLDL_C	NA	NA	NA	NA	NA	1.02E-04	2.04E-04	Total cholesterol in chylomicrons and extremely large VLDL [mmol/l]	Cholesterol in chylomicrons and extremely large VLDL	Lipoprotein subclasses	Chylomicrons and extremely large VLDL
XXL_VLDL_CE	NA	NA	NA	NA	NA	0.001070697	0.001886466	Cholesterol esters in chylomicrons and extremely large VLDL [mmol/l]	Cholesteryl esters in chylomicrons and extremely large VLDL	Lipoprotein subclasses	Chylomicrons and extremely large VLDL
XXL_VLDL_FC	NA	NA	NA	NA	NA	4.42E-06	1.06E-05	Free cholesterol in chylomicrons and extremely large VLDL [mmol/l]	Free cholesterol in chylomicrons and extremely large VLDL	Lipoprotein subclasses	Chylomicrons and extremely large VLDL
XXL_VLDL_TG	NA	NA	NA	NA	NA	2.55E-06	6.30E-06	Triglycerides in chylomicrons and extremely large VLDL [mmol/l]	Triglycerides in chylomicrons and extremely large VLDL	Lipoprotein subclasses	Chylomicrons and extremely large VLDL
XL_VLDL_P	NA	NA	NA	NA	NA	1.25E-08	3.92E-08	Concentration of very large VLDL particles [mol/l]	Concentration of very large VLDL particles	Lipoprotein subclasses	Very large VLDL
XL_VLDL_L	NA	NA	NA	NA	NA	2.00E-08	5.80E-08	Total lipids in very large VLDL [mmol/l]	Total lipids in very large VLDL	Lipoprotein subclasses	Very large VLDL
XL_VLDL_PL	NA	NA	NA	NA	NA	1.53E-07	4.13E-07	Phospholipids in very large VLDL [mmol/l]	Phospholipids in very large VLDL	Lipoprotein subclasses	Very large VLDL
XL_VLDL_C	NA	NA	NA	NA	NA	9.47E-07	2.42E-06	Total cholesterol in very large VLDL [mmol/l]	Cholesterol in very large VLDL	Lipoprotein subclasses	Very large VLDL
XL_VLDL_CE	NA	NA	NA	NA	NA	3.80E-07	9.87E-07	Cholesterol esters in very large VLDL [mmol/l]	Cholesteryl esters in very large VLDL	Lipoprotein subclasses	Very large VLDL
XL_VLDL_FC	NA	NA	NA	NA	NA	2.76E-06	6.69E-06	Free cholesterol in very large VLDL [mmol/l]	Free cholesterol in very large VLDL	Lipoprotein subclasses	Very large VLDL
XL_VLDL_TG	NA	NA	NA	NA	NA	3.52E-09	1.16E-08	Triglycerides in very large VLDL [mmol/l]	Triglycerides in very large VLDL	Lipoprotein subclasses	Very large VLDL
L_VLDL_P	NA	NA	NA	NA	NA	2.94E-10	1.12E-09	Concentration of large VLDL particles [mol/l]	Concentration of large VLDL particles	Lipoprotein subclasses	Large VLDL
L_VLDL_L	NA	NA	NA	NA	NA	4.34E-10	1.57E-09	Total lipids in large VLDL [mmol/l]	Total lipids in large VLDL	Lipoprotein subclasses	Large VLDL
L_VLDL_PL	NA	NA	NA	NA	NA	1.42E-09	4.90E-09	Phospholipids in large VLDL [mmol/l]	Phospholipids in large VLDL	Lipoprotein subclasses	Large VLDL
L_VLDL_C	NA	NA	NA	NA	NA	5.32E-09	1.71E-08	Total cholesterol in large VLDL [mmol/l]	Cholesterol in large VLDL	Lipoprotein subclasses	Large VLDL
L_VLDL_CE	NA	NA	NA	NA	NA	1.58E-09	5.30E-09	Cholesterol esters in large VLDL [mmol/l]	Cholesteryl esters in large VLDL	Lipoprotein subclasses	Large VLDL
L_VLDL_FC	NA	NA	NA	NA	NA	1.96E-08	5.80E-08	Free cholesterol in large VLDL [mmol/l]	Free cholesterol in large VLDL	Lipoprotein subclasses	Large VLDL
L_VLDL_TG	NA	NA	NA	NA	NA	1.18E-10	4.72E-10	Triglycerides in large VLDL [mmol/l]	Triglycerides in large VLDL	Lipoprotein subclasses	Large VLDL
M_VLDL_P	NA	NA	NA	NA	NA	4.19E-12	1.94E-11	Concentration of medium VLDL particles [mol/l]	Concentration of medium VLDL particles	Lipoprotein subclasses	Medium VLDL
M_VLDL_L	NA	NA	NA	NA	NA	1.11E-11	4.97E-11	Total lipids in medium VLDL [mmol/l]	Total lipids in medium VLDL	Lipoprotein subclasses	Medium VLDL
M_VLDL_PL	NA	NA	NA	NA	NA	3.03E-11	1.28E-10	Phospholipids in medium VLDL [mmol/l]	Phospholipids in medium VLDL	Lipoprotein subclasses	Medium VLDL
M_VLDL_C	NA	NA	NA	NA	NA	6.11E-08	1.71E-07	Total cholesterol in medium VLDL [mmol/l]	Cholesterol in medium VLDL	Lipoprotein subclasses	Medium VLDL
M_VLDL_CE	NA	NA	NA	NA	NA	7.18E-06	1.59E-05	Cholesterol esters in medium VLDL [mmol/l]	Cholesteryl esters in medium VLDL	Lipoprotein subclasses	Medium VLDL
M_VLDL_FC	NA	NA	NA	NA	NA	3.24E-10	1.20E-09	Free cholesterol in medium VLDL [mmol/l]	Free cholesterol in medium VLDL	Lipoprotein subclasses	Medium VLDL
M_VLDL_TG	NA	NA	NA	NA	NA	1.02E-13	5.04E-13	Triglycerides in medium VLDL [mmol/l]	Triglycerides in medium VLDL	Lipoprotein subclasses	Medium VLDL
S_VLDL_P	NA	NA	NA	NA	NA	2.19E-11	9.54E-11	Concentration of small VLDL particles [mol/l]	Concentration of small VLDL particles	Lipoprotein subclasses	Small VLDL
S_VLDL_L	NA	NA	NA	NA	NA	1.11E-10	4.57E-10	Total lipids in small VLDL [mmol/l]	Total lipids in small VLDL	Lipoprotein subclasses	Small VLDL
S_VLDL_PL	NA	NA	NA	NA	NA	2.30E-10	8.95E-10	Phospholipids in small VLDL [mmol/l]	Phospholipids in small VLDL	Lipoprotein subclasses	Small VLDL
S_VLDL_C	NA	NA	NA	NA	NA	8.22E-06	1.79E-05	Total cholesterol in small VLDL [mmol/l]	Cholesterol in small VLDL	Lipoprotein subclasses	Small VLDL
S_VLDL_CE	NA	NA	NA	NA	NA	4.09E-04	7.67E-04	Cholesterol esters in small VLDL [mmol/l]	Cholesteryl esters in small VLDL	Lipoprotein subclasses	Small VLDL
S_VLDL_FC	NA	NA	NA	NA	NA	1.79E-08	5.39E-08	Free cholesterol in small VLDL [mmol/l]	Free cholesterol in small VLDL	Lipoprotein subclasses	Small VLDL
S_VLDL_TG	NA	NA	NA	NA	NA	3.08E-14	1.57E-13	Triglycerides in small VLDL [mmol/l]	Triglycerides in small VLDL	Lipoprotein subclasses	Small VLDL
XS_VLDL_P	NA	NA	NA	NA	NA	0.023318002	0.035214942	Concentration of very small VLDL particles [mol/l]	Concentration of very small VLDL particles	Lipoprotein subclasses	Very small VLDL
XS_VLDL_L	NA	NA	NA	NA	NA	0.052247305	0.07364382	Total lipids in very small VLDL [mmol/l]	Total lipids in very small VLDL	Lipoprotein subclasses	Very small VLDL
XS_VLDL_PL	NA	NA	NA	NA	NA	0.274482641	0.296521393	Phospholipids in very small VLDL [mmol/l]	Phospholipids in very small VLDL	Lipoprotein subclasses	Very small VLDL
XS_VLDL_C	NA	NA	NA	NA	NA	0.278686096	0.298880741	Total cholesterol in very small VLDL [mmol/l]	Cholesterol in very small VLDL	Lipoprotein subclasses	Very small VLDL
XS_VLDL_CE	NA	NA	NA	NA	NA	0.308584412	0.328564698	Cholesterol esters in very small VLDL [mmol/l]	Cholesteryl esters in very small VLDL	Lipoprotein subclasses	Very small VLDL
XS_VLDL_FC	NA	NA	NA	NA	NA	0.208454199	0.233721374	Free cholesterol in very small VLDL [mmol/l]	Free cholesterol in very small VLDL	Lipoprotein subclasses	Very small VLDL
XS_VLDL_TG	NA	NA	NA	NA	NA	7.03E-08	1.93E-07	Triglycerides in very small VLDL [mmol/l]	Triglycerides in very small VLDL	Lipoprotein subclasses	Very small VLDL
IDL_P	NA	NA	NA	NA	NA	0.196429985	0.226926755	Concentration of IDL particles [mol/l]	Concentration of IDL particles	Lipoprotein subclasses	IDL
IDL_L	NA	NA	NA	NA	NA	0.158300238	0.187427481	Total lipids in IDL [mmol/l]	Total lipids in IDL	Lipoprotein subclasses	IDL
IDL_PL	NA	NA	NA	NA	NA	0.051542075	0.073348338	Phospholipids in IDL [mmol/l]	Phospholipids in IDL	Lipoprotein subclasses	IDL
IDL_C	NA	NA	NA	NA	NA	0.068284015	0.093574391	Total cholesterol in IDL [mmol/l]	Cholesterol in IDL	Lipoprotein subclasses	IDL
IDL_CE	NA	NA	NA	NA	NA	0.128328369	0.158271655	Cholesterol esters in IDL [mmol/l]	Cholesteryl esters in IDL	Lipoprotein subclasses	IDL
IDL_FC	NA	NA	NA	NA	NA	0.006013081	0.009779517	Free cholesterol in IDL [mmol/l]	Free cholesterol in IDL	Lipoprotein subclasses	IDL
IDL_TG	NA	NA	NA	NA	NA	0.033468994	0.050034455	Triglycerides in IDL [mmol/l]	Triglycerides in IDL	Lipoprotein subclasses	IDL
L_LDL_P	NA	NA	NA	NA	NA	0.134753249	0.164822156	Concentration of large LDL particles [mol/l]	Concentration of large LDL particles	Lipoprotein subclasses	Large LDL
L_LDL_L	NA	NA	NA	NA	NA	0.127025371	0.157981134	Total lipids in large LDL [mmol/l]	Total lipids in large LDL	Lipoprotein subclasses	Large LDL
L_LDL_PL	NA	NA	NA	NA	NA	0.096007588	0.124641429	Phospholipids in large LDL [mmol/l]	Phospholipids in large LDL	Lipoprotein subclasses	Large LDL
L_LDL_C	NA	NA	NA	NA	NA	0.146251195	0.174557878	Total cholesterol in large LDL [mmol/l]	Cholesterol in large LDL	Lipoprotein subclasses	Large LDL
L_LDL_CE	NA	NA	NA	NA	NA	0.212740759	0.236734078	Cholesterol esters in large LDL [mmol/l]	Cholesteryl esters in large LDL	Lipoprotein subclasses	Large LDL
L_LDL_FC	NA	NA	NA	NA	NA	0.019854496	0.030293458	Free cholesterol in large LDL [mmol/l]	Free cholesterol in large LDL	Lipoprotein subclasses	Large LDL
L_LDL_TG	NA	NA	NA	NA	NA	0.089431465	0.117131476	Triglycerides in large LDL [mmol/l]	Triglycerides in large LDL	Lipoprotein subclasses	Large LDL
M_LDL_P	NA	NA	NA	NA	NA	0.197988348	0.226926755	Concentration of medium LDL particles [mol/l]	Concentration of medium LDL particles	Lipoprotein subclasses	Medium LDL
M_LDL_L	NA	NA	NA	NA	NA	0.199327555	0.226926755	Total lipids in medium LDL [mmol/l]	Total lipids in medium LDL	Lipoprotein subclasses	Medium LDL
M_LDL_PL	NA	NA	NA	NA	NA	0.139255915	0.167559963	Phospholipids in medium LDL [mmol/l]	Phospholipids in medium LDL	Lipoprotein subclasses	Medium LDL
M_LDL_C	NA	NA	NA	NA	NA	0.257628534	0.281644865	Total cholesterol in medium LDL [mmol/l]	Cholesterol in medium LDL	Lipoprotein subclasses	Medium LDL
M_LDL_CE	NA	NA	NA	NA	NA	0.326990806	0.345675995	Cholesterol esters in medium LDL [mmol/l]	Cholesteryl esters in medium LDL	Lipoprotein subclasses	Medium LDL
M_LDL_FC	NA	NA	NA	NA	NA	0.057988336	0.080208166	Free cholesterol in medium LDL [mmol/l]	Free cholesterol in medium LDL	Lipoprotein subclasses	Medium LDL
M_LDL_TG	NA	NA	NA	NA	NA	0.047635192	0.069117729	Triglycerides in medium LDL [mmol/l]	Triglycerides in medium LDL	Lipoprotein subclasses	Medium LDL
S_LDL_P	NA	NA	NA	NA	NA	0.120183354	0.152026806	Concentration of small LDL particles [mol/l]	Concentration of small LDL particles	Lipoprotein subclasses	Small LDL
S_LDL_L	NA	NA	NA	NA	NA	0.11338742	0.144666708	Total lipids in small LDL [mmol/l]	Total lipids in small LDL	Lipoprotein subclasses	Small LDL
S_LDL_PL	NA	NA	NA	NA	NA	0.019295835	0.029747746	Phospholipids in small LDL [mmol/l]	Phospholipids in small LDL	Lipoprotein subclasses	Small LDL
S_LDL_C	NA	NA	NA	NA	NA	0.163602097	0.192167543	Total cholesterol in small LDL [mmol/l]	Cholesterol in small LDL	Lipoprotein subclasses	Small LDL
S_LDL_CE	NA	NA	NA	NA	NA	0.239057017	0.264033123	Cholesterol esters in small LDL [mmol/l]	Cholesteryl esters in small LDL	Lipoprotein subclasses	Small LDL
S_LDL_FC	NA	NA	NA	NA	NA	0.018910241	0.029460164	Free cholesterol in small LDL [mmol/l]	Free cholesterol in small LDL	Lipoprotein subclasses	Small LDL
S_LDL_TG	NA	NA	NA	NA	NA	0.044002194	0.064478462	Triglycerides in small LDL [mmol/l]	Triglycerides in small LDL	Lipoprotein subclasses	Small LDL
XL_HDL_P	NA	NA	NA	NA	NA	1.78E-32	2.40E-31	Concentration of very large HDL particles [mol/l]	Concentration of very large HDL particles	Lipoprotein subclasses	Very large HDL
XL_HDL_L	NA	NA	NA	NA	NA	1.99E-32	2.45E-31	Total lipids in very large HDL [mmol/l]	Total lipids in very large HDL	Lipoprotein subclasses	Very large HDL
XL_HDL_PL	NA	NA	NA	NA	NA	4.01E-37	6.60E-36	Phospholipids in very large HDL [mmol/l]	Phospholipids in very large HDL	Lipoprotein subclasses	Very large HDL
XL_HDL_C	NA	NA	NA	NA	NA	1.85E-27	1.61E-26	Total cholesterol in very large HDL [mmol/l]	Cholesterol in very large HDL	Lipoprotein subclasses	Very large HDL
XL_HDL_CE	NA	NA	NA	NA	NA	2.08E-25	1.71E-24	Cholesterol esters in very large HDL [mmol/l]	Cholesteryl esters in very large HDL	Lipoprotein subclasses	Very large HDL
XL_HDL_FC	NA	NA	NA	NA	NA	4.87E-32	5.55E-31	Free cholesterol in very large HDL [mmol/l]	Free cholesterol in very large HDL	Lipoprotein subclasses	Very large HDL
XL_HDL_TG	NA	NA	NA	NA	NA	5.15E-04	9.42E-04	Triglycerides in very large HDL [mmol/l]	Triglycerides in very large HDL	Lipoprotein subclasses	Very large HDL
L_HDL_P	NA	NA	NA	NA	NA	1.53E-41	7.87E-40	Concentration of large HDL particles [mol/l]	Concentration of large HDL particles	Lipoprotein subclasses	Large HDL
L_HDL_L	NA	NA	NA	NA	NA	1.46E-41	7.87E-40	Total lipids in large HDL [mmol/l]	Total lipids in large HDL	Lipoprotein subclasses	Large HDL
L_HDL_PL	NA	NA	NA	NA	NA	1.60E-41	7.87E-40	Phospholipids in large HDL [mmol/l]	Phospholipids in large HDL	Lipoprotein subclasses	Large HDL
L_HDL_C	NA	NA	NA	NA	NA	4.38E-41	1.30E-39	Total cholesterol in large HDL [mmol/l]	Cholesterol in large HDL	Lipoprotein subclasses	Large HDL
L_HDL_CE	NA	NA	NA	NA	NA	5.38E-41	1.33E-39	Cholesterol esters in large HDL [mmol/l]	Cholesteryl esters in large HDL	Lipoprotein subclasses	Large HDL
L_HDL_FC	NA	NA	NA	NA	NA	2.60E-41	9.62E-40	Free cholesterol in large HDL [mmol/l]	Free cholesterol in large HDL	Lipoprotein subclasses	Large HDL
L_HDL_TG	NA	NA	NA	NA	NA	2.86E-19	2.01E-18	Triglycerides in large HDL [mmol/l]	Triglycerides in large HDL	Lipoprotein subclasses	Large HDL
M_HDL_P	NA	NA	NA	NA	NA	3.14E-16	1.72E-15	Concentration of medium HDL particles [mol/l]	Concentration of medium HDL particles	Lipoprotein subclasses	Medium HDL
M_HDL_L	NA	NA	NA	NA	NA	1.01E-16	6.00E-16	Total lipids in medium HDL [mmol/l]	Total lipids in medium HDL	Lipoprotein subclasses	Medium HDL
M_HDL_PL	NA	NA	NA	NA	NA	1.78E-18	1.20E-17	Phospholipids in medium HDL [mmol/l]	Phospholipids in medium HDL	Lipoprotein subclasses	Medium HDL
M_HDL_C	NA	NA	NA	NA	NA	1.28E-16	7.26E-16	Total cholesterol in medium HDL [mmol/l]	Cholesterol in medium HDL	Lipoprotein subclasses	Medium HDL
M_HDL_CE	NA	NA	NA	NA	NA	9.52E-16	5.03E-15	Cholesterol esters in medium HDL [mmol/l]	Cholesteryl esters in medium HDL	Lipoprotein subclasses	Medium HDL
M_HDL_FC	NA	NA	NA	NA	NA	2.09E-19	1.54E-18	Free cholesterol in medium HDL [mmol/l]	Free cholesterol in medium HDL	Lipoprotein subclasses	Medium HDL
M_HDL_TG	NA	NA	NA	NA	NA	0.001518717	0.002644354	Triglycerides in medium HDL [mmol/l]	Triglycerides in medium HDL	Lipoprotein subclasses	Medium HDL
S_HDL_P	NA	NA	NA	NA	NA	0.07005338	0.095118351	Concentration of small HDL particles [mol/l]	Concentration of small HDL particles	Lipoprotein subclasses	Small HDL
S_HDL_L	NA	NA	NA	NA	NA	0.03853038	0.057024963	Total lipids in small HDL [mmol/l]	Total lipids in small HDL	Lipoprotein subclasses	Small HDL
S_HDL_PL	NA	NA	NA	NA	NA	0.105917471	0.13631118	Phospholipids in small HDL [mmol/l]	Phospholipids in small HDL	Lipoprotein subclasses	Small HDL
S_HDL_C	NA	NA	NA	NA	NA	0.002307763	0.003881238	Total cholesterol in small HDL [mmol/l]	Cholesterol in small HDL	Lipoprotein subclasses	Small HDL
S_HDL_CE	NA	NA	NA	NA	NA	0.013458127	0.021417234	Cholesterol esters in small HDL [mmol/l]	Cholesteryl esters in small HDL	Lipoprotein subclasses	Small HDL
S_HDL_FC	NA	NA	NA	NA	NA	0.004523418	0.007522088	Free cholesterol in small HDL [mmol/l]	Free cholesterol in small HDL	Lipoprotein subclasses	Small HDL
S_HDL_TG	NA	NA	NA	NA	NA	1.08E-09	3.82E-09	Triglycerides in small HDL [mmol/l]	Triglycerides in small HDL	Lipoprotein subclasses	Small HDL
VLDL_D	NA	NA	NA	NA	NA	2.45E-18	1.58E-17	Mean diameter for VLDL particles [nm]	Average diameter for VLDL particles	Lipoprotein particle sizes	NA
LDL_D	NA	NA	NA	NA	NA	0.665745445	0.665745445	Mean diameter for LDL particles [nm]	Average diameter for LDL particles	Lipoprotein particle sizes	NA
HDL_D	NA	NA	NA	NA	NA	1.33E-31	1.41E-30	Mean diameter for HDL particles [nm]	Average diameter for HDL particles	Lipoprotein particle sizes	NA
Serum_C	NA	NA	NA	NA	NA	3.59E-04	6.80E-04	Serum total cholesterol [mmol/l]	Total cholesterol	Cholesterol	NA
VLDL_C	NA	NA	NA	NA	NA	1.01E-05	2.14E-05	Total cholesterol in VLDL [mmol/l]	VLDL cholesterol	Cholesterol	NA
Remnant_C	NA	NA	NA	NA	NA	0.049456548	0.071063778	Remnant cholesterol (non-HDL, non-LDL -cholesterol) [mmol/l]	Remnant cholesterol (non-HDL, non-LDL -cholesterol)	Cholesterol	NA
LDL_C	NA	NA	NA	NA	NA	0.258808795	0.281644865	Total cholesterol in LDL [mmol/l]	LDL cholesterol	Cholesterol	NA
HDL_C	NA	NA	NA	NA	NA	2.23E-38	4.12E-37	Total cholesterol in HDL [mmol/l]	HDL cholesterol	Cholesterol	NA
HDL2_C	NA	NA	NA	NA	NA	4.41E-39	9.33E-38	Total cholesterol in HDL2 [mmol/l]	Total cholesterol in HDL2	Lipoprotein subclasses	NA
HDL3_C	NA	NA	NA	NA	NA	5.08E-18	3.13E-17	Total cholesterol in HDL3 [mmol/l]	Total cholesterol in HDL3	Lipoprotein subclasses	NA
EstC	NA	NA	NA	NA	NA	3.47E-04	6.66E-04	Esterified cholesterol [mmol/l]	Total esterified cholesterol	Cholesteryl esters	NA
FreeC	NA	NA	NA	NA	NA	0.005091161	0.008372132	Free cholesterol [mmol/l]	Total free cholesterol	Free cholesterol	NA
Serum_TG	NA	NA	NA	NA	NA	1.59E-08	4.91E-08	Serum total triglycerides [mmol/l]	Total triglycerides	Triglycerides	NA
VLDL_TG	NA	NA	NA	NA	NA	2.52E-12	1.20E-11	Triglycerides in VLDL [mmol/l]	Triglycerides in VLDL	Triglycerides	NA
LDL_TG	NA	NA	NA	NA	NA	0.124941183	0.156705891	Triglycerides in LDL [mmol/l]	Triglycerides in LDL	Triglycerides	NA
HDL_TG	NA	NA	NA	NA	NA	0.173005222	0.201612385	Triglycerides in HDL [mmol/l]	Triglycerides in HDL	Triglycerides	NA
TotPG	NA	NA	NA	NA	NA	9.73E-06	2.09E-05	Total phosphoglycerides [mmol/l]	Phosphoglycerides	Other lipids	NA
PC	NA	NA	NA	NA	NA	7.45E-04	0.001328479	Phosphatidylcholine and other cholines [mmol/l]	Phosphatidylcholines	Other lipids	NA
SM	NA	NA	NA	NA	NA	1.82E-07	4.82E-07	Sphingomyelins [mmol/l]	Sphingomyelins	Other lipids	NA
TotCho	NA	NA	NA	NA	NA	2.01E-06	5.05E-06	Total cholines [mmol/l]	Total cholines	Other lipids	NA
ApoA1	NA	NA	NA	NA	NA	4.60E-30	4.54E-29	Apolipoprotein A-I [g/l]	Apolipoprotein A1	Apolipoproteins	NA
ApoB	NA	NA	NA	NA	NA	0.017417523	0.027423334	Apolipoprotein B [g/l]	Apolipoprotein B	Apolipoproteins	NA
TotFA	NA	NA	NA	NA	NA	0.440233333	0.446263926	Total fatty acids [mmol/l]	Total fatty acids	Fatty acids	NA
UnSat	NA	NA	NA	NA	NA	7.50E-21	5.84E-20	Estimated degree of unsaturation [NA]	Degree of unsaturation	Fatty acids	NA
DHA	NA	NA	NA	NA	NA	1.12E-29	1.04E-28	22:6, docosahexaenoic acid [mmol/l]	Docosahexaenoic acid	Fatty acids	NA
LA	NA	NA	NA	NA	NA	0.34163203	0.358592485	18:2, linoleic acid [mmol/l]	Linoleic acid	Fatty acids	NA
FAw3	NA	NA	NA	NA	NA	6.86E-36	1.02E-34	Omega-3 fatty acids [mmol/l]	Omega-3 fatty acids	Fatty acids	NA
FAw6	NA	NA	NA	NA	NA	0.082899928	0.110533238	Omega-6 fatty acids [mmol/l]	Omega-6 fatty acids	Fatty acids	NA
PUFA	NA	NA	NA	NA	NA	0.002127812	0.003619726	Polyunsaturated fatty acids [mmol/l]	Polyunsaturated fatty acids	Fatty acids	NA
MUFA	NA	NA	NA	NA	NA	1.38E-04	2.69E-04	Monounsaturated fatty acids; 16:1, 18:1 [mmol/l]	Monounsaturated fatty acids	Fatty acids	NA
SFA	NA	NA	NA	NA	NA	0.084848362	0.11212105	Saturated fatty acids [mmol/l]	Saturated fatty acids	Fatty acids	NA
Glc	NA	NA	NA	NA	NA	1.13E-04	2.23E-04	Glucose [mmol/l]	Glucose	Glycolysis related metabolites	NA
Lac	NA	NA	NA	NA	NA	0.410609421	0.422015239	Lactate [mmol/l]	Lactate	Glycolysis related metabolites	NA
Pyr	NA	NA	NA	NA	NA	6.71E-06	1.53E-05	Pyruvate [mmol/l]	Pyruvate	Glycolysis related metabolites	NA
Cit	NA	NA	NA	NA	NA	0.436653859	0.445688077	Citrate [mmol/l]	Citrate	Glycolysis related metabolites	NA
Glol	NA	NA	NA	NA	NA	3.07E-05	6.21E-05	Glycerol [mmol/l]	Glycerol	Glycolysis related metabolites	NA
Ala	NA	NA	NA	NA	NA	0.204433852	0.230963436	Alanine [mmol/l]	Alanine	Amino acids	NA
Gln	NA	NA	NA	NA	NA	2.33E-08	6.62E-08	Glutamine [mmol/l]	Glutamine	Amino acids	NA
Gly	NA	NA	NA	NA	NA	0.492167862	0.495515942	Glycine [mmol/l]	Glycine	Amino acids	NA
His	NA	NA	NA	NA	NA	0.404366398	0.418505083	Histidine [mmol/l]	Histidine	Amino acids	NA
Ile	NA	NA	NA	NA	NA	4.18E-04	7.73E-04	Isoleucine [mmol/l]	Isoleucine	Amino acids	Branched-chain amino acids
Leu	NA	NA	NA	NA	NA	0.056606594	0.079035621	Leucine [mmol/l]	Leucine	Amino acids	Branched-chain amino acids
Val	NA	NA	NA	NA	NA	6.00E-04	0.001083067	Valine [mmol/l]	Valine	Amino acids	Branched-chain amino acids
Phe	NA	NA	NA	NA	NA	0.008240941	0.013257166	Phenylalanine [mmol/l]	Phenylalanine	Amino acids	Aromatic amino acids
Tyr	NA	NA	NA	NA	NA	1.35E-05	2.82E-05	Tyrosine [mmol/l]	Tyrosine	Amino acids	Aromatic amino acids
Ace	NA	NA	NA	NA	NA	0.001950204	0.003356165	Acetate [mmol/l]	Acetate	Ketone bodies	NA
bOHBut	NA	NA	NA	NA	NA	0.081446782	0.109582943	3-hydroxybutyrate [mmol/l]	3-hydroxybutyrate	Ketone bodies	NA
Crea	NA	NA	NA	NA	NA	0.136156004	0.165172857	Creatinine [mmol/l]	Creatinine	Fluid balance	NA
Alb	NA	NA	NA	NA	NA	0.373635165	0.389422566	Albumin [signal area]	Albumin	Fluid balance	NA
Gp	NA	NA	NA	NA	NA	5.54E-06	1.30E-05	Glycoprotein acetyls, mainly a1-acid glycoprotein [mmol/l]	Glycoprotein acetyls	Inflammation	NA
